# Supplementary material for: Biomechanics‐Driven 3D Architecture Inference from Histology Using CellSqueeze3D
Source: Adv Sci (Weinh). 2025 Dec 5;13(10):e18706. doi: 10.1002/advs.202518706 (PMC12915120; doi:10.1002/advs.202518706)
Supplement: Supplementary file 2 — Supporting Information [file ADVS-13-e18706-s001.xlsx]

## Sheet: TCGAsamples
ID	Description	patientNumer
BLCA	Bladder cancer	412
BRCA	Breast cancer	1097
CESC	Cervical squamous cell carcinoma	307
CHOL	cancer of biliary duct	48
COAD	Colorectal cancer	459
DLBC	Diffuse large B-cell lymphoma	48
ESCA	Esophageal squamous cell carcinoma	185
GBM	Glioblastoma	599
HNSC	Head and neck squamous cell carcinoma	699
KICH	Renal cortical cell tumor	113
KIRC	Renal clear cell carcinoma	537
KIRP	Renal papillary carcinoma	291
LGG	Low-grade glioma	515
LIHC	Hepatocellular carcinoma	377
LUAD	Lung adenocarcinoma	522
LUSC	Lung squamous cell carcinoma	504
OV	Ovarian cancer	587
PAAD	Pancreatic cancer	185
PRAD	Prostate cancer	500
READ	Rectal cancer	171
STAD	Gastric cancer	443
THCA	Thyroid cancer	507
THYM	Thymic tumor	124
UCEC	Endometrial cancer	549

## Sheet: anatomic.annotation
TCGA.patientID	icd_10	icd_o_3_histology	Category
TCGA-2F-A9KO	C67.4	8120/3	BLCA
TCGA-2F-A9KP	C67.2	8120/3	BLCA
TCGA-2F-A9KQ	C67.9	8120/3	BLCA
TCGA-2F-A9KR	C67.9	8130/3	BLCA
TCGA-2F-A9KT	C67.4	8120/3	BLCA
TCGA-2F-A9KW	C67.9	8120/3	BLCA
TCGA-4Z-AA7M	C67.2	8120/3	BLCA
TCGA-4Z-AA7N	C67.2	8120/3	BLCA
TCGA-4Z-AA7O	C67.2	8130/3	BLCA
TCGA-4Z-AA7Q	C67.9	8120/3	BLCA
TCGA-4Z-AA7R	C67.0	8130/3	BLCA
TCGA-4Z-AA7S	C67.9	8130/3	BLCA
TCGA-4Z-AA7W	C67.2	8120/3	BLCA
TCGA-4Z-AA7Y	C67.2	8130/3	BLCA
TCGA-4Z-AA80	C67.9	8130/3	BLCA
TCGA-4Z-AA81	C67.4	8130/3	BLCA
TCGA-4Z-AA82	C67.4	8120/3	BLCA
TCGA-4Z-AA83	C67.9	8130/3	BLCA
TCGA-4Z-AA84	C67.9	8120/3	BLCA
TCGA-4Z-AA86	C67.1	8120/3	BLCA
TCGA-4Z-AA87	C67.9	8120/3	BLCA
TCGA-4Z-AA89	C67.0	8130/3	BLCA
TCGA-5N-A9KI	C67.9	8120/3	BLCA
TCGA-5N-A9KM	C67.9	8120/3	BLCA
TCGA-BL-A0C8	C67.1	8120/3	BLCA
TCGA-BL-A13I	C67.9	8120/3	BLCA
TCGA-BL-A13J	C67.4	8120/3	BLCA
TCGA-BL-A3JM	C67.9	8120/3	BLCA
TCGA-BL-A5ZZ	C67.4	8120/3	BLCA
TCGA-BT-A0S7	C67.9	8120/3	BLCA
TCGA-BT-A0YX	C67.9	8120/3	BLCA
TCGA-BT-A20J	C67.4	8120/3	BLCA
TCGA-BT-A20N	C67.0	8120/3	BLCA
TCGA-BT-A20O	C67.2	8120/3	BLCA
TCGA-BT-A20P	C67.0	8120/3	BLCA
TCGA-BT-A20Q	C67.0	8120/3	BLCA
TCGA-BT-A20R	C67.0	8120/3	BLCA
TCGA-BT-A20T	C67.3	8120/3	BLCA
TCGA-BT-A20U	C67.0	8120/3	BLCA
TCGA-BT-A20V	C67.2	8120/3	BLCA
TCGA-BT-A20W	C67.2	8120/3	BLCA
TCGA-BT-A20X	C67.1	8120/3	BLCA
TCGA-BT-A2LA	C67.1	8120/3	BLCA
TCGA-BT-A2LB	C67.1	8120/3	BLCA
TCGA-BT-A2LD	C67.0	8120/3	BLCA
TCGA-BT-A3PH	C67.9	8120/3	BLCA
TCGA-BT-A3PJ	C67.2	8120/3	BLCA
TCGA-BT-A3PK	C67.4	8120/3	BLCA
TCGA-BT-A42B	C67.2	8130/3	BLCA
TCGA-BT-A42C	C67.2	8130/3	BLCA
TCGA-BT-A42E	C67.4	8130/3	BLCA
TCGA-BT-A42F	C67.4	8120/3	BLCA
TCGA-C4-A0EZ	C67.9	8120/3	BLCA
TCGA-C4-A0F0	C67.9	8120/3	BLCA
TCGA-C4-A0F1	C67.9	8120/3	BLCA
TCGA-C4-A0F6	C67.9	8120/3	BLCA
TCGA-C4-A0F7	C67.9	8120/3	BLCA
TCGA-CF-A1HR	C67.9	8120/3	BLCA
TCGA-CF-A1HS	C67.9	8070/3	BLCA
TCGA-CF-A27C	C67.9	8130/3	BLCA
TCGA-CF-A3MF	C67.9	8130/3	BLCA
TCGA-CF-A3MG	C67.9	8130/3	BLCA
TCGA-CF-A3MH	C67.9	8130/3	BLCA
TCGA-CF-A3MI	C67.9	8130/3	BLCA
TCGA-CF-A47S	C67.9	8130/3	BLCA
TCGA-CF-A47T	C67.9	8130/3	BLCA
TCGA-CF-A47V	C67.9	8130/3	BLCA
TCGA-CF-A47W	C67.9	8130/3	BLCA
TCGA-CF-A47X	C67.9	8130/3	BLCA
TCGA-CF-A47Y	C67.9	8130/3	BLCA
TCGA-CF-A5U8	C67.9	8120/3	BLCA
TCGA-CF-A5UA	C67.9	8120/3	BLCA
TCGA-CF-A7I0	C67.2	8130/3	BLCA
TCGA-CF-A8HX	C67.9	8120/3	BLCA
TCGA-CF-A8HY	C67.9	8120/3	BLCA
TCGA-CF-A9FF	C67.2	8130/3	BLCA
TCGA-CF-A9FH	C67.9	8130/3	BLCA
TCGA-CF-A9FL	C67.9	8130/3	BLCA
TCGA-CF-A9FM	C67.9	8130/3	BLCA
TCGA-CU-A0YN	C67.9	8130/3	BLCA
TCGA-CU-A0YO	C67.9	8130/3	BLCA
TCGA-CU-A0YR	C67.9	8120/3	BLCA
TCGA-CU-A3KJ	C67.9	8120/3	BLCA
TCGA-CU-A3QU	C67.9	8120/3	BLCA
TCGA-CU-A3YL	C67.9	8130/3	BLCA
TCGA-CU-A5W6	C67.9	8120/3	BLCA
TCGA-CU-A72E	C67.9	8120/3	BLCA
TCGA-DK-A1A3	C67.9	8120/3	BLCA
TCGA-DK-A1A5	C67.9	8120/3	BLCA
TCGA-DK-A1A6	C67.9	8120/3	BLCA
TCGA-DK-A1A7	C67.9	8120/3	BLCA
TCGA-DK-A1AA	C67.9	8120/3	BLCA
TCGA-DK-A1AB	C67.9	8120/3	BLCA
TCGA-DK-A1AC	C67.9	8120/3	BLCA
TCGA-DK-A1AD	C67.9	8120/3	BLCA
TCGA-DK-A1AE	C67.9	8120/3	BLCA
TCGA-DK-A1AF	C67.9	8120/3	BLCA
TCGA-DK-A1AG	C67.9	8120/3	BLCA
TCGA-DK-A2HX	C67.9	8120/3	BLCA
TCGA-DK-A2I1	C67.9	8130/3	BLCA
TCGA-DK-A2I2	C67.9	8120/3	BLCA
TCGA-DK-A2I4	C67.3	8130/3	BLCA
TCGA-DK-A2I6	C67.0	8120/3	BLCA
TCGA-DK-A3IK	C67.2	8120/3	BLCA
TCGA-DK-A3IL	C67.2	8120/3	BLCA
TCGA-DK-A3IM	C67.9	8120/3	BLCA
TCGA-DK-A3IN	C67.2	8120/3	BLCA
TCGA-DK-A3IQ	C67.4	8120/3	BLCA
TCGA-DK-A3IS	C67.9	8120/3	BLCA
TCGA-DK-A3IT	C67.2	8120/3	BLCA
TCGA-DK-A3IU	C67.4	8120/3	BLCA
TCGA-DK-A3IV	C67.2	8120/3	BLCA
TCGA-DK-A3WW	C67.4	8120/3	BLCA
TCGA-DK-A3WX	C67.2	8120/3	BLCA
TCGA-DK-A3WY	C67.1	8120/3	BLCA
TCGA-DK-A3X1	C67.1	8120/3	BLCA
TCGA-DK-A3X2	C67.2	8120/3	BLCA
TCGA-DK-A6AV	C67.1	8120/3	BLCA
TCGA-DK-A6AW	C67.0	8120/3	BLCA
TCGA-DK-A6B0	C67.2	8120/3	BLCA
TCGA-DK-A6B1	C67.3	8120/3	BLCA
TCGA-DK-A6B2	C67.4	8120/3	BLCA
TCGA-DK-A6B5	C67.3	8120/3	BLCA
TCGA-DK-A6B6	C67.4	8120/3	BLCA
TCGA-DK-AA6L	C67.1	8120/3	BLCA
TCGA-DK-AA6M	C67.2	8120/3	BLCA
TCGA-DK-AA6P	C67.2	8120/3	BLCA
TCGA-DK-AA6Q	C67.4	8120/3	BLCA
TCGA-DK-AA6R	C67.2	8120/3	BLCA
TCGA-DK-AA6S	C67.2	8120/3	BLCA
TCGA-DK-AA6T	C67.0	8120/3	BLCA
TCGA-DK-AA6U	C67.2	8120/3	BLCA
TCGA-DK-AA6W	C67.2	8120/3	BLCA
TCGA-DK-AA6X	C67.2	8120/3	BLCA
TCGA-DK-AA71	C67.2	8120/3	BLCA
TCGA-DK-AA74	C67.1	8120/3	BLCA
TCGA-DK-AA75	C67.3	8120/3	BLCA
TCGA-DK-AA76	C67.3	8120/3	BLCA
TCGA-DK-AA77	C67.4	8120/3	BLCA
TCGA-E5-A2PC	C67.2	8120/3	BLCA
TCGA-E5-A4TZ	C67.9	8120/3	BLCA
TCGA-E5-A4U1	C67.9	8120/3	BLCA
TCGA-E7-A3X6	C67.2	8120/3	BLCA
TCGA-E7-A3Y1	C67.9	8120/3	BLCA
TCGA-E7-A4IJ	C67.9	8130/3	BLCA
TCGA-E7-A4XJ	C67.9	8120/3	BLCA
TCGA-E7-A519	C67.9	8120/3	BLCA
TCGA-E7-A541	C67.9	8130/3	BLCA
TCGA-E7-A5KE	C67.9	8120/3	BLCA
TCGA-E7-A5KF	C67.9	8120/3	BLCA
TCGA-E7-A677	C67.9	8120/3	BLCA
TCGA-E7-A678	C67.9	8120/3	BLCA
TCGA-E7-A6MD	C67.3	8120/3	BLCA
TCGA-E7-A6ME	C67.3	8120/3	BLCA
TCGA-E7-A6MF	C67.9	8130/3	BLCA
TCGA-E7-A7DU	C67.0	8120/3	BLCA
TCGA-E7-A7DV	C67.9	8130/3	BLCA
TCGA-E7-A7PW	C67.9	8120/3	BLCA
TCGA-E7-A7XN	C67.9	8120/3	BLCA
TCGA-E7-A85H	C67.9	8120/3	BLCA
TCGA-E7-A8O7	C67.9	8120/3	BLCA
TCGA-E7-A8O8	C67.9	8120/3	BLCA
TCGA-E7-A97P	C67.9	8120/3	BLCA
TCGA-E7-A97Q	C67.9	8120/3	BLCA
TCGA-FD-A3B3	C67.0	8130/3	BLCA
TCGA-FD-A3B4	C67.2	8120/3	BLCA
TCGA-FD-A3B5	C67.4	8120/3	BLCA
TCGA-FD-A3B6	C67.4	8130/3	BLCA
TCGA-FD-A3B7	C67.2	8120/3	BLCA
TCGA-FD-A3B8	C67.2	8120/3	BLCA
TCGA-FD-A3N5	C67.4	8120/3	BLCA
TCGA-FD-A3N6	C67.3	8120/3	BLCA
TCGA-FD-A3NA	C67.4	8120/3	BLCA
TCGA-FD-A3SJ	C67.2	8120/3	BLCA
TCGA-FD-A3SL	C67.4	8120/3	BLCA
TCGA-FD-A3SM	C67.2	8120/3	BLCA
TCGA-FD-A3SN	C67.0	8120/3	BLCA
TCGA-FD-A3SO	C67.2	8120/3	BLCA
TCGA-FD-A3SP	C67.4	8120/3	BLCA
TCGA-FD-A3SQ	C67.2	8120/3	BLCA
TCGA-FD-A3SR	C67.4	8120/3	BLCA
TCGA-FD-A3SS	C67.0	8120/3	BLCA
TCGA-FD-A43N	C67.4	8120/3	BLCA
TCGA-FD-A43P	C67.1	8120/3	BLCA
TCGA-FD-A43S	C67.4	8120/3	BLCA
TCGA-FD-A43U	C67.2	8120/3	BLCA
TCGA-FD-A43X	C67.4	8130/3	BLCA
TCGA-FD-A43Y	C67.3	8120/3	BLCA
TCGA-FD-A5BR	C67.2	8120/3	BLCA
TCGA-FD-A5BS	C67.4	8120/3	BLCA
TCGA-FD-A5BT	C67.2	8120/3	BLCA
TCGA-FD-A5BU	C67.2	8120/3	BLCA
TCGA-FD-A5BV	C67.0	8120/3	BLCA
TCGA-FD-A5BX	C67.4	8120/3	BLCA
TCGA-FD-A5BY	C67.4	8120/3	BLCA
TCGA-FD-A5BZ	C67.3	8120/3	BLCA
TCGA-FD-A5C0	C67.4	8120/3	BLCA
TCGA-FD-A5C1	C67.4	8120/3	BLCA
TCGA-FD-A62N	C67.2	8120/3	BLCA
TCGA-FD-A62O	C67.0	8120/3	BLCA
TCGA-FD-A62P	C67.4	8120/3	BLCA
TCGA-FD-A62S	C67.4	8120/3	BLCA
TCGA-FD-A6TA	C67.2	8130/3	BLCA
TCGA-FD-A6TB	C67.2	8120/3	BLCA
TCGA-FD-A6TC	C67.4	8120/3	BLCA
TCGA-FD-A6TD	C67.3	8120/3	BLCA
TCGA-FD-A6TE	C67.0	8120/3	BLCA
TCGA-FD-A6TF	C67.2	8120/3	BLCA
TCGA-FD-A6TG	C67.2	8120/3	BLCA
TCGA-FD-A6TH	C67.0	8120/3	BLCA
TCGA-FD-A6TI	C67.3	8120/3	BLCA
TCGA-FD-A6TK	C67.3	8120/3	BLCA
TCGA-FJ-A3Z7	C67.9	8120/3	BLCA
TCGA-FJ-A3Z9	C67.2	8130/3	BLCA
TCGA-FJ-A3ZE	C67.9	8120/3	BLCA
TCGA-FJ-A3ZF	C67.9	8130/3	BLCA
TCGA-FJ-A871	C67.2	8120/3	BLCA
TCGA-FT-A3EE	C67.5	8120/3	BLCA
TCGA-FT-A61P	C67.9	8120/3	BLCA
TCGA-G2-A2EC	C67.9	8120/3	BLCA
TCGA-G2-A2EF	C67.9	8120/3	BLCA
TCGA-G2-A2EJ	C67.9	8120/3	BLCA
TCGA-G2-A2EK	C67.9	8120/3	BLCA
TCGA-G2-A2EL	C67.2	8120/3	BLCA
TCGA-G2-A2EO	C67.3	8120/3	BLCA
TCGA-G2-A2ES	C67.9	8120/3	BLCA
TCGA-G2-A3IB	C67.9	8120/3	BLCA
TCGA-G2-A3IE	C67.9	8120/3	BLCA
TCGA-G2-A3VY	C67.9	8120/3	BLCA
TCGA-G2-AA3B	C67.9	8120/3	BLCA
TCGA-G2-AA3C	C67.9	8120/3	BLCA
TCGA-G2-AA3D	C67.9	8120/3	BLCA
TCGA-G2-AA3F	C67.9	8120/3	BLCA
TCGA-GC-A3BM	C67.1	8120/3	BLCA
TCGA-GC-A3I6	C67.9	8120/3	BLCA
TCGA-GC-A3OO	C67.9	8120/3	BLCA
TCGA-GC-A3RB	C67.9	8120/3	BLCA
TCGA-GC-A3RC	C67.9	8120/3	BLCA
TCGA-GC-A3RD	C67.0	8120/3	BLCA
TCGA-GC-A3WC	C67.9	8120/3	BLCA
TCGA-GC-A3YS	C67.9	8120/3	BLCA
TCGA-GC-A4ZW	C67.9	8120/3	BLCA
TCGA-GC-A6I1	C67.9	8120/3	BLCA
TCGA-GC-A6I3	C67.9	8120/3	BLCA
TCGA-GD-A2C5	C67.9	8120/3	BLCA
TCGA-GD-A3OP	C67.9	8120/3	BLCA
TCGA-GD-A3OQ	C67.9	8120/3	BLCA
TCGA-GD-A3OS	C67.9	8120/3	BLCA
TCGA-GD-A6C6	C67.9	8120/3	BLCA
TCGA-GD-A76B	C67.9	8120/3	BLCA
TCGA-GU-A42P	C67.9	8120/3	BLCA
TCGA-GU-A42Q	C67.9	8120/3	BLCA
TCGA-GU-A42R	C67.9	8120/3	BLCA
TCGA-GU-A762	C67.9	8120/3	BLCA
TCGA-GU-A763	C67.2	8120/3	BLCA
TCGA-GU-A764	C67.3	8120/3	BLCA
TCGA-GU-A766	C67.9	8120/3	BLCA
TCGA-GU-A767	C67.9	8120/3	BLCA
TCGA-GU-AATO	C67.9	8120/3	BLCA
TCGA-GU-AATP	C67.2	8120/3	BLCA
TCGA-GU-AATQ	C67.9	8120/3	BLCA
TCGA-GV-A3JV	C67.9	8120/3	BLCA
TCGA-GV-A3JW	C67.9	8120/3	BLCA
TCGA-GV-A3JX	C67.9	8120/3	BLCA
TCGA-GV-A3JZ	C67.9	8120/3	BLCA
TCGA-GV-A3QF	C67.3	8120/3	BLCA
TCGA-GV-A3QG	C67.4	8120/3	BLCA
TCGA-GV-A3QH	C67.0	8120/3	BLCA
TCGA-GV-A3QI	C67.4	8120/3	BLCA
TCGA-GV-A3QK	C67.9	8120/3	BLCA
TCGA-GV-A40E	C67.9	8120/3	BLCA
TCGA-GV-A40G	C67.9	8120/3	BLCA
TCGA-GV-A6ZA	C67.9	8130/3	BLCA
TCGA-H4-A2HO	C67.9	8130/3	BLCA
TCGA-H4-A2HQ	C67.9	8120/3	BLCA
TCGA-HQ-A2OE	C67.9	8120/3	BLCA
TCGA-HQ-A2OF	C67.1	8260/3	BLCA
TCGA-HQ-A5ND	C67.9	8120/3	BLCA
TCGA-HQ-A5NE	C67.9	8120/3	BLCA
TCGA-K4-A3WS	C67.9	8120/3	BLCA
TCGA-K4-A3WU	C67.9	8120/3	BLCA
TCGA-K4-A3WV	C67.9	8120/3	BLCA
TCGA-K4-A4AB	C67.4	8120/3	BLCA
TCGA-K4-A4AC	C67.9	8120/3	BLCA
TCGA-K4-A54R	C67.1	8120/3	BLCA
TCGA-K4-A5RH	C67.0	8120/3	BLCA
TCGA-K4-A5RI	C67.4	8120/3	BLCA
TCGA-K4-A5RJ	C67.4	8130/3	BLCA
TCGA-K4-A6FZ	C67.4	8120/3	BLCA
TCGA-K4-A6MB	C67.0	8120/3	BLCA
TCGA-K4-A83P	C67.9	8120/3	BLCA
TCGA-K4-AAQO	C67.3	8120/3	BLCA
TCGA-KQ-A41N	C67.6	8120/3	BLCA
TCGA-KQ-A41O	C67.9	8120/3	BLCA
TCGA-KQ-A41P	C67.0	8120/3	BLCA
TCGA-KQ-A41Q	C67.3	8120/3	BLCA
TCGA-KQ-A41R	C67.9	8120/3	BLCA
TCGA-KQ-A41S	C67.4	8120/3	BLCA
TCGA-LC-A66R	C67.9	8120/3	BLCA
TCGA-LT-A5Z6	C67.9	8120/3	BLCA
TCGA-LT-A8JT	C67.9	8130/3	BLCA
TCGA-MV-A51V	C67.9	8130/3	BLCA
TCGA-PQ-A6FI	C67.9	8120/3	BLCA
TCGA-PQ-A6FN	C67.2	8120/3	BLCA
TCGA-R3-A69X	C67.2	8120/3	BLCA
TCGA-S5-A6DX	C67.9	8120/3	BLCA
TCGA-S5-AA26	C67.9	8130/3	BLCA
TCGA-SY-A9G0	C67.4	8120/3	BLCA
TCGA-SY-A9G5	C67.9	8120/3	BLCA
TCGA-UY-A78K	C67.9	8130/3	BLCA
TCGA-UY-A78L	C67.9	8130/3	BLCA
TCGA-UY-A78M	C67.9	8120/3	BLCA
TCGA-UY-A78N	C67.9	8120/3	BLCA
TCGA-UY-A78O	C67.9	8120/3	BLCA
TCGA-UY-A78P	C67.9	8120/3	BLCA
TCGA-UY-A8OB	C67.9	8120/3	BLCA
TCGA-UY-A8OC	C67.9	8120/3	BLCA
TCGA-UY-A8OD	C67.9	8120/3	BLCA
TCGA-UY-A9PA	C67.2	8120/3	BLCA
TCGA-UY-A9PB	C67.2	8120/3	BLCA
TCGA-UY-A9PD	C67.3	8120/3	BLCA
TCGA-UY-A9PE	C67.9	8120/3	BLCA
TCGA-UY-A9PF	C67.2	8130/3	BLCA
TCGA-UY-A9PH	C67.9	8120/3	BLCA
TCGA-XF-A8HB	C67.9	8130/3	BLCA
TCGA-XF-A8HC	C67.9	8130/3	BLCA
TCGA-XF-A8HD	C67.9	8120/3	BLCA
TCGA-XF-A8HE	C67.9	8120/3	BLCA
TCGA-XF-A8HF	C67.9	8120/3	BLCA
TCGA-XF-A8HG	C67.9	8120/3	BLCA
TCGA-XF-A8HH	C67.9	8120/3	BLCA
TCGA-XF-A8HI	C67.9	8130/3	BLCA
TCGA-XF-A9SG	C67.9	8130/3	BLCA
TCGA-XF-A9SH	C67.9	8120/3	BLCA
TCGA-XF-A9SI	C67.9	8130/3	BLCA
TCGA-XF-A9SJ	C67.9	8120/3	BLCA
TCGA-XF-A9SK	C67.9	8120/3	BLCA
TCGA-XF-A9SL	C67.9	8120/3	BLCA
TCGA-XF-A9SM	C67.9	8120/3	BLCA
TCGA-XF-A9SP	C67.9	8120/3	BLCA
TCGA-XF-A9ST	C67.9	8130/3	BLCA
TCGA-XF-A9SU	C67.9	8130/3	BLCA
TCGA-XF-A9SV	C67.9	8130/3	BLCA
TCGA-XF-A9SW	C67.9	8120/3	BLCA
TCGA-XF-A9SX	C67.9	8120/3	BLCA
TCGA-XF-A9SY	C67.9	8120/3	BLCA
TCGA-XF-A9SZ	C67.9	8120/3	BLCA
TCGA-XF-A9T0	C67.9	8120/3	BLCA
TCGA-XF-A9T2	C67.9	8120/3	BLCA
TCGA-XF-A9T3	C67.9	8120/3	BLCA
TCGA-XF-A9T4	C67.9	8120/3	BLCA
TCGA-XF-A9T5	C67.9	8120/3	BLCA
TCGA-XF-A9T6	C67.9	8130/3	BLCA
TCGA-XF-A9T8	C67.9	8120/3	BLCA
TCGA-XF-AAME	C67.9	8120/3	BLCA
TCGA-XF-AAMF	C67.9	8120/3	BLCA
TCGA-XF-AAMG	C67.9	8120/3	BLCA
TCGA-XF-AAMH	C67.9	8120/3	BLCA
TCGA-XF-AAMJ	C67.9	8120/3	BLCA
TCGA-XF-AAML	C67.2	8130/3	BLCA
TCGA-XF-AAMQ	C67.2	8130/3	BLCA
TCGA-XF-AAMR	C67.9	8120/3	BLCA
TCGA-XF-AAMT	C67.9	8120/3	BLCA
TCGA-XF-AAMW	C67.9	8120/3	BLCA
TCGA-XF-AAMX	C67.9	8120/3	BLCA
TCGA-XF-AAMY	C67.9	8130/3	BLCA
TCGA-XF-AAMZ	C67.9	8130/3	BLCA
TCGA-XF-AAN0	C67.9	8120/3	BLCA
TCGA-XF-AAN1	C67.9	8130/3	BLCA
TCGA-XF-AAN2	C67.9	8120/3	BLCA
TCGA-XF-AAN3	C67.9	8120/3	BLCA
TCGA-XF-AAN4	C67.9	8120/3	BLCA
TCGA-XF-AAN5	C67.9	8120/3	BLCA
TCGA-XF-AAN7	C67.9	8120/3	BLCA
TCGA-XF-AAN8	C67.4	8120/3	BLCA
TCGA-YC-A89H	C67.9	8120/3	BLCA
TCGA-YC-A8S6	C67.9	8130/3	BLCA
TCGA-YC-A9TC	C67.9	8120/3	BLCA
TCGA-YF-AA3L	C67.2	8120/3	BLCA
TCGA-YF-AA3M	C67.2	8120/3	BLCA
TCGA-ZF-A9R0	C67.4	8120/3	BLCA
TCGA-ZF-A9R1	C67.9	8120/3	BLCA
TCGA-ZF-A9R2	C67.9	8130/3	BLCA
TCGA-ZF-A9R3	C67.9	8120/3	BLCA
TCGA-ZF-A9R4	C67.9	8120/3	BLCA
TCGA-ZF-A9R5	C67.9	8120/3	BLCA
TCGA-ZF-A9R7	C67.9	8120/3	BLCA
TCGA-ZF-A9R9	C67.9	8120/3	BLCA
TCGA-ZF-A9RC	C67.2	8120/3	BLCA
TCGA-ZF-A9RD	C67.4	8120/3	BLCA
TCGA-ZF-A9RE	C67.9	8120/3	BLCA
TCGA-ZF-A9RF	C67.9	8120/3	BLCA
TCGA-ZF-A9RG	C67.2	8120/3	BLCA
TCGA-ZF-A9RL	C67.9	8120/3	BLCA
TCGA-ZF-A9RM	C67.9	8120/3	BLCA
TCGA-ZF-A9RN	C67.4	8120/3	BLCA
TCGA-ZF-AA4N	C67.9	8010/3	BLCA
TCGA-ZF-AA4R	C67.9	8120/3	BLCA
TCGA-ZF-AA4T	C67.9	8120/3	BLCA
TCGA-ZF-AA4U	C67.9	8120/3	BLCA
TCGA-ZF-AA4V	C67.9	8120/3	BLCA
TCGA-ZF-AA4W	C67.9	8120/3	BLCA
TCGA-ZF-AA4X	C67.9	8120/3	BLCA
TCGA-ZF-AA51	C67.9	8120/3	BLCA
TCGA-ZF-AA52	C67.4	8120/3	BLCA
TCGA-ZF-AA53	C67.9	8120/3	BLCA
TCGA-ZF-AA54	C67.2	8120/3	BLCA
TCGA-ZF-AA56	C67.4	8120/3	BLCA
TCGA-ZF-AA58	C67.9	8120/3	BLCA
TCGA-ZF-AA5H	C67.9	8120/3	BLCA
TCGA-ZF-AA5N	C67.9	8120/3	BLCA
TCGA-ZF-AA5P	C67.4	8120/3	BLCA
TCGA-3C-AAAU	C50.9	8520/3	BRCA
TCGA-3C-AALI	C50.9	8500/3	BRCA
TCGA-3C-AALJ	C50.9	8500/3	BRCA
TCGA-3C-AALK	C50.9	8500/3	BRCA
TCGA-4H-AAAK	C50.9	8520/3	BRCA
TCGA-5L-AAT0	C50.9	8520/3	BRCA
TCGA-5L-AAT1	C50.9	8520/3	BRCA
TCGA-5T-A9QA	C50.9	8523/3	BRCA
TCGA-A1-A0SB	C50.9	8200/3	BRCA
TCGA-A1-A0SD	C50.9	8500/3	BRCA
TCGA-A1-A0SE	C50.9	8522/3	BRCA
TCGA-A1-A0SF	C50.9	8500/3	BRCA
TCGA-A1-A0SG	C50.9	8507/3	BRCA
TCGA-A1-A0SH	C50.9	8500/3	BRCA
TCGA-A1-A0SI	C50.9	8500/3	BRCA
TCGA-A1-A0SJ	C50.9	8500/3	BRCA
TCGA-A1-A0SK	C50.9	8013/3	BRCA
TCGA-A1-A0SM	C50.9	8500/3	BRCA
TCGA-A1-A0SN	C50.9	8500/3	BRCA
TCGA-A1-A0SO	C50.9	8500/3	BRCA
TCGA-A1-A0SP	C50.9	8500/3	BRCA
TCGA-A1-A0SQ	C50.9	8500/3	BRCA
TCGA-A2-A04N	C50.9	8500/3	BRCA
TCGA-A2-A04P	C50.9	8500/3	BRCA
TCGA-A2-A04Q	C50.9	8500/3	BRCA
TCGA-A2-A04R	C50.9	8500/3	BRCA
TCGA-A2-A04T	C50.9	8500/3	BRCA
TCGA-A2-A04U	C50.9	8500/3	BRCA
TCGA-A2-A04V	C50.9	8500/3	BRCA
TCGA-A2-A04W	C50.9	8401/3	BRCA
TCGA-A2-A04X	C50.9	8500/3	BRCA
TCGA-A2-A04Y	C50.9	8500/3	BRCA
TCGA-A2-A0CK	C50.9	8520/3	BRCA
TCGA-A2-A0CL	C50.9	8500/3	BRCA
TCGA-A2-A0CM	C50.9	8500/3	BRCA
TCGA-A2-A0CO	C50.9	8520/3	BRCA
TCGA-A2-A0CP	C50.9	8500/3	BRCA
TCGA-A2-A0CQ	C50.9	8500/3	BRCA
TCGA-A2-A0CR	C50.9	8520/3	BRCA
TCGA-A2-A0CS	C50.9	8500/3	BRCA
TCGA-A2-A0CT	C50.9	8500/3	BRCA
TCGA-A2-A0CU	C50.9	8500/3	BRCA
TCGA-A2-A0CV	C50.9	8500/3	BRCA
TCGA-A2-A0CW	C50.9	8500/3	BRCA
TCGA-A2-A0CX	C50.9	8500/3	BRCA
TCGA-A2-A0CY	C50.9	8500/3	BRCA
TCGA-A2-A0CZ	C50.9	8500/3	BRCA
TCGA-A2-A0D0	C50.9	8500/3	BRCA
TCGA-A2-A0D1	C50.9	8500/3	BRCA
TCGA-A2-A0D2	C50.9	8500/3	BRCA
TCGA-A2-A0D3	C50.9	8500/3	BRCA
TCGA-A2-A0D4	C50.9	8500/3	BRCA
TCGA-A2-A0EM	C50.9	8500/3	BRCA
TCGA-A2-A0EN	C50.9	8520/3	BRCA
TCGA-A2-A0EO	C50.9	8500/3	BRCA
TCGA-A2-A0EP	C50.9	8520/3	BRCA
TCGA-A2-A0EQ	C50.9	8500/3	BRCA
TCGA-A2-A0ER	C50.9	8500/3	BRCA
TCGA-A2-A0ES	C50.9	8520/3	BRCA
TCGA-A2-A0ET	C50.9	8500/3	BRCA
TCGA-A2-A0EU	C50.9	8500/3	BRCA
TCGA-A2-A0EV	C50.9	8500/3	BRCA
TCGA-A2-A0EW	C50.9	8520/3	BRCA
TCGA-A2-A0EX	C50.9	8520/3	BRCA
TCGA-A2-A0EY	C50.9	8500/3	BRCA
TCGA-A2-A0ST	C50.9	8500/3	BRCA
TCGA-A2-A0SU	C50.9	8500/3	BRCA
TCGA-A2-A0SV	C50.9	8500/3	BRCA
TCGA-A2-A0SW	C50.9	8500/3	BRCA
TCGA-A2-A0SX	C50.9	8500/3	BRCA
TCGA-A2-A0SY	C50.9	8520/3	BRCA
TCGA-A2-A0T0	C50.9	8500/3	BRCA
TCGA-A2-A0T1	C50.9	8500/3	BRCA
TCGA-A2-A0T2	C50.9	8500/3	BRCA
TCGA-A2-A0T3	C50.9	8500/3	BRCA
TCGA-A2-A0T4	C50.9	8520/3	BRCA
TCGA-A2-A0T5	C50.9	8500/3	BRCA
TCGA-A2-A0T6	C50.9	8520/3	BRCA
TCGA-A2-A0T7	C50.9	8500/3	BRCA
TCGA-A2-A0YC	C50.9	8500/3	BRCA
TCGA-A2-A0YD	C50.9	8520/3	BRCA
TCGA-A2-A0YE	C50.9	8500/3	BRCA
TCGA-A2-A0YF	C50.9	8500/3	BRCA
TCGA-A2-A0YG	C50.9	8500/3	BRCA
TCGA-A2-A0YH	C50.9	8500/3	BRCA
TCGA-A2-A0YI	C50.9	8522/3	BRCA
TCGA-A2-A0YJ	C50.9	8500/3	BRCA
TCGA-A2-A0YK	C50.9	8520/3	BRCA
TCGA-A2-A0YL	C50.9	8520/3	BRCA
TCGA-A2-A0YM	C50.9	8500/3	BRCA
TCGA-A2-A0YT	C50.9	8500/3	BRCA
TCGA-A2-A1FV	C50.9	8520/3	BRCA
TCGA-A2-A1FW	C50.9	8500/3	BRCA
TCGA-A2-A1FX	C50.9	8500/3	BRCA
TCGA-A2-A1FZ	C50.9	8500/3	BRCA
TCGA-A2-A1G0	C50.9	8500/3	BRCA
TCGA-A2-A1G1	C50.9	8500/3	BRCA
TCGA-A2-A1G4	C50.9	8500/3	BRCA
TCGA-A2-A1G6	C50.9	8500/3	BRCA
TCGA-A2-A259	C50.9	8500/3	BRCA
TCGA-A2-A25A	C50.9	8520/3	BRCA
TCGA-A2-A25B	C50.9	8500/3	BRCA
TCGA-A2-A25C	C50.9	8500/3	BRCA
TCGA-A2-A25D	C50.9	8520/3	BRCA
TCGA-A2-A25E	C50.9	8500/3	BRCA
TCGA-A2-A25F	C50.9	8500/3	BRCA
TCGA-A2-A3KC	C50.9	8520/3	BRCA
TCGA-A2-A3KD	C50.9	8480/3	BRCA
TCGA-A2-A3XS	C50.9	8500/3	BRCA
TCGA-A2-A3XT	C50.9	8500/3	BRCA
TCGA-A2-A3XU	C50.9	8500/3	BRCA
TCGA-A2-A3XV	C50.9	8500/3	BRCA
TCGA-A2-A3XW	C50.9	8500/3	BRCA
TCGA-A2-A3XX	C50.9	8500/3	BRCA
TCGA-A2-A3XY	C50.9	8500/3	BRCA
TCGA-A2-A3XZ	C50.9	8500/3	BRCA
TCGA-A2-A3Y0	C50.9	8500/3	BRCA
TCGA-A2-A4RW	C50.9	8520/3	BRCA
TCGA-A2-A4RX	C50.9	8575/3	BRCA
TCGA-A2-A4RY	C50.9	8520/3	BRCA
TCGA-A2-A4S0	C50.9	8480/3	BRCA
TCGA-A2-A4S1	C50.9	8575/3	BRCA
TCGA-A2-A4S2	C50.9	8524/3	BRCA
TCGA-A2-A4S3	C50.9	8500/3	BRCA
TCGA-A7-A0CD	C50.9	8500/3	BRCA
TCGA-A7-A0CE	C50.9	8500/3	BRCA
TCGA-A7-A0CG	C50.9	8522/3	BRCA
TCGA-A7-A0CH	C50.9	8500/3	BRCA
TCGA-A7-A0CJ	C50.9	8500/3	BRCA
TCGA-A7-A0D9	C50.9	8500/3	BRCA
TCGA-A7-A0DA	C50.9	8500/3	BRCA
TCGA-A7-A0DB	C50.9	8500/3	BRCA
TCGA-A7-A0DC	C50.9	8500/3	BRCA
TCGA-A7-A13D	C50.9	8500/3	BRCA
TCGA-A7-A13E	C50.9	8500/3	BRCA
TCGA-A7-A13F	C50.9	8500/3	BRCA
TCGA-A7-A13G	C50.9	8500/3	BRCA
TCGA-A7-A13H	C50.9	8520/3	BRCA
TCGA-A7-A26E	C50.9	8520/3	BRCA
TCGA-A7-A26F	C50.9	8575/3	BRCA
TCGA-A7-A26G	C50.9	8575/3	BRCA
TCGA-A7-A26H	C50.9	8500/3	BRCA
TCGA-A7-A26I	C50.9	8500/3	BRCA
TCGA-A7-A26J	C50.9	8500/3	BRCA
TCGA-A7-A2KD	C50.9	8500/3	BRCA
TCGA-A7-A3IY	C50.9	8480/3	BRCA
TCGA-A7-A3IZ	C50.9	8520/3	BRCA
TCGA-A7-A3J0	C50.9	8480/3	BRCA
TCGA-A7-A3J1	C50.9	8520/3	BRCA
TCGA-A7-A3RF	C50.9	8480/3	BRCA
TCGA-A7-A425	C50.9	8520/3	BRCA
TCGA-A7-A426	C50.9	8520/3	BRCA
TCGA-A7-A4SA	C50.9	8520/3	BRCA
TCGA-A7-A4SB	C50.9	8520/3	BRCA
TCGA-A7-A4SC	C50.9	8520/3	BRCA
TCGA-A7-A4SD	C50.9	8500/3	BRCA
TCGA-A7-A4SE	C50.9	8500/3	BRCA
TCGA-A7-A4SF	C50.9	8500/3	BRCA
TCGA-A7-A56D	C50.9	8500/3	BRCA
TCGA-A7-A5ZV	C50.9	8010/3	BRCA
TCGA-A7-A5ZW	C50.9	8500/3	BRCA
TCGA-A7-A5ZX	C50.9	8520/3	BRCA
TCGA-A7-A6VV	C50.9	8500/3	BRCA
TCGA-A7-A6VW	C50.9	8500/3	BRCA
TCGA-A7-A6VX	C50.9	8500/3	BRCA
TCGA-A7-A6VY	C50.9	8500/3	BRCA
TCGA-A8-A06N	C50.9	8500/3	BRCA
TCGA-A8-A06O	C50.9	8500/3	BRCA
TCGA-A8-A06P	C50.9	8500/3	BRCA
TCGA-A8-A06Q	C50.9	8500/3	BRCA
TCGA-A8-A06R	C50.9	8500/3	BRCA
TCGA-A8-A06T	C50.9	8500/3	BRCA
TCGA-A8-A06U	C50.9	8500/3	BRCA
TCGA-A8-A06X	C50.9	8500/3	BRCA
TCGA-A8-A06Y	C50.9	8500/3	BRCA
TCGA-A8-A06Z	C50.9	8500/3	BRCA
TCGA-A8-A075	C50.9	8500/3	BRCA
TCGA-A8-A076	C50.9	8500/3	BRCA
TCGA-A8-A079	C50.9	8500/3	BRCA
TCGA-A8-A07B	C50.9	8500/3	BRCA
TCGA-A8-A07C	C50.9	8500/3	BRCA
TCGA-A8-A07E	C50.9	8500/3	BRCA
TCGA-A8-A07F	C50.9	8500/3	BRCA
TCGA-A8-A07G	C50.9	8500/3	BRCA
TCGA-A8-A07I	C50.9	8500/3	BRCA
TCGA-A8-A07J	C50.9	8500/3	BRCA
TCGA-A8-A07L	C50.9	8500/3	BRCA
TCGA-A8-A07O	C50.9	8500/3	BRCA
TCGA-A8-A07P	C50.9	8500/3	BRCA
TCGA-A8-A07R	C50.9	8500/3	BRCA
TCGA-A8-A07S	C50.9	8522/3	BRCA
TCGA-A8-A07U	C50.9	8500/3	BRCA
TCGA-A8-A07W	C50.9	8500/3	BRCA
TCGA-A8-A07Z	C50.9	8500/3	BRCA
TCGA-A8-A081	C50.9	8500/3	BRCA
TCGA-A8-A082	C50.9	8500/3	BRCA
TCGA-A8-A083	C50.9	8500/3	BRCA
TCGA-A8-A084	C50.9	8500/3	BRCA
TCGA-A8-A085	C50.9	8500/3	BRCA
TCGA-A8-A086	C50.9	8500/3	BRCA
TCGA-A8-A08A	C50.9	8500/3	BRCA
TCGA-A8-A08B	C50.9	8500/3	BRCA
TCGA-A8-A08C	C50.9	8500/3	BRCA
TCGA-A8-A08F	C50.9	8500/3	BRCA
TCGA-A8-A08G	C50.9	8500/3	BRCA
TCGA-A8-A08H	C50.9	8500/3	BRCA
TCGA-A8-A08I	C50.9	8500/3	BRCA
TCGA-A8-A08J	C50.9	8541/3	BRCA
TCGA-A8-A08L	C50.9	8500/3	BRCA
TCGA-A8-A08O	C50.9	8500/3	BRCA
TCGA-A8-A08P	C50.9	8500/3	BRCA
TCGA-A8-A08R	C50.9	8500/3	BRCA
TCGA-A8-A08S	C50.9	8500/3	BRCA
TCGA-A8-A08T	C50.9	8500/3	BRCA
TCGA-A8-A08X	C50.9	8500/3	BRCA
TCGA-A8-A08Z	C50.9	8500/3	BRCA
TCGA-A8-A090	C50.9	8500/3	BRCA
TCGA-A8-A091	C50.9	8500/3	BRCA
TCGA-A8-A092	C50.9	8500/3	BRCA
TCGA-A8-A093	C50.9	8500/3	BRCA
TCGA-A8-A094	C50.9	8500/3	BRCA
TCGA-A8-A095	C50.9	8500/3	BRCA
TCGA-A8-A096	C50.9	8500/3	BRCA
TCGA-A8-A097	C50.9	8500/3	BRCA
TCGA-A8-A099	C50.9	8500/3	BRCA
TCGA-A8-A09A	C50.9	8500/3	BRCA
TCGA-A8-A09B	C50.9	8500/3	BRCA
TCGA-A8-A09C	C50.9	8500/3	BRCA
TCGA-A8-A09D	C50.9	8500/3	BRCA
TCGA-A8-A09E	C50.9	8500/3	BRCA
TCGA-A8-A09G	C50.9	8500/3	BRCA
TCGA-A8-A09I	C50.9	8500/3	BRCA
TCGA-A8-A09K	C50.9	8500/3	BRCA
TCGA-A8-A09M	C50.9	8500/3	BRCA
TCGA-A8-A09N	C50.9	8500/3	BRCA
TCGA-A8-A09Q	C50.9	8500/3	BRCA
TCGA-A8-A09R	C50.9	8500/3	BRCA
TCGA-A8-A09T	C50.9	8520/3	BRCA
TCGA-A8-A09V	C50.9	8520/3	BRCA
TCGA-A8-A09W	C50.9	8520/3	BRCA
TCGA-A8-A09X	C50.9	8520/3	BRCA
TCGA-A8-A09Z	C50.9	8520/3	BRCA
TCGA-A8-A0A1	C50.9	8520/3	BRCA
TCGA-A8-A0A2	C50.9	8520/3	BRCA
TCGA-A8-A0A4	C50.9	8520/3	BRCA
TCGA-A8-A0A6	C50.9	8520/3	BRCA
TCGA-A8-A0A7	C50.9	8520/3	BRCA
TCGA-A8-A0A9	C50.9	8500/3	BRCA
TCGA-A8-A0AB	C50.9	8520/3	BRCA
TCGA-A8-A0AD	C50.9	8522/3	BRCA
TCGA-AC-A23C	C50.9	8500/3	BRCA
TCGA-AC-A23E	C50.9	8500/3	BRCA
TCGA-AC-A23G	C50.9	8520/3	BRCA
TCGA-AC-A23H	C50.9	8500/3	BRCA
TCGA-AC-A2B8	C50.9	8520/3	BRCA
TCGA-AC-A2BK	C50.9	8500/3	BRCA
TCGA-AC-A2BM	C50.9	8500/3	BRCA
TCGA-AC-A2FB	C50.9	8520/3	BRCA
TCGA-AC-A2FE	C50.9	8520/3	BRCA
TCGA-AC-A2FF	C50.9	8520/3	BRCA
TCGA-AC-A2FG	C50.9	8520/3	BRCA
TCGA-AC-A2FK	C50.9	8520/3	BRCA
TCGA-AC-A2FM	C50.9	8520/3	BRCA
TCGA-AC-A2FO	C50.9	8520/3	BRCA
TCGA-AC-A2QH	C50.9	8575/3	BRCA
TCGA-AC-A2QI	C50.9	8520/3	BRCA
TCGA-AC-A2QJ	C50.9	8575/3	BRCA
TCGA-AC-A3BB	C50.9	8520/3	BRCA
TCGA-AC-A3EH	C50.9	8022/3	BRCA
TCGA-AC-A3HN	C50.9	8520/3	BRCA
TCGA-AC-A3OD	C50.9	8520/3	BRCA
TCGA-AC-A3QP	C50.9	8520/3	BRCA
TCGA-AC-A3QQ	C50.9	8520/3	BRCA
TCGA-AC-A3TM	C50.9	8520/3	BRCA
TCGA-AC-A3TN	C50.9	8520/3	BRCA
TCGA-AC-A3W5	C50.9	8520/3	BRCA
TCGA-AC-A3W6	C50.9	8520/3	BRCA
TCGA-AC-A3W7	C50.9	8520/3	BRCA
TCGA-AC-A3YI	C50.9	8520/3	BRCA
TCGA-AC-A3YJ	C50.9	8050/3	BRCA
TCGA-AC-A4ZE	C50.9	8520/3	BRCA
TCGA-AC-A5EH	C50.9	8500/3	BRCA
TCGA-AC-A5EI	C50.9	9020/3	BRCA
TCGA-AC-A5XS	C50.9	8520/3	BRCA
TCGA-AC-A5XU	C50.9	8500/3	BRCA
TCGA-AC-A62V	C50.9	8500/3	BRCA
TCGA-AC-A62X	C50.9	8500/3	BRCA
TCGA-AC-A62Y	C50.9	8520/3	BRCA
TCGA-AC-A6IV	C50.9	8524/3	BRCA
TCGA-AC-A6IW	C50.9	8500/3	BRCA
TCGA-AC-A6IX	C50.9	8520/3	BRCA
TCGA-AC-A6NO	C50.9	8500/3	BRCA
TCGA-AC-A7VB	C50.9	8500/3	BRCA
TCGA-AC-A7VC	C50.9	8575/3	BRCA
TCGA-AC-A8OP	C50.9	8500/3	BRCA
TCGA-AC-A8OQ	C50.9	8500/3	BRCA
TCGA-AC-A8OR	C50.9	8480/3	BRCA
TCGA-AC-A8OS	C50.9	8520/3	BRCA
TCGA-AN-A03X	C50.9	8500/3	BRCA
TCGA-AN-A03Y	C50.9	8500/3	BRCA
TCGA-AN-A041	C50.9	8500/3	BRCA
TCGA-AN-A046	C50.9	8500/3	BRCA
TCGA-AN-A049	C50.9	8500/3	BRCA
TCGA-AN-A04A	C50.9	8500/3	BRCA
TCGA-AN-A04C	C50.9	8500/3	BRCA
TCGA-AN-A04D	C50.9	8500/3	BRCA
TCGA-AN-A0AJ	C50.9	8522/3	BRCA
TCGA-AN-A0AK	C50.9	8500/3	BRCA
TCGA-AN-A0AL	C50.9	8500/3	BRCA
TCGA-AN-A0AM	C50.9	8500/3	BRCA
TCGA-AN-A0AR	C50.9	8500/3	BRCA
TCGA-AN-A0AS	C50.9	8500/3	BRCA
TCGA-AN-A0AT	C50.9	8500/3	BRCA
TCGA-AN-A0FD	C50.9	8500/3	BRCA
TCGA-AN-A0FF	C50.9	8500/3	BRCA
TCGA-AN-A0FJ	C50.9	8500/3	BRCA
TCGA-AN-A0FK	C50.9	8500/3	BRCA
TCGA-AN-A0FL	C50.9	8500/3	BRCA
TCGA-AN-A0FN	C50.9	8500/3	BRCA
TCGA-AN-A0FS	C50.9	8500/3	BRCA
TCGA-AN-A0FT	C50.9	8500/3	BRCA
TCGA-AN-A0FV	C50.9	8500/3	BRCA
TCGA-AN-A0FW	C50.9	8500/3	BRCA
TCGA-AN-A0FX	C50.9	8500/3	BRCA
TCGA-AN-A0FY	C50.9	8500/3	BRCA
TCGA-AN-A0FZ	C50.9	8500/3	BRCA
TCGA-AN-A0G0	C50.9	8500/3	BRCA
TCGA-AN-A0XL	C50.9	8500/3	BRCA
TCGA-AN-A0XN	C50.9	8500/3	BRCA
TCGA-AN-A0XO	C50.9	8500/3	BRCA
TCGA-AN-A0XP	C50.9	8500/3	BRCA
TCGA-AN-A0XR	C50.9	8500/3	BRCA
TCGA-AN-A0XS	C50.9	8500/3	BRCA
TCGA-AN-A0XT	C50.9	8500/3	BRCA
TCGA-AN-A0XU	C50.9	8500/3	BRCA
TCGA-AN-A0XV	C50.9	8500/3	BRCA
TCGA-AN-A0XW	C50.9	8500/3	BRCA
TCGA-AO-A03L	C50.9	8500/3	BRCA
TCGA-AO-A03M	C50.9	8500/3	BRCA
TCGA-AO-A03N	C50.9	8500/3	BRCA
TCGA-AO-A03O	C50.9	8500/3	BRCA
TCGA-AO-A03P	C50.9	8500/3	BRCA
TCGA-AO-A03R	C50.9	8500/3	BRCA
TCGA-AO-A03T	C50.9	8500/3	BRCA
TCGA-AO-A03U	C50.9	8502/3	BRCA
TCGA-AO-A03V	C50.9	8500/3	BRCA
TCGA-AO-A0J2	C50.9	8500/3	BRCA
TCGA-AO-A0J3	C50.9	8523/3	BRCA
TCGA-AO-A0J4	C50.9	8500/3	BRCA
TCGA-AO-A0J5	C50.9	8523/3	BRCA
TCGA-AO-A0J6	C50.9	8500/3	BRCA
TCGA-AO-A0J7	C50.9	8523/3	BRCA
TCGA-AO-A0J8	C50.9	8520/3	BRCA
TCGA-AO-A0J9	C50.9	8520/3	BRCA
TCGA-AO-A0JA	C50.9	8500/3	BRCA
TCGA-AO-A0JB	C50.9	8500/3	BRCA
TCGA-AO-A0JC	C50.9	8500/3	BRCA
TCGA-AO-A0JD	C50.9	8500/3	BRCA
TCGA-AO-A0JE	C50.9	8500/3	BRCA
TCGA-AO-A0JF	C50.9	8500/3	BRCA
TCGA-AO-A0JG	C50.9	8523/3	BRCA
TCGA-AO-A0JI	C50.9	8500/3	BRCA
TCGA-AO-A0JJ	C50.9	8520/3	BRCA
TCGA-AO-A0JL	C50.9	8500/3	BRCA
TCGA-AO-A0JM	C50.9	8500/3	BRCA
TCGA-AO-A124	C50.9	8523/3	BRCA
TCGA-AO-A125	C50.9	8050/3	BRCA
TCGA-AO-A126	C50.9	8500/3	BRCA
TCGA-AO-A128	C50.9	8500/3	BRCA
TCGA-AO-A129	C50.9	8500/3	BRCA
TCGA-AO-A12A	C50.9	8500/3	BRCA
TCGA-AO-A12B	C50.9	8500/3	BRCA
TCGA-AO-A12C	C50.9	8500/3	BRCA
TCGA-AO-A12D	C50.9	8500/3	BRCA
TCGA-AO-A12E	C50.9	8520/3	BRCA
TCGA-AO-A12F	C50.9	8500/3	BRCA
TCGA-AO-A12G	C50.9	8022/3	BRCA
TCGA-AO-A12H	C50.9	8523/3	BRCA
TCGA-AO-A1KO	C50.9	8520/3	BRCA
TCGA-AO-A1KP	C50.9	8500/3	BRCA
TCGA-AO-A1KQ	C50.9	8500/3	BRCA
TCGA-AO-A1KR	C50.9	8500/3	BRCA
TCGA-AO-A1KS	C50.9	8520/3	BRCA
TCGA-AO-A1KT	C50.9	8500/3	BRCA
TCGA-AQ-A04H	C50.9	8500/3	BRCA
TCGA-AQ-A04J	C50.9	8500/3	BRCA
TCGA-AQ-A04L	C50.9	8500/3	BRCA
TCGA-AQ-A0Y5	C50.9	8500/3	BRCA
TCGA-AQ-A1H2	C50.9	8500/3	BRCA
TCGA-AQ-A1H3	C50.9	8500/3	BRCA
TCGA-AQ-A54N	C50.9	8500/3	BRCA
TCGA-AQ-A54O	C50.9	8500/3	BRCA
TCGA-AQ-A7U7	C50.9	8520/3	BRCA
TCGA-AR-A0TP	C50.9	8500/3	BRCA
TCGA-AR-A0TQ	C50.9	8500/3	BRCA
TCGA-AR-A0TR	C50.9	8500/3	BRCA
TCGA-AR-A0TS	C50.9	8500/3	BRCA
TCGA-AR-A0TT	C50.9	8500/3	BRCA
TCGA-AR-A0TU	C50.9	8500/3	BRCA
TCGA-AR-A0TV	C50.9	8500/3	BRCA
TCGA-AR-A0TW	C50.9	8500/3	BRCA
TCGA-AR-A0TX	C50.9	8500/3	BRCA
TCGA-AR-A0TY	C50.9	8500/3	BRCA
TCGA-AR-A0TZ	C50.9	8500/3	BRCA
TCGA-AR-A0U0	C50.9	8500/3	BRCA
TCGA-AR-A0U1	C50.9	8500/3	BRCA
TCGA-AR-A0U2	C50.9	8500/3	BRCA
TCGA-AR-A0U3	C50.9	8500/3	BRCA
TCGA-AR-A0U4	C50.9	8500/3	BRCA
TCGA-AR-A1AH	C50.9	8500/3	BRCA
TCGA-AR-A1AI	C50.9	8510/3	BRCA
TCGA-AR-A1AJ	C50.9	8500/3	BRCA
TCGA-AR-A1AK	C50.9	8520/3	BRCA
TCGA-AR-A1AL	C50.9	8520/3	BRCA
TCGA-AR-A1AM	C50.9	8520/3	BRCA
TCGA-AR-A1AN	C50.9	8500/3	BRCA
TCGA-AR-A1AO	C50.9	8500/3	BRCA
TCGA-AR-A1AP	C50.9	8500/3	BRCA
TCGA-AR-A1AQ	C50.9	8500/3	BRCA
TCGA-AR-A1AR	C50.9	8500/3	BRCA
TCGA-AR-A1AS	C50.9	8500/3	BRCA
TCGA-AR-A1AT	C50.9	8520/3	BRCA
TCGA-AR-A1AU	C50.9	8500/3	BRCA
TCGA-AR-A1AV	C50.9	8500/3	BRCA
TCGA-AR-A1AW	C50.9	8500/3	BRCA
TCGA-AR-A1AX	C50.9	8500/3	BRCA
TCGA-AR-A1AY	C50.9	8500/3	BRCA
TCGA-AR-A24H	C50.9	8520/3	BRCA
TCGA-AR-A24K	C50.9	8500/3	BRCA
TCGA-AR-A24L	C50.9	8500/3	BRCA
TCGA-AR-A24M	C50.9	8522/3	BRCA
TCGA-AR-A24N	C50.9	8500/3	BRCA
TCGA-AR-A24O	C50.9	8522/3	BRCA
TCGA-AR-A24P	C50.9	8500/3	BRCA
TCGA-AR-A24Q	C50.9	8500/3	BRCA
TCGA-AR-A24R	C50.9	8500/3	BRCA
TCGA-AR-A24S	C50.9	8500/3	BRCA
TCGA-AR-A24T	C50.9	8520/3	BRCA
TCGA-AR-A24U	C50.9	8500/3	BRCA
TCGA-AR-A24V	C50.9	8500/3	BRCA
TCGA-AR-A24W	C50.9	8500/3	BRCA
TCGA-AR-A24X	C50.9	8522/3	BRCA
TCGA-AR-A24Z	C50.9	8500/3	BRCA
TCGA-AR-A250	C50.9	8500/3	BRCA
TCGA-AR-A251	C50.9	8500/3	BRCA
TCGA-AR-A252	C50.9	8500/3	BRCA
TCGA-AR-A254	C50.9	8500/3	BRCA
TCGA-AR-A255	C50.9	8500/3	BRCA
TCGA-AR-A256	C50.9	8500/3	BRCA
TCGA-AR-A2LE	C50.9	8520/3	BRCA
TCGA-AR-A2LH	C50.9	8520/3	BRCA
TCGA-AR-A2LJ	C50.9	8520/3	BRCA
TCGA-AR-A2LK	C50.9	8520/3	BRCA
TCGA-AR-A2LL	C50.9	8520/3	BRCA
TCGA-AR-A2LM	C50.9	8520/3	BRCA
TCGA-AR-A2LN	C50.9	8520/3	BRCA
TCGA-AR-A2LO	C50.9	8520/3	BRCA
TCGA-AR-A2LQ	C50.9	8520/3	BRCA
TCGA-AR-A2LR	C50.9	8575/3	BRCA
TCGA-AR-A5QM	C50.9	8520/3	BRCA
TCGA-AR-A5QN	C50.9	8520/3	BRCA
TCGA-AR-A5QP	C50.9	8520/3	BRCA
TCGA-AR-A5QQ	C50.9	8575/3	BRCA
TCGA-B6-A0I1	C50.9	8500/3	BRCA
TCGA-B6-A0I2	C50.9	8500/3	BRCA
TCGA-B6-A0I5	C50.9	8500/3	BRCA
TCGA-B6-A0I6	C50.9	8500/3	BRCA
TCGA-B6-A0I8	C50.9	8500/3	BRCA
TCGA-B6-A0I9	C50.9	8500/3	BRCA
TCGA-B6-A0IA	C50.9	8523/3	BRCA
TCGA-B6-A0IB	C50.9	8500/3	BRCA
TCGA-B6-A0IC	C50.9	8503/3	BRCA
TCGA-B6-A0IE	C50.9	8520/3	BRCA
TCGA-B6-A0IG	C50.9	8500/3	BRCA
TCGA-B6-A0IH	C50.9	8520/3	BRCA
TCGA-B6-A0IJ	C50.9	8500/3	BRCA
TCGA-B6-A0IK	C50.9	8500/3	BRCA
TCGA-B6-A0IM	C50.9	8523/3	BRCA
TCGA-B6-A0IN	C50.9	8523/3	BRCA
TCGA-B6-A0IO	C50.9	8500/3	BRCA
TCGA-B6-A0IP	C50.9	8520/3	BRCA
TCGA-B6-A0IQ	C50.9	8500/3	BRCA
TCGA-B6-A0RE	C50.9	8500/3	BRCA
TCGA-B6-A0RG	C50.9	8500/3	BRCA
TCGA-B6-A0RH	C50.9	8500/3	BRCA
TCGA-B6-A0RI	C50.9	8500/3	BRCA
TCGA-B6-A0RL	C50.9	8500/3	BRCA
TCGA-B6-A0RM	C50.9	8500/3	BRCA
TCGA-B6-A0RN	C50.9	8500/3	BRCA
TCGA-B6-A0RO	C50.9	8500/3	BRCA
TCGA-B6-A0RP	C50.9	8522/3	BRCA
TCGA-B6-A0RQ	C50.9	8520/3	BRCA
TCGA-B6-A0RS	C50.9	8500/3	BRCA
TCGA-B6-A0RT	C50.9	8500/3	BRCA
TCGA-B6-A0RU	C50.9	8523/3	BRCA
TCGA-B6-A0RV	C50.9	8522/3	BRCA
TCGA-B6-A0WS	C50.9	8500/3	BRCA
TCGA-B6-A0WT	C50.9	8500/3	BRCA
TCGA-B6-A0WV	C50.9	8500/3	BRCA
TCGA-B6-A0WW	C50.9	8500/3	BRCA
TCGA-B6-A0WX	C50.9	8520/3	BRCA
TCGA-B6-A0WY	C50.9	8500/3	BRCA
TCGA-B6-A0WZ	C50.9	8500/3	BRCA
TCGA-B6-A0X0	C50.919	8201/3	BRCA
TCGA-B6-A0X1	C50.9	8500/3	BRCA
TCGA-B6-A0X4	C50.9	8500/3	BRCA
TCGA-B6-A0X5	C50.9	8500/3	BRCA
TCGA-B6-A0X7	C50.9	8500/3	BRCA
TCGA-B6-A1KC	C50.9	8500/3	BRCA
TCGA-B6-A1KF	C50.9	8500/3	BRCA
TCGA-B6-A1KI	C50.9	8500/3	BRCA
TCGA-B6-A1KN	C50.9	8500/3	BRCA
TCGA-B6-A2IU	C50.9	8520/3	BRCA
TCGA-B6-A3ZX	C50.9	8522/3	BRCA
TCGA-B6-A400	C50.9	8500/3	BRCA
TCGA-B6-A401	C50.9	8500/3	BRCA
TCGA-B6-A402	C50.9	8500/3	BRCA
TCGA-B6-A408	C50.9	8522/3	BRCA
TCGA-B6-A409	C50.9	8500/3	BRCA
TCGA-B6-A40B	C50.9	8520/3	BRCA
TCGA-B6-A40C	C50.9	8520/3	BRCA
TCGA-BH-A0AU	C50.9	8500/3	BRCA
TCGA-BH-A0AV	C50.9	8500/3	BRCA
TCGA-BH-A0AW	C50.9	8500/3	BRCA
TCGA-BH-A0AY	C50.9	8500/3	BRCA
TCGA-BH-A0AZ	C50.9	8500/3	BRCA
TCGA-BH-A0B0	C50.9	8500/3	BRCA
TCGA-BH-A0B1	C50.9	8500/3	BRCA
TCGA-BH-A0B3	C50.9	8500/3	BRCA
TCGA-BH-A0B4	C50.9	8500/3	BRCA
TCGA-BH-A0B5	C50.9	8520/3	BRCA
TCGA-BH-A0B6	C50.9	8500/3	BRCA
TCGA-BH-A0B7	C50.9	8500/3	BRCA
TCGA-BH-A0B8	C50.9	8500/3	BRCA
TCGA-BH-A0B9	C50.9	8500/3	BRCA
TCGA-BH-A0BA	C50.9	8522/3	BRCA
TCGA-BH-A0BC	C50.9	8500/3	BRCA
TCGA-BH-A0BD	C50.9	8500/3	BRCA
TCGA-BH-A0BF	C50.9	8500/3	BRCA
TCGA-BH-A0BG	C50.9	8500/3	BRCA
TCGA-BH-A0BJ	C50.9	8500/3	BRCA
TCGA-BH-A0BL	C50.9	8500/3	BRCA
TCGA-BH-A0BM	C50.9	8500/3	BRCA
TCGA-BH-A0BO	C50.9	8500/3	BRCA
TCGA-BH-A0BP	C50.9	8500/3	BRCA
TCGA-BH-A0BQ	C50.9	8500/3	BRCA
TCGA-BH-A0BR	C50.9	8500/3	BRCA
TCGA-BH-A0BS	C50.9	8500/3	BRCA
TCGA-BH-A0BT	C50.9	8500/3	BRCA
TCGA-BH-A0BV	C50.9	8500/3	BRCA
TCGA-BH-A0BW	C50.9	8500/3	BRCA
TCGA-BH-A0BZ	C50.9	8500/3	BRCA
TCGA-BH-A0C0	C50.9	8500/3	BRCA
TCGA-BH-A0C1	C50.9	8520/3	BRCA
TCGA-BH-A0C3	C50.9	8522/3	BRCA
TCGA-BH-A0C7	C50.9	8500/3	BRCA
TCGA-BH-A0DD	C50.9	8500/3	BRCA
TCGA-BH-A0DE	C50.9	8500/3	BRCA
TCGA-BH-A0DG	C50.9	8500/3	BRCA
TCGA-BH-A0DH	C50.9	8500/3	BRCA
TCGA-BH-A0DI	C50.9	8500/3	BRCA
TCGA-BH-A0DK	C50.9	8500/3	BRCA
TCGA-BH-A0DL	C50.9	8575/3	BRCA
TCGA-BH-A0DO	C50.9	8500/3	BRCA
TCGA-BH-A0DP	C50.9	8520/3	BRCA
TCGA-BH-A0DQ	C50.9	8500/3	BRCA
TCGA-BH-A0DS	C50.9	8500/3	BRCA
TCGA-BH-A0DT	C50.9	8500/3	BRCA
TCGA-BH-A0DV	C50.9	8500/3	BRCA
TCGA-BH-A0DX	C50.9	8500/3	BRCA
TCGA-BH-A0DZ	C50.9	8500/3	BRCA
TCGA-BH-A0E0	C50.9	8500/3	BRCA
TCGA-BH-A0E1	C50.9	8500/3	BRCA
TCGA-BH-A0E2	C50.9	8500/3	BRCA
TCGA-BH-A0E6	C50.9	8500/3	BRCA
TCGA-BH-A0E7	C50.9	8500/3	BRCA
TCGA-BH-A0E9	C50.9	8520/3	BRCA
TCGA-BH-A0EA	C50.9	8500/3	BRCA
TCGA-BH-A0EB	C50.9	8500/3	BRCA
TCGA-BH-A0EE	C50.9	8500/3	BRCA
TCGA-BH-A0EI	C50.9	8500/3	BRCA
TCGA-BH-A0GY	C50.9	8500/3	BRCA
TCGA-BH-A0GZ	C50.9	8500/3	BRCA
TCGA-BH-A0H0	C50.9	8500/3	BRCA
TCGA-BH-A0H3	C50.9	8500/3	BRCA
TCGA-BH-A0H5	C50.9	8500/3	BRCA
TCGA-BH-A0H6	C50.9	8500/3	BRCA
TCGA-BH-A0H7	C50.9	8500/3	BRCA
TCGA-BH-A0H9	C50.9	8500/3	BRCA
TCGA-BH-A0HA	C50.9	8500/3	BRCA
TCGA-BH-A0HB	C50.9	8500/3	BRCA
TCGA-BH-A0HF	C50.9	8500/3	BRCA
TCGA-BH-A0HI	C50.9	8500/3	BRCA
TCGA-BH-A0HK	C50.9	8500/3	BRCA
TCGA-BH-A0HL	C50.9	8503/3	BRCA
TCGA-BH-A0HN	C50.9	8500/3	BRCA
TCGA-BH-A0HO	C50.9	8500/3	BRCA
TCGA-BH-A0HP	C50.9	8520/3	BRCA
TCGA-BH-A0HQ	C50.9	8500/3	BRCA
TCGA-BH-A0HU	C50.9	8500/3	BRCA
TCGA-BH-A0HW	C50.9	8500/3	BRCA
TCGA-BH-A0HX	C50.9	8500/3	BRCA
TCGA-BH-A0HY	C50.9	8500/3	BRCA
TCGA-BH-A0RX	C50.9	8500/3	BRCA
TCGA-BH-A0W3	C50.9	8500/3	BRCA
TCGA-BH-A0W4	C50.9	8500/3	BRCA
TCGA-BH-A0W5	C50.9	8500/3	BRCA
TCGA-BH-A0W7	C50.9	8500/3	BRCA
TCGA-BH-A0WA	C50.9	8575/3	BRCA
TCGA-BH-A18F	C50.9	8500/3	BRCA
TCGA-BH-A18G	C50.5	8500/3	BRCA
TCGA-BH-A18H	C50.9	8500/3	BRCA
TCGA-BH-A18I	C50.2	8500/3	BRCA
TCGA-BH-A18J	C50.9	8500/3	BRCA
TCGA-BH-A18K	C50.9	8500/3	BRCA
TCGA-BH-A18L	C50.9	8500/3	BRCA
TCGA-BH-A18M	C50.3	8500/3	BRCA
TCGA-BH-A18N	C50.9	8500/3	BRCA
TCGA-BH-A18P	C50.3	8500/3	BRCA
TCGA-BH-A18Q	C50.8	8500/3	BRCA
TCGA-BH-A18R	C50.9	8500/3	BRCA
TCGA-BH-A18S	C50.3	8523/3	BRCA
TCGA-BH-A18T	C50.9	8500/3	BRCA
TCGA-BH-A18U	C50.4	8500/3	BRCA
TCGA-BH-A18V	C50.4	8500/3	BRCA
TCGA-BH-A1EN	C50.9	8500/3	BRCA
TCGA-BH-A1EO	C50.9	8522/3	BRCA
TCGA-BH-A1ES	C50.9	8500/3	BRCA
TCGA-BH-A1ET	C50.9	8500/3	BRCA
TCGA-BH-A1EU	C50.9	8500/3	BRCA
TCGA-BH-A1EV	C50.9	8500/3	BRCA
TCGA-BH-A1EW	C50.9	8500/3	BRCA
TCGA-BH-A1EX	C50.9	8500/3	BRCA
TCGA-BH-A1EY	C50.9	8500/3	BRCA
TCGA-BH-A1F0	C50.9	8500/3	BRCA
TCGA-BH-A1F2	C50.9	8541/3	BRCA
TCGA-BH-A1F5	C50.9	8500/3	BRCA
TCGA-BH-A1F6	C50.9	8500/3	BRCA
TCGA-BH-A1F8	C50.9	8500/3	BRCA
TCGA-BH-A1FB	C50.9	8500/3	BRCA
TCGA-BH-A1FC	C50.9	8510/3	BRCA
TCGA-BH-A1FD	C50.9	8500/3	BRCA
TCGA-BH-A1FE	C50.9	8500/3	BRCA
TCGA-BH-A1FG	C50.9	8500/3	BRCA
TCGA-BH-A1FH	C50.9	8500/3	BRCA
TCGA-BH-A1FJ	C50.9	8500/3	BRCA
TCGA-BH-A1FL	C50.9	8500/3	BRCA
TCGA-BH-A1FM	C50.9	8500/3	BRCA
TCGA-BH-A1FN	C50.9	8500/3	BRCA
TCGA-BH-A1FR	C50.9	8523/3	BRCA
TCGA-BH-A1FU	C50.9	8500/3	BRCA
TCGA-BH-A201	C50.9	8500/3	BRCA
TCGA-BH-A202	C50.9	8500/3	BRCA
TCGA-BH-A203	C50.9	8500/3	BRCA
TCGA-BH-A204	C50.9	8500/3	BRCA
TCGA-BH-A208	C50.9	8500/3	BRCA
TCGA-BH-A209	C50.9	8510/3	BRCA
TCGA-BH-A28O	C50.9	8520/3	BRCA
TCGA-BH-A28Q	C50.9	8520/3	BRCA
TCGA-BH-A2L8	C50.9	8520/3	BRCA
TCGA-BH-A42T	C50.9	8520/3	BRCA
TCGA-BH-A42U	C50.9	8520/3	BRCA
TCGA-BH-A42V	C50.9	8500/3	BRCA
TCGA-BH-A5IZ	C50.9	8500/3	BRCA
TCGA-BH-A5J0	C50.9	8500/3	BRCA
TCGA-BH-A6R8	C50.9	8500/3	BRCA
TCGA-BH-A6R9	C50.9	8575/3	BRCA
TCGA-BH-A8FY	C50.9	8520/3	BRCA
TCGA-BH-A8FZ	C50.9	8520/3	BRCA
TCGA-BH-A8G0	C50.9	8520/3	BRCA
TCGA-BH-AB28	C50.9	8520/3	BRCA
TCGA-C8-A12K	C50.9	8500/3	BRCA
TCGA-C8-A12L	C50.9	8500/3	BRCA
TCGA-C8-A12M	C50.9	8500/3	BRCA
TCGA-C8-A12N	C50.9	8500/3	BRCA
TCGA-C8-A12O	C50.9	8500/3	BRCA
TCGA-C8-A12P	C50.9	8500/3	BRCA
TCGA-C8-A12Q	C50.9	8500/3	BRCA
TCGA-C8-A12T	C50.9	8500/3	BRCA
TCGA-C8-A12U	C50.9	8500/3	BRCA
TCGA-C8-A12V	C50.9	8500/3	BRCA
TCGA-C8-A12W	C50.9	8500/3	BRCA
TCGA-C8-A12X	C50.9	8480/3	BRCA
TCGA-C8-A12Y	C50.9	8500/3	BRCA
TCGA-C8-A12Z	C50.9	8500/3	BRCA
TCGA-C8-A130	C50.9	8500/3	BRCA
TCGA-C8-A131	C50.9	8500/3	BRCA
TCGA-C8-A132	C50.9	8500/3	BRCA
TCGA-C8-A133	C50.9	8523/3	BRCA
TCGA-C8-A134	C50.9	8500/3	BRCA
TCGA-C8-A135	C50.9	8500/3	BRCA
TCGA-C8-A137	C50.9	8500/3	BRCA
TCGA-C8-A138	C50.9	8500/3	BRCA
TCGA-C8-A1HE	C50.9	8500/3	BRCA
TCGA-C8-A1HF	C50.9	8500/3	BRCA
TCGA-C8-A1HG	C50.9	8500/3	BRCA
TCGA-C8-A1HI	C50.9	8500/3	BRCA
TCGA-C8-A1HJ	C50.9	8500/3	BRCA
TCGA-C8-A1HK	C50.9	8500/3	BRCA
TCGA-C8-A1HL	C50.9	8480/3	BRCA
TCGA-C8-A1HM	C50.9	8500/3	BRCA
TCGA-C8-A1HN	C50.9	8500/3	BRCA
TCGA-C8-A1HO	C50.9	8500/3	BRCA
TCGA-C8-A26V	C50.9	8500/3	BRCA
TCGA-C8-A26W	C50.9	8500/3	BRCA
TCGA-C8-A26X	C50.9	8500/3	BRCA
TCGA-C8-A26Y	C50.9	8500/3	BRCA
TCGA-C8-A26Z	C50.9	8500/3	BRCA
TCGA-C8-A273	C50.9	8500/3	BRCA
TCGA-C8-A274	C50.9	8500/3	BRCA
TCGA-C8-A275	C50.9	8500/3	BRCA
TCGA-C8-A278	C50.9	8500/3	BRCA
TCGA-C8-A27A	C50.9	8500/3	BRCA
TCGA-C8-A27B	C50.9	8500/3	BRCA
TCGA-C8-A3M7	C50.9	8520/3	BRCA
TCGA-C8-A3M8	C50.9	8520/3	BRCA
TCGA-C8-A8HP	C50.9	8575/3	BRCA
TCGA-C8-A8HQ	C50.9	8480/3	BRCA
TCGA-C8-A8HR	C50.9	8520/3	BRCA
TCGA-C8-A9FZ	C50.9	8524/3	BRCA
TCGA-D8-A13Y	C50.9	8500/3	BRCA
TCGA-D8-A13Z	C50.9	8500/3	BRCA
TCGA-D8-A140	C50.9	8500/3	BRCA
TCGA-D8-A141	C50.9	8500/3	BRCA
TCGA-D8-A142	C50.9	8500/3	BRCA
TCGA-D8-A143	C50.9	8500/3	BRCA
TCGA-D8-A145	C50.9	8500/3	BRCA
TCGA-D8-A146	C50.9	8500/3	BRCA
TCGA-D8-A147	C50.9	8500/3	BRCA
TCGA-D8-A1J8	C50.9	8500/3	BRCA
TCGA-D8-A1J9	C50.9	8500/3	BRCA
TCGA-D8-A1JA	C50.9	8500/3	BRCA
TCGA-D8-A1JB	C50.9	8500/3	BRCA
TCGA-D8-A1JC	C50.9	8500/3	BRCA
TCGA-D8-A1JD	C50.9	8500/3	BRCA
TCGA-D8-A1JE	C50.9	8500/3	BRCA
TCGA-D8-A1JF	C50.9	8500/3	BRCA
TCGA-D8-A1JG	C50.9	8500/3	BRCA
TCGA-D8-A1JH	C50.9	8500/3	BRCA
TCGA-D8-A1JI	C50.9	8500/3	BRCA
TCGA-D8-A1JJ	C50.9	8500/3	BRCA
TCGA-D8-A1JK	C50.9	8500/3	BRCA
TCGA-D8-A1JL	C50.9	8500/3	BRCA
TCGA-D8-A1JM	C50.9	8500/3	BRCA
TCGA-D8-A1JN	C50.9	8520/3	BRCA
TCGA-D8-A1JP	C50.9	8500/3	BRCA
TCGA-D8-A1JS	C50.9	8503/3	BRCA
TCGA-D8-A1JT	C50.9	8523/3	BRCA
TCGA-D8-A1JU	C50.9	8500/3	BRCA
TCGA-D8-A1X5	C50.9	8500/3	BRCA
TCGA-D8-A1X6	C50.9	8500/3	BRCA
TCGA-D8-A1X7	C50.9	8503/3	BRCA
TCGA-D8-A1X8	C50.9	8520/3	BRCA
TCGA-D8-A1X9	C50.9	8500/3	BRCA
TCGA-D8-A1XA	C50.9	8500/3	BRCA
TCGA-D8-A1XB	C50.9	8500/3	BRCA
TCGA-D8-A1XC	C50.9	8480/3	BRCA
TCGA-D8-A1XD	C50.9	8500/3	BRCA
TCGA-D8-A1XF	C50.9	8500/3	BRCA
TCGA-D8-A1XG	C50.9	8500/3	BRCA
TCGA-D8-A1XJ	C50.9	8523/3	BRCA
TCGA-D8-A1XK	C50.9	8500/3	BRCA
TCGA-D8-A1XL	C50.9	8500/3	BRCA
TCGA-D8-A1XM	C50.9	8500/3	BRCA
TCGA-D8-A1XO	C50.9	8520/3	BRCA
TCGA-D8-A1XQ	C50.9	8500/3	BRCA
TCGA-D8-A1XR	C50.9	8500/3	BRCA
TCGA-D8-A1XS	C50.9	8507/3	BRCA
TCGA-D8-A1XT	C50.9	8500/3	BRCA
TCGA-D8-A1XU	C50.9	8500/3	BRCA
TCGA-D8-A1XV	C50.9	8480/3	BRCA
TCGA-D8-A1XW	C50.9	8500/3	BRCA
TCGA-D8-A1XY	C50.9	8500/3	BRCA
TCGA-D8-A1XZ	C50.9	8500/3	BRCA
TCGA-D8-A1Y0	C50.9	8500/3	BRCA
TCGA-D8-A1Y1	C50.9	8500/3	BRCA
TCGA-D8-A1Y2	C50.9	8500/3	BRCA
TCGA-D8-A1Y3	C50.9	8500/3	BRCA
TCGA-D8-A27E	C50.9	8523/3	BRCA
TCGA-D8-A27F	C50.9	8500/3	BRCA
TCGA-D8-A27G	C50.9	8520/3	BRCA
TCGA-D8-A27H	C50.9	8500/3	BRCA
TCGA-D8-A27I	C50.9	8520/3	BRCA
TCGA-D8-A27K	C50.9	8500/3	BRCA
TCGA-D8-A27L	C50.9	8500/3	BRCA
TCGA-D8-A27M	C50.9	8500/3	BRCA
TCGA-D8-A27N	C50.9	8500/3	BRCA
TCGA-D8-A27P	C50.9	8500/3	BRCA
TCGA-D8-A27R	C50.9	8500/3	BRCA
TCGA-D8-A27T	C50.9	8520/3	BRCA
TCGA-D8-A27V	C50.9	8520/3	BRCA
TCGA-D8-A27W	C50.9	8480/3	BRCA
TCGA-D8-A3Z5	C50.9	8520/3	BRCA
TCGA-D8-A3Z6	C50.9	8520/3	BRCA
TCGA-D8-A4Z1	C50.9	8520/3	BRCA
TCGA-D8-A73U	C50.9	8520/3	BRCA
TCGA-D8-A73W	C50.9	8480/3	BRCA
TCGA-D8-A73X	C50.9	8211/3	BRCA
TCGA-E2-A105	C50.9	8500/3	BRCA
TCGA-E2-A106	C50.9	8500/3	BRCA
TCGA-E2-A107	C50.9	8520/3	BRCA
TCGA-E2-A108	C50.9	8500/3	BRCA
TCGA-E2-A109	C50.9	8500/3	BRCA
TCGA-E2-A10A	C50.9	8500/3	BRCA
TCGA-E2-A10B	C50.9	8500/3	BRCA
TCGA-E2-A10C	C50.9	8500/3	BRCA
TCGA-E2-A10E	C50.9	8500/3	BRCA
TCGA-E2-A10F	C50.9	8520/3	BRCA
TCGA-E2-A14N	C50.9	8500/3	BRCA
TCGA-E2-A14O	C50.9	8500/3	BRCA
TCGA-E2-A14P	C50.9	8500/3	BRCA
TCGA-E2-A14Q	C50.9	8500/3	BRCA
TCGA-E2-A14R	C50.9	8500/3	BRCA
TCGA-E2-A14S	C50.9	8500/3	BRCA
TCGA-E2-A14T	C50.9	8500/3	BRCA
TCGA-E2-A14U	C50.9	8520/3	BRCA
TCGA-E2-A14V	C50.9	8500/3	BRCA
TCGA-E2-A14W	C50.9	8500/3	BRCA
TCGA-E2-A14X	C50.9	8500/3	BRCA
TCGA-E2-A14Y	C50.9	8500/3	BRCA
TCGA-E2-A14Z	C50.9	8500/3	BRCA
TCGA-E2-A150	C50.9	8500/3	BRCA
TCGA-E2-A152	C50.9	8500/3	BRCA
TCGA-E2-A153	C50.9	8500/3	BRCA
TCGA-E2-A154	C50.9	8500/3	BRCA
TCGA-E2-A155	C50.9	8500/3	BRCA
TCGA-E2-A156	C50.9	8500/3	BRCA
TCGA-E2-A158	C50.9	8500/3	BRCA
TCGA-E2-A159	C50.9	8500/3	BRCA
TCGA-E2-A15A	C50.9	8500/3	BRCA
TCGA-E2-A15C	C50.9	8500/3	BRCA
TCGA-E2-A15D	C50.9	8500/3	BRCA
TCGA-E2-A15E	C50.9	8500/3	BRCA
TCGA-E2-A15F	C50.9	8500/3	BRCA
TCGA-E2-A15G	C50.9	8522/3	BRCA
TCGA-E2-A15H	C50.9	8500/3	BRCA
TCGA-E2-A15I	C50.9	8500/3	BRCA
TCGA-E2-A15J	C50.9	8500/3	BRCA
TCGA-E2-A15K	C50.9	8500/3	BRCA
TCGA-E2-A15L	C50.9	8520/3	BRCA
TCGA-E2-A15M	C50.9	8520/3	BRCA
TCGA-E2-A15O	C50.9	8500/3	BRCA
TCGA-E2-A15P	C50.9	8500/3	BRCA
TCGA-E2-A15R	C50.9	8500/3	BRCA
TCGA-E2-A15S	C50.9	8500/3	BRCA
TCGA-E2-A15T	C50.9	8500/3	BRCA
TCGA-E2-A1AZ	C50.9	8500/3	BRCA
TCGA-E2-A1B0	C50.9	8500/3	BRCA
TCGA-E2-A1B1	C50.9	8500/3	BRCA
TCGA-E2-A1B4	C50.9	8500/3	BRCA
TCGA-E2-A1B5	C50.9	8520/3	BRCA
TCGA-E2-A1B6	C50.9	8500/3	BRCA
TCGA-E2-A1BC	C50.9	8524/3	BRCA
TCGA-E2-A1BD	C50.9	8500/3	BRCA
TCGA-E2-A1IE	C50.9	8500/3	BRCA
TCGA-E2-A1IF	C50.9	8500/3	BRCA
TCGA-E2-A1IG	C50.9	8500/3	BRCA
TCGA-E2-A1IH	C50.9	8520/3	BRCA
TCGA-E2-A1II	C50.9	8500/3	BRCA
TCGA-E2-A1IJ	C50.9	8520/3	BRCA
TCGA-E2-A1IK	C50.9	8500/3	BRCA
TCGA-E2-A1IL	C50.9	8520/3	BRCA
TCGA-E2-A1IN	C50.9	8500/3	BRCA
TCGA-E2-A1IO	C50.9	8500/3	BRCA
TCGA-E2-A1IU	C50.9	8500/3	BRCA
TCGA-E2-A1L6	C50.9	8500/3	BRCA
TCGA-E2-A1L7	C50.9	8500/3	BRCA
TCGA-E2-A1L8	C50.9	8520/3	BRCA
TCGA-E2-A1L9	C50.9	8500/3	BRCA
TCGA-E2-A1LA	C50.9	8500/3	BRCA
TCGA-E2-A1LB	C50.9	8500/3	BRCA
TCGA-E2-A1LE	C50.9	8500/3	BRCA
TCGA-E2-A1LG	C50.9	8520/3	BRCA
TCGA-E2-A1LH	C50.9	8500/3	BRCA
TCGA-E2-A1LI	C50.9	8500/3	BRCA
TCGA-E2-A1LK	C50.9	8500/3	BRCA
TCGA-E2-A1LL	C50.9	8500/3	BRCA
TCGA-E2-A1LS	C50.9	8500/3	BRCA
TCGA-E2-A2P5	C50.9	8520/3	BRCA
TCGA-E2-A2P6	C50.9	8520/3	BRCA
TCGA-E2-A3DX	C50.9	8520/3	BRCA
TCGA-E2-A56Z	C50.9	8500/3	BRCA
TCGA-E2-A570	C50.9	8500/3	BRCA
TCGA-E2-A572	C50.9	8500/3	BRCA
TCGA-E2-A573	C50.9	8500/3	BRCA
TCGA-E2-A574	C50.9	8500/3	BRCA
TCGA-E2-A576	C50.9	8520/3	BRCA
TCGA-E2-A9RU	C50.9	8500/3	BRCA
TCGA-E9-A1N3	C50.9	8522/3	BRCA
TCGA-E9-A1N4	C50.9	8520/3	BRCA
TCGA-E9-A1N5	C50.9	8522/3	BRCA
TCGA-E9-A1N6	C50.9	8500/3	BRCA
TCGA-E9-A1N8	C50.9	8500/3	BRCA
TCGA-E9-A1N9	C50.9	8522/3	BRCA
TCGA-E9-A1NA	C50.9	8522/3	BRCA
TCGA-E9-A1NC	C50.9	8522/3	BRCA
TCGA-E9-A1ND	C50.9	8500/3	BRCA
TCGA-E9-A1NE	C50.9	8522/3	BRCA
TCGA-E9-A1NF	C50.9	8522/3	BRCA
TCGA-E9-A1NG	C50.9	8500/3	BRCA
TCGA-E9-A1NH	C50.9	8500/3	BRCA
TCGA-E9-A1NI	C50.9	8522/3	BRCA
TCGA-E9-A1QZ	C50.9	8500/3	BRCA
TCGA-E9-A1R0	C50.9	8500/3	BRCA
TCGA-E9-A1R2	C50.9	8500/3	BRCA
TCGA-E9-A1R3	C50.9	8500/3	BRCA
TCGA-E9-A1R4	C50.9	8500/3	BRCA
TCGA-E9-A1R5	C50.9	8500/3	BRCA
TCGA-E9-A1R6	C50.9	8500/3	BRCA
TCGA-E9-A1R7	C50.9	8500/3	BRCA
TCGA-E9-A1RA	C50.9	8500/3	BRCA
TCGA-E9-A1RB	C50.9	8500/3	BRCA
TCGA-E9-A1RC	C50.9	8522/3	BRCA
TCGA-E9-A1RD	C50.9	8500/3	BRCA
TCGA-E9-A1RE	C50.9	8500/3	BRCA
TCGA-E9-A1RF	C50.9	8500/3	BRCA
TCGA-E9-A1RG	C50.9	8500/3	BRCA
TCGA-E9-A1RH	C50.9	8500/3	BRCA
TCGA-E9-A1RI	C50.9	8522/3	BRCA
TCGA-E9-A226	C50.9	8500/3	BRCA
TCGA-E9-A227	C50.9	8500/3	BRCA
TCGA-E9-A228	C50.9	8500/3	BRCA
TCGA-E9-A229	C50.9	8500/3	BRCA
TCGA-E9-A22A	C50.9	8500/3	BRCA
TCGA-E9-A22B	C50.9	8522/3	BRCA
TCGA-E9-A22D	C50.9	8500/3	BRCA
TCGA-E9-A22E	C50.9	8500/3	BRCA
TCGA-E9-A22G	C50.9	8500/3	BRCA
TCGA-E9-A22H	C50.9	8500/3	BRCA
TCGA-E9-A243	C50.9	8500/3	BRCA
TCGA-E9-A244	C50.9	8500/3	BRCA
TCGA-E9-A245	C50.9	8500/3	BRCA
TCGA-E9-A247	C50.9	8500/3	BRCA
TCGA-E9-A248	C50.9	8500/3	BRCA
TCGA-E9-A249	C50.9	8500/3	BRCA
TCGA-E9-A24A	C50.9	8500/3	BRCA
TCGA-E9-A295	C50.9	8520/3	BRCA
TCGA-E9-A2JS	C50.9	8520/3	BRCA
TCGA-E9-A2JT	C50.9	8520/3	BRCA
TCGA-E9-A3HO	C50.9	8520/3	BRCA
TCGA-E9-A3Q9	C50.9	8520/3	BRCA
TCGA-E9-A3QA	C50.9	8510/3	BRCA
TCGA-E9-A3X8	C50.9	8520/3	BRCA
TCGA-E9-A54X	C50.9	8480/3	BRCA
TCGA-E9-A54Y	C50.9	8520/3	BRCA
TCGA-E9-A5FK	C50.9	8520/3	BRCA
TCGA-E9-A5FL	C50.9	8575/3	BRCA
TCGA-E9-A5UO	C50.9	8480/3	BRCA
TCGA-E9-A5UP	C50.9	8503/3	BRCA
TCGA-E9-A6HE	C50.9	8520/3	BRCA
TCGA-EW-A1IW	C50.9	8520/3	BRCA
TCGA-EW-A1IX	C50.9	8524/3	BRCA
TCGA-EW-A1IY	C50.9	8500/3	BRCA
TCGA-EW-A1IZ	C50.9	8500/3	BRCA
TCGA-EW-A1J1	C50.9	8500/3	BRCA
TCGA-EW-A1J2	C50.9	8520/3	BRCA
TCGA-EW-A1J3	C50.9	8520/3	BRCA
TCGA-EW-A1J5	C50.9	8520/3	BRCA
TCGA-EW-A1J6	C50.9	8500/3	BRCA
TCGA-EW-A1OV	C50.9	8500/3	BRCA
TCGA-EW-A1OW	C50.9	8090/3	BRCA
TCGA-EW-A1OX	C50.9	8523/3	BRCA
TCGA-EW-A1OY	C50.9	8500/3	BRCA
TCGA-EW-A1OZ	C50.9	8500/3	BRCA
TCGA-EW-A1P0	C50.9	8523/3	BRCA
TCGA-EW-A1P1	C50.9	8500/3	BRCA
TCGA-EW-A1P3	C50.9	8500/3	BRCA
TCGA-EW-A1P4	C50.9	8510/3	BRCA
TCGA-EW-A1P5	C50.9	8500/3	BRCA
TCGA-EW-A1P6	C50.9	8500/3	BRCA
TCGA-EW-A1P7	C50.9	8500/3	BRCA
TCGA-EW-A1P8	C50.9	8500/3	BRCA
TCGA-EW-A1PA	C50.9	8500/3	BRCA
TCGA-EW-A1PB	C50.9	8500/3	BRCA
TCGA-EW-A1PC	C50.9	8500/3	BRCA
TCGA-EW-A1PD	C50.9	8500/3	BRCA
TCGA-EW-A1PE	C50.9	8507/3	BRCA
TCGA-EW-A1PF	C50.9	8500/3	BRCA
TCGA-EW-A1PG	C50.9	8520/3	BRCA
TCGA-EW-A1PH	C50.9	8500/3	BRCA
TCGA-EW-A2FR	C50.9	8500/3	BRCA
TCGA-EW-A2FS	C50.9	8500/3	BRCA
TCGA-EW-A2FV	C50.9	8507/3	BRCA
TCGA-EW-A2FW	C50.9	8503/3	BRCA
TCGA-EW-A3E8	C50.9	8520/3	BRCA
TCGA-EW-A3U0	C50.9	8500/3	BRCA
TCGA-EW-A423	C50.9	8520/3	BRCA
TCGA-EW-A424	C50.9	8520/3	BRCA
TCGA-EW-A6S9	C50.9	8500/3	BRCA
TCGA-EW-A6SA	C50.9	8500/3	BRCA
TCGA-EW-A6SB	C50.9	8500/3	BRCA
TCGA-EW-A6SC	C50.9	8520/3	BRCA
TCGA-EW-A6SD	C50.9	8500/3	BRCA
TCGA-GI-A2C8	C50.9	8500/3	BRCA
TCGA-GI-A2C9	C50.9	8500/3	BRCA
TCGA-GM-A2D9	C50.9	8500/3	BRCA
TCGA-GM-A2DA	C50.9	8500/3	BRCA
TCGA-GM-A2DB	C50.9	8500/3	BRCA
TCGA-GM-A2DC	C50.9	8500/3	BRCA
TCGA-GM-A2DD	C50.9	8500/3	BRCA
TCGA-GM-A2DF	C50.9	8500/3	BRCA
TCGA-GM-A2DH	C50.9	8500/3	BRCA
TCGA-GM-A2DI	C50.9	8500/3	BRCA
TCGA-GM-A2DK	C50.9	8500/3	BRCA
TCGA-GM-A2DL	C50.9	8500/3	BRCA
TCGA-GM-A2DM	C50.9	8500/3	BRCA
TCGA-GM-A2DN	C50.9	8500/3	BRCA
TCGA-GM-A2DO	C50.9	8520/3	BRCA
TCGA-GM-A3NW	C50.9	8520/3	BRCA
TCGA-GM-A3NY	C50.9	8520/3	BRCA
TCGA-GM-A3XG	C50.9	8520/3	BRCA
TCGA-GM-A3XL	C50.9	8500/3	BRCA
TCGA-GM-A3XN	C50.9	8520/3	BRCA
TCGA-GM-A4E0	C50.9	8520/3	BRCA
TCGA-GM-A5PV	C50.9	8520/3	BRCA
TCGA-GM-A5PX	C50.9	8520/3	BRCA
TCGA-HN-A2NL	C50.9	8520/3	BRCA
TCGA-HN-A2OB	C50.9	8520/3	BRCA
TCGA-JL-A3YW	C50.9	8520/3	BRCA
TCGA-JL-A3YX	C50.9	8520/3	BRCA
TCGA-LD-A66U	C50.9	8520/3	BRCA
TCGA-LD-A74U	C50.9	8524/3	BRCA
TCGA-LD-A7W5	C50.9	8500/3	BRCA
TCGA-LD-A7W6	C50.2	8524/3	BRCA
TCGA-LD-A9QF	C50.9	8500/3	BRCA
TCGA-LL-A440	C50.9	8520/3	BRCA
TCGA-LL-A441	C50.9	8500/3	BRCA
TCGA-LL-A442	C50.9	8500/3	BRCA
TCGA-LL-A50Y	C50.9	8520/3	BRCA
TCGA-LL-A5YL	C50.9	8520/3	BRCA
TCGA-LL-A5YM	C50.9	8541/3	BRCA
TCGA-LL-A5YN	C50.9	8500/3	BRCA
TCGA-LL-A5YO	C50.9	8500/3	BRCA
TCGA-LL-A5YP	C50.9	8500/3	BRCA
TCGA-LL-A6FP	C50.9	8520/3	BRCA
TCGA-LL-A6FQ	C50.9	8500/3	BRCA
TCGA-LL-A6FR	C50.9	8500/3	BRCA
TCGA-LL-A73Y	C50.9	8500/3	BRCA
TCGA-LL-A73Z	C50.9	8500/3	BRCA
TCGA-LL-A740	C50.9	8500/3	BRCA
TCGA-LL-A7SZ	C50.9	8500/3	BRCA
TCGA-LL-A7T0	C50.9	8500/3	BRCA
TCGA-LL-A8F5	C50.9	8500/3	BRCA
TCGA-LL-A9Q3	C50.9	8520/3	BRCA
TCGA-LQ-A4E4	C50.9	8520/3	BRCA
TCGA-MS-A51U	C50.9	8520/3	BRCA
TCGA-OK-A5Q2	C50.9	8520/3	BRCA
TCGA-OL-A5D6	C50.9	8500/3	BRCA
TCGA-OL-A5D7	C50.9	8500/3	BRCA
TCGA-OL-A5D8	C50.9	8500/3	BRCA
TCGA-OL-A5DA	C50.9	8520/3	BRCA
TCGA-OL-A5RU	C50.9	8500/3	BRCA
TCGA-OL-A5RV	C50.9	8500/3	BRCA
TCGA-OL-A5RW	C50.9	8500/3	BRCA
TCGA-OL-A5RX	C50.9	8500/3	BRCA
TCGA-OL-A5RY	C50.9	8500/3	BRCA
TCGA-OL-A5RZ	C50.9	8500/3	BRCA
TCGA-OL-A5S0	C50.9	8500/3	BRCA
TCGA-OL-A66H	C50.9	8480/3	BRCA
TCGA-OL-A66I	C50.9	8500/3	BRCA
TCGA-OL-A66J	C50.9	8520/3	BRCA
TCGA-OL-A66K	C50.9	8520/3	BRCA
TCGA-OL-A66L	C50.9	8500/3	BRCA
TCGA-OL-A66N	C50.9	8520/3	BRCA
TCGA-OL-A66O	C50.9	8500/3	BRCA
TCGA-OL-A66P	C50.9	8500/3	BRCA
TCGA-OL-A6VO	C50.9	8500/3	BRCA
TCGA-OL-A6VQ	C50.9	8520/3	BRCA
TCGA-OL-A6VR	C50.9	8500/3	BRCA
TCGA-OL-A97C	C50.9	9020/3	BRCA
TCGA-PE-A5DC	C50.9	8520/3	BRCA
TCGA-PE-A5DD	C50.9	8520/3	BRCA
TCGA-PE-A5DE	C50.9	8520/3	BRCA
TCGA-PL-A8LV	C50.9	8510/3	BRCA
TCGA-PL-A8LX	C50.9	8500/3	BRCA
TCGA-PL-A8LY	C50.9	8500/3	BRCA
TCGA-PL-A8LZ	C50.9	8500/3	BRCA
TCGA-S3-A6ZF	C50.9	8500/3	BRCA
TCGA-S3-A6ZG	C50.9	8520/3	BRCA
TCGA-S3-A6ZH	C50.9	8500/3	BRCA
TCGA-S3-AA0Z	C50.9	8500/3	BRCA
TCGA-S3-AA10	C50.9	8500/3	BRCA
TCGA-S3-AA11	C50.9	8500/3	BRCA
TCGA-S3-AA12	C50.9	8500/3	BRCA
TCGA-S3-AA14	C50.9	8500/3	BRCA
TCGA-S3-AA15	C50.9	8500/3	BRCA
TCGA-S3-AA17	C50.9	8500/3	BRCA
TCGA-UL-AAZ6	C50.9	8500/3	BRCA
TCGA-UU-A93S	C50.9	8500/3	BRCA
TCGA-V7-A7HQ	C50.9	8500/3	BRCA
TCGA-W8-A86G	C50.9	8520/3	BRCA
TCGA-WT-AB41	C50.9	8500/3	BRCA
TCGA-WT-AB44	C50.9	8520/3	BRCA
TCGA-XX-A899	C50.9	8520/3	BRCA
TCGA-XX-A89A	C50.9	8520/3	BRCA
TCGA-Z7-A8R5	C50.9	8520/3	BRCA
TCGA-Z7-A8R6	C50.8	8022/3	BRCA
TCGA-2W-A8YY	C53.9	8560/3	CESC
TCGA-4J-AA1J	C53.9	8070/3	CESC
TCGA-BI-A0VR	C53.9	8070/3	CESC
TCGA-BI-A0VS	C53.9	8070/3	CESC
TCGA-BI-A20A	C53.9	8070/3	CESC
TCGA-C5-A0TN	C53.9	8071/3	CESC
TCGA-C5-A1BE	C53.9	8072/3	CESC
TCGA-C5-A1BF	C53.9	8070/3	CESC
TCGA-C5-A1BI	C53.9	8070/3	CESC
TCGA-C5-A1BJ	C53.9	8070/3	CESC
TCGA-C5-A1BK	C53.9	8070/3	CESC
TCGA-C5-A1BL	C53.9	8070/3	CESC
TCGA-C5-A1BM	C53.9	8070/3	CESC
TCGA-C5-A1BN	C53.9	8070/3	CESC
TCGA-C5-A1BQ	C53.9	8071/3	CESC
TCGA-C5-A1M5	C53.9	8070/3	CESC
TCGA-C5-A1M6	C53.9	8070/3	CESC
TCGA-C5-A1M7	C53.9	8070/3	CESC
TCGA-C5-A1M8	C53.9	8070/3	CESC
TCGA-C5-A1M9	C53.9	8140/3	CESC
TCGA-C5-A1ME	C53.9	8140/3	CESC
TCGA-C5-A1MF	C53.9	8070/3	CESC
TCGA-C5-A1MH	C53.9	8070/3	CESC
TCGA-C5-A1MI	C53.9	8070/3	CESC
TCGA-C5-A1MJ	C53.9	8140/3	CESC
TCGA-C5-A1MK	C53.9	8070/3	CESC
TCGA-C5-A1ML	C53.9	8070/3	CESC
TCGA-C5-A1MN	C53.9	8070/3	CESC
TCGA-C5-A1MP	C53.9	8070/3	CESC
TCGA-C5-A1MQ	C53.9	8070/3	CESC
TCGA-C5-A2LS	C53.9	8380/3	CESC
TCGA-C5-A2LT	C53.9	8071/3	CESC
TCGA-C5-A2LV	C53.9	8070/3	CESC
TCGA-C5-A2LX	C53.9	8070/3	CESC
TCGA-C5-A2LY	C53.9	8070/3	CESC
TCGA-C5-A2LZ	C53.9	8070/3	CESC
TCGA-C5-A2M1	C53.9	8384/3	CESC
TCGA-C5-A2M2	C53.9	8140/3	CESC
TCGA-C5-A3HD	C53.9	8070/3	CESC
TCGA-C5-A3HE	C53.9	8070/3	CESC
TCGA-C5-A3HF	C53.9	8482/3	CESC
TCGA-C5-A3HL	C53.9	8071/3	CESC
TCGA-C5-A7CG	C53.9	8070/3	CESC
TCGA-C5-A7CH	C53.9	8070/3	CESC
TCGA-C5-A7CJ	C53.9	8071/3	CESC
TCGA-C5-A7CK	C53.9	8070/3	CESC
TCGA-C5-A7CL	C53.9	8070/3	CESC
TCGA-C5-A7CM	C53.9	8384/3	CESC
TCGA-C5-A7CO	C53.0	8070/3	CESC
TCGA-C5-A7UC	C53.9	8072/3	CESC
TCGA-C5-A7UE	C53.9	8070/3	CESC
TCGA-C5-A7UH	C53.9	8070/3	CESC
TCGA-C5-A7UI	C53.9	8072/3	CESC
TCGA-C5-A7X3	C53.9	8072/3	CESC
TCGA-C5-A7X5	C53.9	8071/3	CESC
TCGA-C5-A7X8	C53.9	8482/3	CESC
TCGA-C5-A7XC	C53.9	8070/3	CESC
TCGA-C5-A8XH	C53.9	8070/3	CESC
TCGA-C5-A8XI	C53.9	8070/3	CESC
TCGA-C5-A8XJ	C53.9	8070/3	CESC
TCGA-C5-A8XK	C53.9	8070/3	CESC
TCGA-C5-A8YQ	C53.9	8070/3	CESC
TCGA-C5-A8YR	C53.9	8072/3	CESC
TCGA-C5-A8YT	C53.9	8070/3	CESC
TCGA-C5-A8ZZ	C53.9	8071/3	CESC
TCGA-C5-A901	C53.9	8071/3	CESC
TCGA-C5-A902	C53.9	8070/3	CESC
TCGA-C5-A905	C53.9	8070/3	CESC
TCGA-C5-A907	C53.9	8070/3	CESC
TCGA-DG-A2KH	C53.9	8140/3	CESC
TCGA-DG-A2KJ	C53.9	8072/3	CESC
TCGA-DG-A2KK	C53.9	8140/3	CESC
TCGA-DG-A2KL	C53.9	8071/3	CESC
TCGA-DG-A2KM	C53.9	8070/3	CESC
TCGA-DR-A0ZL	C53.9	8070/3	CESC
TCGA-DR-A0ZM	C53.9	8070/3	CESC
TCGA-DS-A0VK	C53.9	8070/3	CESC
TCGA-DS-A0VL	C53.9	8070/3	CESC
TCGA-DS-A0VM	C53.9	8070/3	CESC
TCGA-DS-A0VN	C53.9	8070/3	CESC
TCGA-DS-A1O9	C53.9	8070/3	CESC
TCGA-DS-A1OA	C53.9	8070/3	CESC
TCGA-DS-A1OB	C53.9	8070/3	CESC
TCGA-DS-A1OC	C53.9	8070/3	CESC
TCGA-DS-A1OD	C53.9	8070/3	CESC
TCGA-DS-A3LQ	C53.9	8070/3	CESC
TCGA-DS-A5RQ	C53.9	8070/3	CESC
TCGA-DS-A7WF	C53.9	8560/3	CESC
TCGA-DS-A7WH	C53.9	8480/3	CESC
TCGA-DS-A7WI	C53.9	8072/3	CESC
TCGA-EA-A1QS	C53.9	8072/3	CESC
TCGA-EA-A1QT	C53.9	8072/3	CESC
TCGA-EA-A3HQ	C53.9	8070/3	CESC
TCGA-EA-A3HR	C53.9	8070/3	CESC
TCGA-EA-A3HS	C53.9	8070/3	CESC
TCGA-EA-A3HT	C53.9	8070/3	CESC
TCGA-EA-A3HU	C53.9	8070/3	CESC
TCGA-EA-A3QD	C53.9	8070/3	CESC
TCGA-EA-A3QE	C53.9	8072/3	CESC
TCGA-EA-A3Y4	C53.9	8070/3	CESC
TCGA-EA-A410	C53.9	8070/3	CESC
TCGA-EA-A411	C53.9	8070/3	CESC
TCGA-EA-A439	C53.9	8070/3	CESC
TCGA-EA-A43B	C53.9	8071/3	CESC
TCGA-EA-A44S	C53.9	8070/3	CESC
TCGA-EA-A4BA	C53.9	8384/3	CESC
TCGA-EA-A50E	C53.9	8072/3	CESC
TCGA-EA-A556	C53.9	8380/3	CESC
TCGA-EA-A5FO	C53.9	8070/3	CESC
TCGA-EA-A5O9	C53.1	8070/3	CESC
TCGA-EA-A5ZD	C53.9	8070/3	CESC
TCGA-EA-A5ZE	C53.9	8070/3	CESC
TCGA-EA-A5ZF	C53.9	8070/3	CESC
TCGA-EA-A6QX	C53.9	8070/3	CESC
TCGA-EA-A78R	C53.9	8070/3	CESC
TCGA-EA-A97N	C53.9	8070/3	CESC
TCGA-EK-A2GZ	C53.9	8070/3	CESC
TCGA-EK-A2H0	C53.9	8071/3	CESC
TCGA-EK-A2H1	C53.9	8072/3	CESC
TCGA-EK-A2IP	C53.9	8072/3	CESC
TCGA-EK-A2IR	C53.9	8071/3	CESC
TCGA-EK-A2PG	C53.9	8070/3	CESC
TCGA-EK-A2PI	C53.9	8072/3	CESC
TCGA-EK-A2PK	C53.9	8072/3	CESC
TCGA-EK-A2PL	C53.9	8072/3	CESC
TCGA-EK-A2PM	C53.9	8071/3	CESC
TCGA-EK-A2R7	C53.9	8072/3	CESC
TCGA-EK-A2R8	C53.9	8072/3	CESC
TCGA-EK-A2R9	C53.9	8072/3	CESC
TCGA-EK-A2RA	C53.9	8072/3	CESC
TCGA-EK-A2RB	C53.9	8070/3	CESC
TCGA-EK-A2RC	C53.9	8070/3	CESC
TCGA-EK-A2RD	C53.9	8072/3	CESC
TCGA-EK-A2RE	C53.9	8071/3	CESC
TCGA-EK-A2RJ	C53.9	8070/3	CESC
TCGA-EK-A2RK	C53.9	8072/3	CESC
TCGA-EK-A2RL	C53.9	8384/3	CESC
TCGA-EK-A2RM	C53.9	8070/3	CESC
TCGA-EK-A2RN	C53.9	8071/3	CESC
TCGA-EK-A2RO	C53.9	8072/3	CESC
TCGA-EK-A3GJ	C53.9	8071/3	CESC
TCGA-EK-A3GK	C53.9	8384/3	CESC
TCGA-EK-A3GM	C53.9	8384/3	CESC
TCGA-EK-A3GN	C53.9	8070/3	CESC
TCGA-EX-A1H5	C53.9	8070/3	CESC
TCGA-EX-A1H6	C53.9	8140/3	CESC
TCGA-EX-A3L1	C53.9	8070/3	CESC
TCGA-EX-A449	C53.9	8384/3	CESC
TCGA-EX-A69L	C53.9	8072/3	CESC
TCGA-EX-A69M	C53.9	8072/3	CESC
TCGA-EX-A8YF	C53.9	8070/3	CESC
TCGA-FU-A23K	C53.9	8083/3	CESC
TCGA-FU-A23L	C53.9	8070/3	CESC
TCGA-FU-A2QG	C53.9	8071/3	CESC
TCGA-FU-A3EO	C53.9	8140/3	CESC
TCGA-FU-A3HY	C53.9	8072/3	CESC
TCGA-FU-A3HZ	C53.9	8072/3	CESC
TCGA-FU-A3NI	C53.9	8071/3	CESC
TCGA-FU-A3TQ	C53.9	8070/3	CESC
TCGA-FU-A3TX	C53.9	8070/3	CESC
TCGA-FU-A3WB	C53.9	8070/3	CESC
TCGA-FU-A3YQ	C53.9	8070/3	CESC
TCGA-FU-A40J	C53.9	8384/3	CESC
TCGA-FU-A57G	C53.0	8384/3	CESC
TCGA-FU-A5XV	C53.9	8070/3	CESC
TCGA-FU-A770	C53.9	8384/3	CESC
TCGA-GH-A9DA	C53.9	8070/3	CESC
TCGA-HG-A2PA	C53.9	8070/3	CESC
TCGA-HG-A9SC	C53.9	8560/3	CESC
TCGA-HM-A3JJ	C53.9	8070/3	CESC
TCGA-HM-A3JK	C53.9	8070/3	CESC
TCGA-HM-A4S6	C53.9	8070/3	CESC
TCGA-HM-A6W2	C56.9	8070/3	CESC
TCGA-IR-A3L7	C53.9	8070/3	CESC
TCGA-IR-A3LA	C53.9	8384/3	CESC
TCGA-IR-A3LB	C53.9	8384/3	CESC
TCGA-IR-A3LC	C53.9	8070/3	CESC
TCGA-IR-A3LF	C53.9	8384/3	CESC
TCGA-IR-A3LH	C53.9	8070/3	CESC
TCGA-IR-A3LI	C53.9	8384/3	CESC
TCGA-IR-A3LK	C53.9	8070/3	CESC
TCGA-IR-A3LL	C53.9	8070/3	CESC
TCGA-JW-A5VG	C53.9	8070/3	CESC
TCGA-JW-A5VH	C53.9	8070/3	CESC
TCGA-JW-A5VI	C53.9	8072/3	CESC
TCGA-JW-A5VJ	C53.9	8070/3	CESC
TCGA-JW-A5VK	C53.9	8052/3	CESC
TCGA-JW-A5VL	C53.9	8070/3	CESC
TCGA-JW-A69B	C53.9	8384/3	CESC
TCGA-JW-A852	C53.9	8070/3	CESC
TCGA-JW-AAVH	C53.9	8072/3	CESC
TCGA-JX-A3PZ	C53.9	8071/3	CESC
TCGA-JX-A3Q0	C53.9	8070/3	CESC
TCGA-JX-A3Q8	C53.9	8384/3	CESC
TCGA-JX-A5QV	C53.9	8071/3	CESC
TCGA-LP-A4AU	C53.9	8070/3	CESC
TCGA-LP-A4AV	C53.9	8071/3	CESC
TCGA-LP-A4AW	C53.9	8071/3	CESC
TCGA-LP-A4AX	C53.9	8070/3	CESC
TCGA-LP-A5U2	C53.9	8384/3	CESC
TCGA-LP-A5U3	C53.9	8072/3	CESC
TCGA-LP-A7HU	C53.9	8384/3	CESC
TCGA-MA-AA3W	C53.9	8070/3	CESC
TCGA-MA-AA3X	C53.9	8070/3	CESC
TCGA-MA-AA3Y	C53.9	8071/3	CESC
TCGA-MA-AA3Z	C53.9	8070/3	CESC
TCGA-MA-AA41	C53.9	8070/3	CESC
TCGA-MA-AA42	C53.9	8070/3	CESC
TCGA-MA-AA43	C53.9	8070/3	CESC
TCGA-MU-A51Y	C53.9	8072/3	CESC
TCGA-MU-A5YI	C53.9	8070/3	CESC
TCGA-MU-A8JM	C53.9	8072/3	CESC
TCGA-MY-A5BD	C53.9	8070/3	CESC
TCGA-MY-A5BE	C53.9	8070/3	CESC
TCGA-MY-A5BF	C53.9	8071/3	CESC
TCGA-MY-A913	C53.9	8070/3	CESC
TCGA-PN-A8MA	C53.9	8072/3	CESC
TCGA-Q1-A5R1	C53.9	8482/3	CESC
TCGA-Q1-A5R2	C53.9	8070/3	CESC
TCGA-Q1-A5R3	C53.9	8070/3	CESC
TCGA-Q1-A6DT	C53.9	8072/3	CESC
TCGA-Q1-A6DV	C53.0	8482/3	CESC
TCGA-Q1-A6DW	C53.9	8072/3	CESC
TCGA-Q1-A73O	C53.9	8072/3	CESC
TCGA-Q1-A73P	C53.9	8384/3	CESC
TCGA-Q1-A73Q	C53.9	8071/3	CESC
TCGA-Q1-A73R	C53.9	8384/3	CESC
TCGA-Q1-A73S	C53.9	8560/3	CESC
TCGA-R2-A69V	C53.9	8072/3	CESC
TCGA-RA-A741	C53.9	8070/3	CESC
TCGA-UC-A7PD	C53.9	8071/3	CESC
TCGA-UC-A7PF	C53.9	8070/3	CESC
TCGA-UC-A7PG	C53.9	8070/3	CESC
TCGA-UC-A7PI	C53.0	8380/3	CESC
TCGA-VS-A8EB	C53.9	8070/3	CESC
TCGA-VS-A8EC	C53.9	8070/3	CESC
TCGA-VS-A8EG	C53.9	8070/3	CESC
TCGA-VS-A8EH	C53.9	8070/3	CESC
TCGA-VS-A8EI	C53.9	8070/3	CESC
TCGA-VS-A8EJ	C53.9	8070/3	CESC
TCGA-VS-A8EK	C53.9	8070/3	CESC
TCGA-VS-A8EL	C53.9	8070/3	CESC
TCGA-VS-A8Q8	C53.9	8070/3	CESC
TCGA-VS-A8Q9	C53.9	8070/3	CESC
TCGA-VS-A8QA	C53.9	8070/3	CESC
TCGA-VS-A8QC	C53.9	8070/3	CESC
TCGA-VS-A8QF	C53.9	8070/3	CESC
TCGA-VS-A8QH	C53.9	8482/3	CESC
TCGA-VS-A8QM	C53.9	8070/3	CESC
TCGA-VS-A94W	C53.9	8070/3	CESC
TCGA-VS-A94X	C53.9	8070/3	CESC
TCGA-VS-A94Y	C53.9	8070/3	CESC
TCGA-VS-A94Z	C53.9	8070/3	CESC
TCGA-VS-A950	C53.9	8070/3	CESC
TCGA-VS-A952	C53.9	8482/3	CESC
TCGA-VS-A953	C53.9	8070/3	CESC
TCGA-VS-A954	C53.9	8070/3	CESC
TCGA-VS-A957	C53.9	8070/3	CESC
TCGA-VS-A958	C53.9	8072/3	CESC
TCGA-VS-A959	C53.9	8070/3	CESC
TCGA-VS-A9U5	C53.9	8070/3	CESC
TCGA-VS-A9U6	C53.9	8072/3	CESC
TCGA-VS-A9U7	C53.9	8070/3	CESC
TCGA-VS-A9UA	C53.9	8070/3	CESC
TCGA-VS-A9UB	C53.9	8070/3	CESC
TCGA-VS-A9UC	C53.9	8070/3	CESC
TCGA-VS-A9UD	C53.9	8070/3	CESC
TCGA-VS-A9UH	C53.9	8070/3	CESC
TCGA-VS-A9UI	C53.9	8070/3	CESC
TCGA-VS-A9UJ	C53.9	8070/3	CESC
TCGA-VS-A9UL	C53.9	8070/3	CESC
TCGA-VS-A9UM	C53.9	8070/3	CESC
TCGA-VS-A9UO	C53.9	8482/3	CESC
TCGA-VS-A9UP	C53.9	8482/3	CESC
TCGA-VS-A9UQ	C53.9	8482/3	CESC
TCGA-VS-A9UR	C53.9	8482/3	CESC
TCGA-VS-A9UT	C53.9	8482/3	CESC
TCGA-VS-A9UU	C53.9	8070/3	CESC
TCGA-VS-A9UV	C53.9	8070/3	CESC
TCGA-VS-A9UY	C53.9	8070/3	CESC
TCGA-VS-A9UZ	C53.9	8482/3	CESC
TCGA-VS-A9V0	C53.9	8482/3	CESC
TCGA-VS-A9V1	C53.9	8482/3	CESC
TCGA-VS-A9V2	C53.9	8070/3	CESC
TCGA-VS-A9V3	C53.9	8070/3	CESC
TCGA-VS-A9V4	C53.9	8482/3	CESC
TCGA-VS-A9V5	C53.9	8482/3	CESC
TCGA-VS-AA62	C53.9	8070/3	CESC
TCGA-WL-A834	C53.9	8070/3	CESC
TCGA-XS-A8TJ	C53.9	8072/3	CESC
TCGA-ZJ-A8QO	C53.9	8072/3	CESC
TCGA-ZJ-A8QQ	C53.9	8072/3	CESC
TCGA-ZJ-A8QR	C53.9	8071/3	CESC
TCGA-ZJ-AAX4	C53.9	8072/3	CESC
TCGA-ZJ-AAX8	C53.9	8072/3	CESC
TCGA-ZJ-AAXA	C53.9	8072/3	CESC
TCGA-ZJ-AAXB	C53.9	8384/3	CESC
TCGA-ZJ-AAXD	C53.9	8072/3	CESC
TCGA-ZJ-AAXF	C53.9	8071/3	CESC
TCGA-ZJ-AAXI	C53.9	8072/3	CESC
TCGA-ZJ-AAXJ	C53.9	8071/3	CESC
TCGA-ZJ-AAXN	C53.9	8072/3	CESC
TCGA-ZJ-AAXT	C53.9	8072/3	CESC
TCGA-ZJ-AAXU	C53.9	8072/3	CESC
TCGA-ZJ-AB0H	C53.9	8072/3	CESC
TCGA-ZJ-AB0I	C53.9	8071/3	CESC
TCGA-ZX-AA5X	C53.9	8070/3	CESC
TCGA-3X-AAV9	C22.1	8160/3	CHOL
TCGA-3X-AAVA	C22.1	8160/3	CHOL
TCGA-3X-AAVB	C24.0	8160/3	CHOL
TCGA-3X-AAVC	C24.0	8160/3	CHOL
TCGA-3X-AAVE	C22.1	8160/3	CHOL
TCGA-4G-AAZF	C22.1	8160/3	CHOL
TCGA-4G-AAZG	C22.1	8160/3	CHOL
TCGA-4G-AAZO	C22.1	8160/3	CHOL
TCGA-4G-AAZR	C22.1	8160/3	CHOL
TCGA-4G-AAZT	C22.1	8160/3	CHOL
TCGA-W5-AA2G	C22.1	8160/3	CHOL
TCGA-W5-AA2H	C22.1	8160/3	CHOL
TCGA-W5-AA2I	C22.1	8160/3	CHOL
TCGA-W5-AA2J	C22.1	8160/3	CHOL
TCGA-W5-AA2K	C22.1	8160/3	CHOL
TCGA-W5-AA2M	C24.0	8160/3	CHOL
TCGA-W5-AA2O	C22.1	8160/3	CHOL
TCGA-W5-AA2Q	C22.1	8160/3	CHOL
TCGA-W5-AA2R	C22.1	8160/3	CHOL
TCGA-W5-AA2T	C22.1	8160/3	CHOL
TCGA-W5-AA2U	C22.1	8160/3	CHOL
TCGA-W5-AA2W	C22.1	8160/3	CHOL
TCGA-W5-AA2X	C24.0	8160/3	CHOL
TCGA-W5-AA2Z	C22.1	8160/3	CHOL
TCGA-W5-AA30	C22.1	8160/3	CHOL
TCGA-W5-AA31	C22.1	8160/3	CHOL
TCGA-W5-AA33	C22.1	8160/3	CHOL
TCGA-W5-AA34	C22.1	8160/3	CHOL
TCGA-W5-AA36	C22.1	8160/3	CHOL
TCGA-W5-AA38	C22.1	8160/3	CHOL
TCGA-W5-AA39	C22.1	8160/3	CHOL
TCGA-W6-AA0S	C22.1	8160/3	CHOL
TCGA-W6-AA0T	C22.1	8160/3	CHOL
TCGA-W7-A93N	C24.0	8160/3	CHOL
TCGA-W7-A93O	C25.0	8160/3	CHOL
TCGA-W7-A93P	C24.0	8160/3	CHOL
TCGA-WD-A7RX	C22.0	8160/3	CHOL
TCGA-YR-A95A	C24.0	8160/3	CHOL
TCGA-ZD-A8I3	C22.1	8160/3	CHOL
TCGA-ZH-A8Y1	C22.1	8160/3	CHOL
TCGA-ZH-A8Y2	C22.1	8160/3	CHOL
TCGA-ZH-A8Y3	C22.1	8160/3	CHOL
TCGA-ZH-A8Y4	C22.1	8160/3	CHOL
TCGA-ZH-A8Y5	C22.1	8160/3	CHOL
TCGA-ZH-A8Y6	C22.1	8160/3	CHOL
TCGA-ZH-A8Y7	C22.1	8160/3	CHOL
TCGA-ZH-A8Y8	C22.1	8160/3	CHOL
TCGA-ZU-A8S4	C22.1	8160/3	CHOL
TCGA-3L-AA1B	C18.0	8140/3	COAD-DX
TCGA-4N-A93T	C18.2	8140/3	COAD-DX
TCGA-4T-AA8H	C18.6	8480/3	COAD-DX
TCGA-5M-AAT4	C18.2	8140/3	COAD-DX
TCGA-5M-AAT6	C18.2	8140/3	COAD-DX
TCGA-5M-AATE	C18.2	8140/3	COAD-DX
TCGA-A6-2670	C18.7	8140/3	COAD-DX
TCGA-A6-2671	C18.7	8140/3	COAD-DX
TCGA-A6-2672	C18.2	8140/3	COAD-DX
TCGA-A6-2674	C18.7	8480/3	COAD-DX
TCGA-A6-2675	C18.7	8140/3	COAD-DX
TCGA-A6-2676	C18.9	8140/3	COAD-DX
TCGA-A6-2677	C18.2	8140/3	COAD-DX
TCGA-A6-2678	C18.4	8140/3	COAD-DX
TCGA-A6-2679	C18.2	8140/3	COAD-DX
TCGA-A6-2680	C18.3	8140/3	COAD-DX
TCGA-A6-2681	C18.9	8140/3	COAD-DX
TCGA-A6-2682	C18.9	8140/3	COAD-DX
TCGA-A6-2683	C18.2	8140/3	COAD-DX
TCGA-A6-2684	C18.9	8140/3	COAD-DX
TCGA-A6-2685	C18.9	8140/3	COAD-DX
TCGA-A6-2686	C18.9	8140/3	COAD-DX
TCGA-A6-3807	C18.7	8140/3	COAD-DX
TCGA-A6-3808	C18.9	8140/3	COAD-DX
TCGA-A6-3809	C18.9	8480/3	COAD-DX
TCGA-A6-3810	C18.9	8140/3	COAD-DX
TCGA-A6-4105	C18.2	8140/3	COAD-DX
TCGA-A6-4107	C18.2	8140/3	COAD-DX
TCGA-A6-5656	C18.7	8140/3	COAD-DX
TCGA-A6-5657	C18.9	8140/3	COAD-DX
TCGA-A6-5659	C18.2	8140/3	COAD-DX
TCGA-A6-5660	C18.2	8140/3	COAD-DX
TCGA-A6-5661	C18.2	8140/3	COAD-DX
TCGA-A6-5662	C18.5	8140/3	COAD-DX
TCGA-A6-5664	C18.2	8140/3	COAD-DX
TCGA-A6-5665	C18.2	8140/3	COAD-DX
TCGA-A6-5666	C18.9	8140/3	COAD-DX
TCGA-A6-5667	C18.7	8140/3	COAD-DX
TCGA-A6-6137	C18.2	8140/3	COAD-DX
TCGA-A6-6138	C18.0	8140/3	COAD-DX
TCGA-A6-6140	C18.6	8140/3	COAD-DX
TCGA-A6-6141	C18.9	8140/3	COAD-DX
TCGA-A6-6142	C18.7	8140/3	COAD-DX
TCGA-A6-6648	C18.6	8140/3	COAD-DX
TCGA-A6-6649	C18.2	8140/3	COAD-DX
TCGA-A6-6650	C18.2	8140/3	COAD-DX
TCGA-A6-6651	C18.9	8140/3	COAD-DX
TCGA-A6-6652	C18.7	8140/3	COAD-DX
TCGA-A6-6653	C18.9	8140/3	COAD-DX
TCGA-A6-6654	C18.9	8140/3	COAD-DX
TCGA-A6-6780	C18.2	8480/3	COAD-DX
TCGA-A6-6781	C18.9	8480/3	COAD-DX
TCGA-A6-6782	C18.2	8140/3	COAD-DX
TCGA-A6-A565	C18.4	8480/3	COAD-DX
TCGA-A6-A566	C18.6	8480/3	COAD-DX
TCGA-A6-A567	C18.7	8140/3	COAD-DX
TCGA-A6-A56B	C18.7	8140/3	COAD-DX
TCGA-A6-A5ZU	C18.4	8140/3	COAD-DX
TCGA-AA-3488	C19	8140/3	COAD-DX
TCGA-AA-3489	C18.9	8140/3	COAD-DX
TCGA-AA-3492	C18.2	8140/3	COAD-DX
TCGA-AA-3494	C18.9	8140/3	COAD-DX
TCGA-AA-3495	C18.2	8140/3	COAD-DX
TCGA-AA-3496	C18.2	8140/3	COAD-DX
TCGA-AA-3502	C18.9	8140/3	COAD-DX
TCGA-AA-3506	C18.9	8140/3	COAD-DX
TCGA-AA-3509	C18.7	8140/3	COAD-DX
TCGA-AA-3510	C18.2	8140/3	COAD-DX
TCGA-AA-3511	C18.9	8140/3	COAD-DX
TCGA-AA-3514	C18.9	8140/3	COAD-DX
TCGA-AA-3516	C18.9	8480/3	COAD-DX
TCGA-AA-3517	C18.9	8140/3	COAD-DX
TCGA-AA-3518	C18.0	8140/3	COAD-DX
TCGA-AA-3519	C18.9	8140/3	COAD-DX
TCGA-AA-3520	C18.2	8140/3	COAD-DX
TCGA-AA-3521	C18.7	8140/3	COAD-DX
TCGA-AA-3522	C18.2	8140/3	COAD-DX
TCGA-AA-3524	C18.7	8140/3	COAD-DX
TCGA-AA-3525	C18.2	8140/3	COAD-DX
TCGA-AA-3526	C18.7	8140/3	COAD-DX
TCGA-AA-3527	C18.2	8140/3	COAD-DX
TCGA-AA-3529	C18.7	8140/3	COAD-DX
TCGA-AA-3530	C18.2	8140/3	COAD-DX
TCGA-AA-3531	C18.7	8140/3	COAD-DX
TCGA-AA-3532	C18.9	8140/3	COAD-DX
TCGA-AA-3534	C18.2	8140/3	COAD-DX
TCGA-AA-3538	C18.7	8140/3	COAD-DX
TCGA-AA-3542	C18.7	8140/3	COAD-DX
TCGA-AA-3543	C18.2	8480/3	COAD-DX
TCGA-AA-3544	C18.9	8140/3	COAD-DX
TCGA-AA-3548	C18.9	8140/3	COAD-DX
TCGA-AA-3549	C18.9	8140/3	COAD-DX
TCGA-AA-3552	C18.0	8140/3	COAD-DX
TCGA-AA-3553	C18.9	8140/3	COAD-DX
TCGA-AA-3554	C18.2	8140/3	COAD-DX
TCGA-AA-3555	C18.9	8140/3	COAD-DX
TCGA-AA-3556	C18.7	8480/3	COAD-DX
TCGA-AA-3558	C18.7	8140/3	COAD-DX
TCGA-AA-3560	C18.7	8140/3	COAD-DX
TCGA-AA-3561	C18.9	8140/3	COAD-DX
TCGA-AA-3562	C18.9	8140/3	COAD-DX
TCGA-AA-3655	C18.7	8140/3	COAD-DX
TCGA-AA-3660	C18.9	8140/3	COAD-DX
TCGA-AA-3662	C18.9	8140/3	COAD-DX
TCGA-AA-3663	C18.0	8140/3	COAD-DX
TCGA-AA-3664	C18.2	8140/3	COAD-DX
TCGA-AA-3666	C18.9	8140/3	COAD-DX
TCGA-AA-3667	C18.9	8140/3	COAD-DX
TCGA-AA-3672	C18.4	8140/3	COAD-DX
TCGA-AA-3673	C18.4	8140/3	COAD-DX
TCGA-AA-3675	C18.2	8140/3	COAD-DX
TCGA-AA-3678	C18.7	8140/3	COAD-DX
TCGA-AA-3679	C18.9	8140/3	COAD-DX
TCGA-AA-3680	C18.0	8140/3	COAD-DX
TCGA-AA-3681	C18.0	8140/3	COAD-DX
TCGA-AA-3684	C18.0	8480/3	COAD-DX
TCGA-AA-3685	C18.9	8140/3	COAD-DX
TCGA-AA-3688	C18.9	8140/3	COAD-DX
TCGA-AA-3692	C18.9	8480/3	COAD-DX
TCGA-AA-3693	C18.7	8140/3	COAD-DX
TCGA-AA-3695	C18.0	8140/3	COAD-DX
TCGA-AA-3696	C18.7	8140/3	COAD-DX
TCGA-AA-3697	C18.9	8140/3	COAD-DX
TCGA-AA-3710	C18.2	8140/3	COAD-DX
TCGA-AA-3712	C18.6	8140/3	COAD-DX
TCGA-AA-3713	C18.9	8140/3	COAD-DX
TCGA-AA-3715	C18.2	8560/3	COAD-DX
TCGA-AA-3811	C18.9	8574/3	COAD-DX
TCGA-AA-3812	C18.7	8140/3	COAD-DX
TCGA-AA-3814	C18.9	8255/3	COAD-DX
TCGA-AA-3815	C18.0	8140/3	COAD-DX
TCGA-AA-3818	C18.9	8140/3	COAD-DX
TCGA-AA-3819	C18.9	8140/3	COAD-DX
TCGA-AA-3821	C18.2	8480/3	COAD-DX
TCGA-AA-3831	C18.9	8140/3	COAD-DX
[truncated: 7,780 more rows]

## Sheet: MutationGene_Samples
TCGA.ID	Mutation.Gene	Category
TCGA-OR-A5J1	MUC4	ACC
TCGA-OR-A5J4	MUC4	ACC
TCGA-OR-A5J6	MUC4	ACC
TCGA-OR-A5J7	MUC4	ACC
TCGA-OR-A5JB	MUC4	ACC
TCGA-OR-A5JL	MUC4	ACC
TCGA-OR-A5JR	MUC4	ACC
TCGA-OR-A5JS	MUC4	ACC
TCGA-OR-A5JV	MUC4	ACC
TCGA-OR-A5JY	MUC4	ACC
TCGA-OR-A5K1	MUC4	ACC
TCGA-OR-A5K8	MUC4	ACC
TCGA-OR-A5K9	MUC4	ACC
TCGA-OR-A5KO	MUC4	ACC
TCGA-OR-A5KQ	MUC4	ACC
TCGA-OR-A5L1	MUC4	ACC
TCGA-OR-A5LB	MUC4	ACC
TCGA-OR-A5LC	MUC4	ACC
TCGA-OR-A5LE	MUC4	ACC
TCGA-OR-A5LJ	MUC4	ACC
TCGA-OR-A5LO	MUC4	ACC
TCGA-OR-A5LR	MUC4	ACC
TCGA-PA-A5YG	MUC4	ACC
TCGA-PK-A5HB	MUC4	ACC
TCGA-OR-A5J7	FRG1B	ACC
TCGA-OR-A5JF	FRG1B	ACC
TCGA-OR-A5JI	FRG1B	ACC
TCGA-OR-A5JK	FRG1B	ACC
TCGA-OR-A5K0	FRG1B	ACC
TCGA-OR-A5K1	FRG1B	ACC
TCGA-OR-A5K3	FRG1B	ACC
TCGA-OR-A5K6	FRG1B	ACC
TCGA-OR-A5KB	FRG1B	ACC
TCGA-OR-A5KO	FRG1B	ACC
TCGA-OR-A5L2	FRG1B	ACC
TCGA-OR-A5L6	FRG1B	ACC
TCGA-OR-A5L9	FRG1B	ACC
TCGA-OR-A5LA	FRG1B	ACC
TCGA-OR-A5LC	FRG1B	ACC
TCGA-OR-A5LF	FRG1B	ACC
TCGA-OR-A5LN	FRG1B	ACC
TCGA-OR-A5LO	FRG1B	ACC
TCGA-OR-A5LS	FRG1B	ACC
TCGA-P6-A5OH	FRG1B	ACC
TCGA-PK-A5HC	FRG1B	ACC
TCGA-OR-A5J2	TP53	ACC
TCGA-OR-A5J5	TP53	ACC
TCGA-OR-A5J8	TP53	ACC
TCGA-OR-A5JA	TP53	ACC
TCGA-OR-A5JB	TP53	ACC
TCGA-OR-A5JG	TP53	ACC
TCGA-OR-A5JJ	TP53	ACC
TCGA-OR-A5JL	TP53	ACC
TCGA-OR-A5JP	TP53	ACC
TCGA-OR-A5K4	TP53	ACC
TCGA-OR-A5KB	TP53	ACC
TCGA-OR-A5KO	TP53	ACC
TCGA-OR-A5KY	TP53	ACC
TCGA-OR-A5KZ	TP53	ACC
TCGA-OR-A5LE	TP53	ACC
TCGA-OR-A5LJ	TP53	ACC
TCGA-PK-A5HB	TP53	ACC
TCGA-PK-A5HC	TP53	ACC
TCGA-OR-A5J5	MUC16	ACC
TCGA-OR-A5JB	MUC16	ACC
TCGA-OR-A5JG	MUC16	ACC
TCGA-OR-A5JK	MUC16	ACC
TCGA-OR-A5JV	MUC16	ACC
TCGA-OR-A5JX	MUC16	ACC
TCGA-OR-A5K4	MUC16	ACC
TCGA-OR-A5K8	MUC16	ACC
TCGA-OR-A5KB	MUC16	ACC
TCGA-OR-A5KQ	MUC16	ACC
TCGA-OR-A5KS	MUC16	ACC
TCGA-OR-A5KT	MUC16	ACC
TCGA-OR-A5KY	MUC16	ACC
TCGA-OR-A5L6	MUC16	ACC
TCGA-OR-A5LA	MUC16	ACC
TCGA-OR-A5LD	MUC16	ACC
TCGA-OR-A5LO	MUC16	ACC
TCGA-OR-A5LR	MUC16	ACC
TCGA-P6-A5OF	MUC16	ACC
TCGA-PK-A5HA	MUC16	ACC
TCGA-PK-A5HB	MUC16	ACC
TCGA-PK-A5HC	MUC16	ACC
TCGA-OR-A5J1	TTN	ACC
TCGA-OR-A5J4	TTN	ACC
TCGA-OR-A5J7	TTN	ACC
TCGA-OR-A5JA	TTN	ACC
TCGA-OR-A5JE	TTN	ACC
TCGA-OR-A5JM	TTN	ACC
TCGA-OR-A5JR	TTN	ACC
TCGA-OR-A5JX	TTN	ACC
TCGA-OR-A5K4	TTN	ACC
TCGA-OR-A5KB	TTN	ACC
TCGA-OR-A5L2	TTN	ACC
TCGA-OR-A5L4	TTN	ACC
TCGA-OR-A5LJ	TTN	ACC
TCGA-OR-A5LO	TTN	ACC
TCGA-OU-A5PI	TTN	ACC
TCGA-PK-A5HB	TTN	ACC
TCGA-OR-A5J2	MUC2	ACC
TCGA-OR-A5J5	MUC2	ACC
TCGA-OR-A5JB	MUC2	ACC
TCGA-OR-A5JI	MUC2	ACC
TCGA-OR-A5JJ	MUC2	ACC
TCGA-OR-A5JL	MUC2	ACC
TCGA-OR-A5JP	MUC2	ACC
TCGA-OR-A5JR	MUC2	ACC
TCGA-OR-A5JS	MUC2	ACC
TCGA-OR-A5JT	MUC2	ACC
TCGA-OR-A5JU	MUC2	ACC
TCGA-OR-A5JW	MUC2	ACC
TCGA-OR-A5K2	MUC2	ACC
TCGA-OR-A5K3	MUC2	ACC
TCGA-OR-A5K8	MUC2	ACC
TCGA-OR-A5K9	MUC2	ACC
TCGA-OR-A5KO	MUC2	ACC
TCGA-OR-A5KS	MUC2	ACC
TCGA-OR-A5KU	MUC2	ACC
TCGA-OR-A5KY	MUC2	ACC
TCGA-OR-A5L2	MUC2	ACC
TCGA-OR-A5L9	MUC2	ACC
TCGA-OR-A5LI	MUC2	ACC
TCGA-OR-A5LK	MUC2	ACC
TCGA-OR-A5LO	MUC2	ACC
TCGA-P6-A5OH	MUC2	ACC
TCGA-PA-A5YG	MUC2	ACC
TCGA-PK-A5H8	MUC2	ACC
TCGA-PK-A5H9	MUC2	ACC
TCGA-PK-A5HB	MUC2	ACC
TCGA-OR-A5J4	TG	ACC
TCGA-OR-A5JE	TG	ACC
TCGA-OR-A5JH	TG	ACC
TCGA-OR-A5JP	TG	ACC
TCGA-OR-A5K3	TG	ACC
TCGA-OR-A5K5	TG	ACC
TCGA-OR-A5KB	TG	ACC
TCGA-OR-A5KO	TG	ACC
TCGA-OR-A5KP	TG	ACC
TCGA-OR-A5KV	TG	ACC
TCGA-OR-A5KX	TG	ACC
TCGA-OR-A5L5	TG	ACC
TCGA-OR-A5L6	TG	ACC
TCGA-OR-A5LB	TG	ACC
TCGA-OR-A5LD	TG	ACC
TCGA-OR-A5LG	TG	ACC
TCGA-OR-A5LI	TG	ACC
TCGA-OR-A5LJ	TG	ACC
TCGA-OR-A5LO	TG	ACC
TCGA-P6-A5OH	TG	ACC
TCGA-PA-A5YG	TG	ACC
TCGA-PK-A5HB	TG	ACC
TCGA-PK-A5HC	TG	ACC
TCGA-BT-A20O	PIK3CA	BLCA
TCGA-BT-A20R	PIK3CA	BLCA
TCGA-DK-A1A5	PIK3CA	BLCA
TCGA-DK-A1A6	PIK3CA	BLCA
TCGA-DK-A1AB	PIK3CA	BLCA
TCGA-DK-A1AC	PIK3CA	BLCA
TCGA-DK-A1AG	PIK3CA	BLCA
TCGA-DK-A3WW	PIK3CA	BLCA
TCGA-DK-A3X1	PIK3CA	BLCA
TCGA-E5-A2PC	PIK3CA	BLCA
TCGA-FD-A3B5	PIK3CA	BLCA
TCGA-FD-A3B6	PIK3CA	BLCA
TCGA-FD-A3B7	PIK3CA	BLCA
TCGA-FD-A3NA	PIK3CA	BLCA
TCGA-FD-A3SJ	PIK3CA	BLCA
TCGA-FD-A3SN	PIK3CA	BLCA
TCGA-FD-A3SO	PIK3CA	BLCA
TCGA-G2-A2EJ	PIK3CA	BLCA
TCGA-G2-A2EO	PIK3CA	BLCA
TCGA-G2-A3VY	PIK3CA	BLCA
TCGA-GC-A3I6	PIK3CA	BLCA
TCGA-GC-A3OO	PIK3CA	BLCA
TCGA-GC-A3WC	PIK3CA	BLCA
TCGA-GD-A3OP	PIK3CA	BLCA
TCGA-GV-A3JX	PIK3CA	BLCA
TCGA-H4-A2HO	PIK3CA	BLCA
TCGA-K4-A3WS	PIK3CA	BLCA
TCGA-BL-A3JM	SPTAN1	BLCA
TCGA-BT-A0YX	SPTAN1	BLCA
TCGA-BT-A20R	SPTAN1	BLCA
TCGA-BT-A42C	SPTAN1	BLCA
TCGA-DK-A1A6	SPTAN1	BLCA
TCGA-DK-A1A7	SPTAN1	BLCA
TCGA-DK-A1AA	SPTAN1	BLCA
TCGA-DK-A3IK	SPTAN1	BLCA
TCGA-DK-A3IS	SPTAN1	BLCA
TCGA-E7-A3X6	SPTAN1	BLCA
TCGA-FD-A3SN	SPTAN1	BLCA
TCGA-FD-A3SQ	SPTAN1	BLCA
TCGA-FD-A3SR	SPTAN1	BLCA
TCGA-G2-A2EC	SPTAN1	BLCA
TCGA-G2-A2EO	SPTAN1	BLCA
TCGA-G2-A3IE	SPTAN1	BLCA
TCGA-G2-A3VY	SPTAN1	BLCA
TCGA-GC-A3BM	SPTAN1	BLCA
TCGA-GV-A3JX	SPTAN1	BLCA
TCGA-BT-A0YX	MLL2	BLCA
TCGA-BT-A20N	MLL2	BLCA
TCGA-BT-A3PJ	MLL2	BLCA
TCGA-BT-A3PK	MLL2	BLCA
TCGA-BT-A42B	MLL2	BLCA
TCGA-BT-A42C	MLL2	BLCA
TCGA-C4-A0F1	MLL2	BLCA
TCGA-C4-A0F6	MLL2	BLCA
TCGA-C4-A0F7	MLL2	BLCA
TCGA-CU-A3YL	MLL2	BLCA
TCGA-DK-A1AC	MLL2	BLCA
TCGA-DK-A1AD	MLL2	BLCA
TCGA-DK-A1AE	MLL2	BLCA
TCGA-DK-A2I1	MLL2	BLCA
TCGA-DK-A3IM	MLL2	BLCA
TCGA-DK-A3IN	MLL2	BLCA
TCGA-DK-A3IT	MLL2	BLCA
TCGA-DK-A3IU	MLL2	BLCA
TCGA-DK-A3WW	MLL2	BLCA
TCGA-DK-A3X1	MLL2	BLCA
TCGA-E7-A3Y1	MLL2	BLCA
TCGA-FD-A3B5	MLL2	BLCA
TCGA-FD-A3SL	MLL2	BLCA
TCGA-FD-A3SM	MLL2	BLCA
TCGA-FD-A3SP	MLL2	BLCA
TCGA-G2-A2EF	MLL2	BLCA
TCGA-G2-A3IB	MLL2	BLCA
TCGA-G2-A3VY	MLL2	BLCA
TCGA-GC-A3I6	MLL2	BLCA
TCGA-GC-A3RB	MLL2	BLCA
TCGA-GC-A3RD	MLL2	BLCA
TCGA-GC-A3WC	MLL2	BLCA
TCGA-GD-A2C5	MLL2	BLCA
TCGA-GD-A3OP	MLL2	BLCA
TCGA-GV-A3JZ	MLL2	BLCA
TCGA-GV-A3QI	MLL2	BLCA
TCGA-GV-A40E	MLL2	BLCA
TCGA-H4-A2HQ	MLL2	BLCA
TCGA-K4-A3WS	MLL2	BLCA
TCGA-BL-A13J	TP53	BLCA
TCGA-BL-A3JM	TP53	BLCA
TCGA-BT-A20J	TP53	BLCA
TCGA-BT-A20N	TP53	BLCA
TCGA-BT-A20O	TP53	BLCA
TCGA-BT-A20R	TP53	BLCA
TCGA-BT-A20U	TP53	BLCA
TCGA-BT-A2LB	TP53	BLCA
TCGA-BT-A2LD	TP53	BLCA
TCGA-BT-A3PH	TP53	BLCA
TCGA-BT-A3PJ	TP53	BLCA
TCGA-C4-A0F7	TP53	BLCA
TCGA-CF-A1HS	TP53	BLCA
TCGA-CU-A3KJ	TP53	BLCA
TCGA-DK-A1A3	TP53	BLCA
TCGA-DK-A1A5	TP53	BLCA
TCGA-DK-A1A6	TP53	BLCA
TCGA-DK-A1AB	TP53	BLCA
TCGA-DK-A1AC	TP53	BLCA
TCGA-DK-A1AD	TP53	BLCA
TCGA-DK-A2I2	TP53	BLCA
TCGA-DK-A2I6	TP53	BLCA
TCGA-DK-A3IK	TP53	BLCA
TCGA-DK-A3IL	TP53	BLCA
TCGA-DK-A3IM	TP53	BLCA
TCGA-DK-A3IN	TP53	BLCA
TCGA-DK-A3IS	TP53	BLCA
TCGA-DK-A3IU	TP53	BLCA
TCGA-DK-A3IV	TP53	BLCA
TCGA-DK-A3WW	TP53	BLCA
TCGA-DK-A3X1	TP53	BLCA
TCGA-E5-A2PC	TP53	BLCA
TCGA-FD-A3B6	TP53	BLCA
TCGA-FD-A3B7	TP53	BLCA
TCGA-FD-A3B8	TP53	BLCA
TCGA-FD-A3N5	TP53	BLCA
TCGA-FD-A3NA	TP53	BLCA
TCGA-FD-A3SJ	TP53	BLCA
TCGA-FD-A3SL	TP53	BLCA
TCGA-FD-A3SO	TP53	BLCA
TCGA-FD-A3SP	TP53	BLCA
TCGA-FD-A3SR	TP53	BLCA
TCGA-FD-A3SS	TP53	BLCA
TCGA-FJ-A3Z7	TP53	BLCA
TCGA-FJ-A3ZE	TP53	BLCA
TCGA-FJ-A3ZF	TP53	BLCA
TCGA-G2-A2EF	TP53	BLCA
TCGA-G2-A2EJ	TP53	BLCA
TCGA-G2-A2EO	TP53	BLCA
TCGA-G2-A2ES	TP53	BLCA
TCGA-G2-A3IB	TP53	BLCA
TCGA-G2-A3IE	TP53	BLCA
TCGA-G2-A3VY	TP53	BLCA
TCGA-GC-A3OO	TP53	BLCA
TCGA-GC-A3RB	TP53	BLCA
TCGA-GC-A3RC	TP53	BLCA
TCGA-GC-A3WC	TP53	BLCA
TCGA-GC-A3YS	TP53	BLCA
TCGA-GD-A2C5	TP53	BLCA
TCGA-GD-A3OS	TP53	BLCA
TCGA-GV-A3JW	TP53	BLCA
TCGA-GV-A3JX	TP53	BLCA
TCGA-GV-A3JZ	TP53	BLCA
TCGA-GV-A3QH	TP53	BLCA
TCGA-GV-A3QK	TP53	BLCA
TCGA-GV-A40G	TP53	BLCA
TCGA-BL-A0C8	ARID1A	BLCA
TCGA-BL-A13I	ARID1A	BLCA
TCGA-BL-A3JM	ARID1A	BLCA
TCGA-BT-A0YX	ARID1A	BLCA
TCGA-BT-A20J	ARID1A	BLCA
TCGA-BT-A20Q	ARID1A	BLCA
TCGA-BT-A20R	ARID1A	BLCA
TCGA-BT-A2LD	ARID1A	BLCA
TCGA-BT-A3PH	ARID1A	BLCA
TCGA-BT-A3PJ	ARID1A	BLCA
TCGA-CF-A1HR	ARID1A	BLCA
TCGA-CF-A3MG	ARID1A	BLCA
TCGA-CU-A0YO	ARID1A	BLCA
TCGA-CU-A3KJ	ARID1A	BLCA
TCGA-DK-A1AD	ARID1A	BLCA
TCGA-DK-A1AE	ARID1A	BLCA
TCGA-DK-A2HX	ARID1A	BLCA
TCGA-DK-A3IK	ARID1A	BLCA
TCGA-DK-A3IM	ARID1A	BLCA
TCGA-DK-A3IN	ARID1A	BLCA
TCGA-DK-A3IU	ARID1A	BLCA
TCGA-FD-A3B3	ARID1A	BLCA
TCGA-FD-A3SL	ARID1A	BLCA
TCGA-FD-A3SN	ARID1A	BLCA
TCGA-FD-A3SP	ARID1A	BLCA
TCGA-FD-A3SR	ARID1A	BLCA
TCGA-FJ-A3ZF	ARID1A	BLCA
TCGA-G2-A2EK	ARID1A	BLCA
TCGA-GC-A3RC	ARID1A	BLCA
TCGA-GD-A2C5	ARID1A	BLCA
TCGA-GD-A3OQ	ARID1A	BLCA
TCGA-GU-A42R	ARID1A	BLCA
TCGA-GV-A3JV	ARID1A	BLCA
TCGA-GV-A3QK	ARID1A	BLCA
TCGA-H4-A2HO	ARID1A	BLCA
TCGA-K4-A3WV	ARID1A	BLCA
TCGA-BL-A3JM	APC	BLCA
TCGA-BT-A20R	APC	BLCA
TCGA-BT-A2LB	APC	BLCA
TCGA-BT-A3PK	APC	BLCA
TCGA-C4-A0F6	APC	BLCA
TCGA-CF-A1HS	APC	BLCA
TCGA-CF-A3MF	APC	BLCA
TCGA-CU-A3YL	APC	BLCA
TCGA-DK-A1A3	APC	BLCA
TCGA-DK-A1AC	APC	BLCA
TCGA-DK-A1AD	APC	BLCA
TCGA-DK-A2I4	APC	BLCA
TCGA-DK-A2I6	APC	BLCA
TCGA-DK-A3IQ	APC	BLCA
TCGA-DK-A3IU	APC	BLCA
TCGA-DK-A3WW	APC	BLCA
TCGA-DK-A3X1	APC	BLCA
TCGA-FD-A3N5	APC	BLCA
TCGA-FD-A3SS	APC	BLCA
TCGA-FJ-A3Z7	APC	BLCA
TCGA-G2-A2ES	APC	BLCA
TCGA-G2-A3IE	APC	BLCA
TCGA-GC-A3WC	APC	BLCA
TCGA-GD-A3OP	APC	BLCA
TCGA-GV-A3JV	APC	BLCA
TCGA-GV-A40E	APC	BLCA
TCGA-HQ-A2OE	APC	BLCA
TCGA-K4-A3WU	APC	BLCA
TCGA-BL-A3JM	MUC16	BLCA
TCGA-BT-A0S7	MUC16	BLCA
TCGA-BT-A0YX	MUC16	BLCA
TCGA-BT-A20J	MUC16	BLCA
TCGA-BT-A20T	MUC16	BLCA
TCGA-BT-A20U	MUC16	BLCA
TCGA-BT-A20W	MUC16	BLCA
TCGA-BT-A2LB	MUC16	BLCA
TCGA-BT-A3PH	MUC16	BLCA
TCGA-BT-A42C	MUC16	BLCA
TCGA-C4-A0F1	MUC16	BLCA
TCGA-CF-A27C	MUC16	BLCA
TCGA-CF-A3MH	MUC16	BLCA
TCGA-CF-A3MI	MUC16	BLCA
TCGA-CU-A0YN	MUC16	BLCA
TCGA-DK-A1A3	MUC16	BLCA
TCGA-DK-A1A5	MUC16	BLCA
TCGA-DK-A1AA	MUC16	BLCA
TCGA-DK-A1AB	MUC16	BLCA
TCGA-DK-A1AG	MUC16	BLCA
TCGA-DK-A2HX	MUC16	BLCA
TCGA-DK-A2I1	MUC16	BLCA
TCGA-DK-A2I4	MUC16	BLCA
TCGA-DK-A2I6	MUC16	BLCA
TCGA-DK-A3IM	MUC16	BLCA
TCGA-DK-A3IN	MUC16	BLCA
TCGA-DK-A3IS	MUC16	BLCA
TCGA-DK-A3IT	MUC16	BLCA
TCGA-DK-A3IU	MUC16	BLCA
TCGA-DK-A3IV	MUC16	BLCA
TCGA-DK-A3WW	MUC16	BLCA
TCGA-FD-A3B6	MUC16	BLCA
TCGA-FD-A3B7	MUC16	BLCA
TCGA-FD-A3NA	MUC16	BLCA
TCGA-FD-A3SJ	MUC16	BLCA
TCGA-FD-A3SL	MUC16	BLCA
TCGA-FD-A3SO	MUC16	BLCA
TCGA-FD-A3SP	MUC16	BLCA
TCGA-FJ-A3ZE	MUC16	BLCA
TCGA-G2-A2EF	MUC16	BLCA
TCGA-G2-A2EO	MUC16	BLCA
TCGA-G2-A2ES	MUC16	BLCA
TCGA-G2-A3IB	MUC16	BLCA
TCGA-G2-A3VY	MUC16	BLCA
TCGA-GC-A3BM	MUC16	BLCA
TCGA-GC-A3YS	MUC16	BLCA
TCGA-GD-A2C5	MUC16	BLCA
TCGA-GV-A3JV	MUC16	BLCA
TCGA-GV-A3QH	MUC16	BLCA
TCGA-GV-A3QI	MUC16	BLCA
TCGA-H4-A2HO	MUC16	BLCA
TCGA-H4-A2HQ	MUC16	BLCA
TCGA-K4-A3WV	MUC16	BLCA
TCGA-BL-A0C8	BRCA1	BLCA
TCGA-BL-A13J	BRCA1	BLCA
TCGA-BL-A3JM	BRCA1	BLCA
TCGA-BT-A0YX	BRCA1	BLCA
TCGA-BT-A20J	BRCA1	BLCA
TCGA-BT-A20N	BRCA1	BLCA
TCGA-BT-A20O	BRCA1	BLCA
TCGA-BT-A20R	BRCA1	BLCA
TCGA-BT-A20T	BRCA1	BLCA
TCGA-BT-A20U	BRCA1	BLCA
TCGA-BT-A20W	BRCA1	BLCA
TCGA-BT-A2LB	BRCA1	BLCA
TCGA-BT-A2LD	BRCA1	BLCA
TCGA-BT-A3PH	BRCA1	BLCA
TCGA-BT-A3PJ	BRCA1	BLCA
TCGA-BT-A42C	BRCA1	BLCA
TCGA-C4-A0F7	BRCA1	BLCA
TCGA-CF-A1HS	BRCA1	BLCA
TCGA-CU-A0YR	BRCA1	BLCA
TCGA-CU-A3KJ	BRCA1	BLCA
TCGA-DK-A1A3	BRCA1	BLCA
TCGA-DK-A1A5	BRCA1	BLCA
TCGA-DK-A1A6	BRCA1	BLCA
TCGA-DK-A1A7	BRCA1	BLCA
TCGA-DK-A1AB	BRCA1	BLCA
TCGA-DK-A1AC	BRCA1	BLCA
TCGA-DK-A1AD	BRCA1	BLCA
TCGA-DK-A1AE	BRCA1	BLCA
TCGA-DK-A2I2	BRCA1	BLCA
TCGA-DK-A2I4	BRCA1	BLCA
TCGA-DK-A2I6	BRCA1	BLCA
TCGA-DK-A3IK	BRCA1	BLCA
TCGA-DK-A3IL	BRCA1	BLCA
TCGA-DK-A3IM	BRCA1	BLCA
TCGA-DK-A3IN	BRCA1	BLCA
TCGA-DK-A3IS	BRCA1	BLCA
TCGA-DK-A3IT	BRCA1	BLCA
TCGA-DK-A3IU	BRCA1	BLCA
TCGA-DK-A3IV	BRCA1	BLCA
TCGA-DK-A3WW	BRCA1	BLCA
TCGA-DK-A3X1	BRCA1	BLCA
TCGA-E5-A2PC	BRCA1	BLCA
TCGA-FD-A3B3	BRCA1	BLCA
TCGA-FD-A3B6	BRCA1	BLCA
TCGA-FD-A3B7	BRCA1	BLCA
TCGA-FD-A3B8	BRCA1	BLCA
TCGA-FD-A3N5	BRCA1	BLCA
TCGA-FD-A3NA	BRCA1	BLCA
TCGA-FD-A3SJ	BRCA1	BLCA
TCGA-FD-A3SL	BRCA1	BLCA
TCGA-FD-A3SM	BRCA1	BLCA
TCGA-FD-A3SN	BRCA1	BLCA
TCGA-FD-A3SO	BRCA1	BLCA
TCGA-FD-A3SP	BRCA1	BLCA
TCGA-FD-A3SR	BRCA1	BLCA
TCGA-FD-A3SS	BRCA1	BLCA
TCGA-FJ-A3Z7	BRCA1	BLCA
TCGA-FJ-A3ZE	BRCA1	BLCA
TCGA-FJ-A3ZF	BRCA1	BLCA
TCGA-FT-A3EE	BRCA1	BLCA
TCGA-G2-A2EJ	BRCA1	BLCA
TCGA-G2-A2EO	BRCA1	BLCA
TCGA-G2-A2ES	BRCA1	BLCA
TCGA-G2-A3IB	BRCA1	BLCA
TCGA-G2-A3IE	BRCA1	BLCA
TCGA-G2-A3VY	BRCA1	BLCA
TCGA-GC-A3BM	BRCA1	BLCA
TCGA-GC-A3I6	BRCA1	BLCA
TCGA-GC-A3OO	BRCA1	BLCA
TCGA-GC-A3RB	BRCA1	BLCA
TCGA-GC-A3RC	BRCA1	BLCA
TCGA-GC-A3WC	BRCA1	BLCA
TCGA-GC-A3YS	BRCA1	BLCA
TCGA-GD-A2C5	BRCA1	BLCA
TCGA-GD-A3OP	BRCA1	BLCA
TCGA-GD-A3OS	BRCA1	BLCA
TCGA-GV-A3JV	BRCA1	BLCA
TCGA-GV-A3JW	BRCA1	BLCA
TCGA-GV-A3JX	BRCA1	BLCA
TCGA-GV-A3JZ	BRCA1	BLCA
TCGA-GV-A3QF	BRCA1	BLCA
TCGA-GV-A3QH	BRCA1	BLCA
TCGA-GV-A3QK	BRCA1	BLCA
TCGA-GV-A40G	BRCA1	BLCA
TCGA-H4-A2HQ	BRCA1	BLCA
TCGA-HQ-A2OE	BRCA1	BLCA
TCGA-K4-A3WS	BRCA1	BLCA
TCGA-BL-A0C8	BRCA2	BLCA
TCGA-BT-A20T	BRCA2	BLCA
TCGA-BT-A20U	BRCA2	BLCA
TCGA-BT-A42C	BRCA2	BLCA
TCGA-CF-A1HR	BRCA2	BLCA
TCGA-DK-A1A5	BRCA2	BLCA
TCGA-DK-A1AD	BRCA2	BLCA
TCGA-DK-A1AG	BRCA2	BLCA
TCGA-DK-A3IM	BRCA2	BLCA
TCGA-DK-A3X1	BRCA2	BLCA
TCGA-E7-A3X6	BRCA2	BLCA
TCGA-FD-A3SO	BRCA2	BLCA
TCGA-FD-A3SP	BRCA2	BLCA
TCGA-FD-A3SS	BRCA2	BLCA
TCGA-FT-A3EE	BRCA2	BLCA
TCGA-GC-A3OO	BRCA2	BLCA
TCGA-GC-A3RD	BRCA2	BLCA
TCGA-GU-A42R	BRCA2	BLCA
TCGA-GV-A3JZ	BRCA2	BLCA
TCGA-K4-A3WS	BRCA2	BLCA
TCGA-BL-A3JM	CSMD3	BLCA
TCGA-BT-A0S7	CSMD3	BLCA
TCGA-BT-A2LB	CSMD3	BLCA
TCGA-BT-A3PJ	CSMD3	BLCA
TCGA-CF-A1HR	CSMD3	BLCA
TCGA-CF-A1HS	CSMD3	BLCA
TCGA-CU-A0YN	CSMD3	BLCA
TCGA-DK-A1AB	CSMD3	BLCA
TCGA-DK-A1AC	CSMD3	BLCA
TCGA-DK-A1AE	CSMD3	BLCA
TCGA-DK-A3IK	CSMD3	BLCA
TCGA-DK-A3IQ	CSMD3	BLCA
TCGA-DK-A3IU	CSMD3	BLCA
TCGA-DK-A3WW	CSMD3	BLCA
TCGA-FD-A3N5	CSMD3	BLCA
TCGA-FD-A3NA	CSMD3	BLCA
TCGA-FD-A3SM	CSMD3	BLCA
TCGA-FJ-A3Z7	CSMD3	BLCA
TCGA-FJ-A3ZF	CSMD3	BLCA
TCGA-G2-A2EC	CSMD3	BLCA
TCGA-GC-A3I6	CSMD3	BLCA
TCGA-GD-A3OP	CSMD3	BLCA
TCGA-GV-A3JV	CSMD3	BLCA
TCGA-GV-A3QI	CSMD3	BLCA
TCGA-K4-A3WU	CSMD3	BLCA
TCGA-BL-A13J	ALK	BLCA
TCGA-BT-A20J	ALK	BLCA
TCGA-BT-A20N	ALK	BLCA
TCGA-BT-A20R	ALK	BLCA
TCGA-BT-A3PJ	ALK	BLCA
TCGA-BT-A3PK	ALK	BLCA
TCGA-CF-A27C	ALK	BLCA
TCGA-DK-A1A3	ALK	BLCA
TCGA-DK-A1A7	ALK	BLCA
TCGA-DK-A1AC	ALK	BLCA
TCGA-DK-A1AG	ALK	BLCA
TCGA-DK-A2I2	ALK	BLCA
TCGA-DK-A2I4	ALK	BLCA
TCGA-DK-A3IT	ALK	BLCA
TCGA-DK-A3IV	ALK	BLCA
TCGA-DK-A3WW	ALK	BLCA
TCGA-DK-A3X1	ALK	BLCA
TCGA-E5-A2PC	ALK	BLCA
TCGA-FD-A3N5	ALK	BLCA
TCGA-FD-A3SJ	ALK	BLCA
TCGA-FD-A3SN	ALK	BLCA
TCGA-FD-A3SP	ALK	BLCA
TCGA-FD-A3SS	ALK	BLCA
TCGA-FJ-A3Z7	ALK	BLCA
TCGA-FT-A3EE	ALK	BLCA
TCGA-G2-A2EC	ALK	BLCA
TCGA-G2-A2EO	ALK	BLCA
TCGA-G2-A2ES	ALK	BLCA
TCGA-G2-A3VY	ALK	BLCA
TCGA-GC-A3BM	ALK	BLCA
TCGA-GC-A3I6	ALK	BLCA
TCGA-GC-A3RC	ALK	BLCA
TCGA-GC-A3RD	ALK	BLCA
TCGA-GD-A2C5	ALK	BLCA
TCGA-GD-A3OP	ALK	BLCA
TCGA-GU-A42R	ALK	BLCA
TCGA-GV-A3JX	ALK	BLCA
TCGA-GV-A3JZ	ALK	BLCA
TCGA-GV-A3QG	ALK	BLCA
TCGA-GV-A3QI	ALK	BLCA
TCGA-BT-A0S7	KDM6A	BLCA
TCGA-BT-A20T	KDM6A	BLCA
TCGA-BT-A2LB	KDM6A	BLCA
TCGA-BT-A2LD	KDM6A	BLCA
TCGA-BT-A3PH	KDM6A	BLCA
TCGA-C4-A0F6	KDM6A	BLCA
TCGA-CF-A1HS	KDM6A	BLCA
TCGA-CU-A3KJ	KDM6A	BLCA
TCGA-DK-A1A3	KDM6A	BLCA
TCGA-DK-A1A6	KDM6A	BLCA
TCGA-DK-A1A7	KDM6A	BLCA
TCGA-DK-A1AA	KDM6A	BLCA
TCGA-DK-A1AB	KDM6A	BLCA
TCGA-DK-A1AC	KDM6A	BLCA
TCGA-DK-A1AF	KDM6A	BLCA
TCGA-DK-A1AG	KDM6A	BLCA
TCGA-DK-A2I2	KDM6A	BLCA
TCGA-DK-A2I6	KDM6A	BLCA
TCGA-DK-A3IS	KDM6A	BLCA
TCGA-E5-A2PC	KDM6A	BLCA
TCGA-FD-A3B5	KDM6A	BLCA
TCGA-FD-A3N5	KDM6A	BLCA
TCGA-FD-A3SJ	KDM6A	BLCA
TCGA-FJ-A3ZE	KDM6A	BLCA
TCGA-G2-A2EK	KDM6A	BLCA
TCGA-G2-A2EO	KDM6A	BLCA
TCGA-G2-A2ES	KDM6A	BLCA
TCGA-GC-A3RC	KDM6A	BLCA
TCGA-GD-A2C5	KDM6A	BLCA
TCGA-GU-A42R	KDM6A	BLCA
TCGA-GV-A3QF	KDM6A	BLCA
TCGA-GV-A3QH	KDM6A	BLCA
TCGA-BL-A0C8	TTN	BLCA
TCGA-BL-A13J	TTN	BLCA
TCGA-BL-A3JM	TTN	BLCA
TCGA-BT-A0S7	TTN	BLCA
TCGA-BT-A0YX	TTN	BLCA
TCGA-BT-A20J	TTN	BLCA
TCGA-BT-A20N	TTN	BLCA
TCGA-BT-A20P	TTN	BLCA
TCGA-BT-A20Q	TTN	BLCA
TCGA-BT-A20R	TTN	BLCA
TCGA-BT-A20T	TTN	BLCA
TCGA-BT-A20W	TTN	BLCA
TCGA-BT-A2LB	TTN	BLCA
TCGA-BT-A2LD	TTN	BLCA
TCGA-BT-A3PH	TTN	BLCA
TCGA-BT-A3PJ	TTN	BLCA
TCGA-BT-A3PK	TTN	BLCA
TCGA-BT-A42C	TTN	BLCA
TCGA-C4-A0F0	TTN	BLCA
TCGA-C4-A0F6	TTN	BLCA
TCGA-CF-A1HR	TTN	BLCA
TCGA-CF-A1HS	TTN	BLCA
TCGA-CF-A27C	TTN	BLCA
TCGA-CF-A3MG	TTN	BLCA
TCGA-CF-A3MH	TTN	BLCA
TCGA-CU-A0YN	TTN	BLCA
TCGA-CU-A0YR	TTN	BLCA
TCGA-CU-A3KJ	TTN	BLCA
TCGA-CU-A3YL	TTN	BLCA
TCGA-DK-A1A3	TTN	BLCA
TCGA-DK-A1A6	TTN	BLCA
TCGA-DK-A1A7	TTN	BLCA
TCGA-DK-A1AA	TTN	BLCA
TCGA-DK-A1AB	TTN	BLCA
TCGA-DK-A1AC	TTN	BLCA
TCGA-DK-A1AD	TTN	BLCA
TCGA-DK-A1AE	TTN	BLCA
TCGA-DK-A2I4	TTN	BLCA
TCGA-DK-A2I6	TTN	BLCA
TCGA-DK-A3IL	TTN	BLCA
TCGA-DK-A3IN	TTN	BLCA
TCGA-DK-A3IQ	TTN	BLCA
TCGA-DK-A3IU	TTN	BLCA
TCGA-DK-A3IV	TTN	BLCA
TCGA-DK-A3WW	TTN	BLCA
TCGA-DK-A3X1	TTN	BLCA
TCGA-E7-A3X6	TTN	BLCA
TCGA-FD-A3B3	TTN	BLCA
TCGA-FD-A3B6	TTN	BLCA
TCGA-FD-A3B8	TTN	BLCA
TCGA-FD-A3N5	TTN	BLCA
TCGA-FD-A3NA	TTN	BLCA
TCGA-FD-A3SJ	TTN	BLCA
TCGA-FD-A3SL	TTN	BLCA
TCGA-FD-A3SN	TTN	BLCA
TCGA-FD-A3SO	TTN	BLCA
TCGA-FD-A3SP	TTN	BLCA
TCGA-FD-A3SQ	TTN	BLCA
TCGA-FD-A3SS	TTN	BLCA
TCGA-FJ-A3Z7	TTN	BLCA
TCGA-FJ-A3ZE	TTN	BLCA
TCGA-FJ-A3ZF	TTN	BLCA
TCGA-G2-A2EC	TTN	BLCA
TCGA-G2-A2EF	TTN	BLCA
TCGA-G2-A2EJ	TTN	BLCA
TCGA-G2-A2EO	TTN	BLCA
TCGA-G2-A2ES	TTN	BLCA
TCGA-G2-A3VY	TTN	BLCA
TCGA-GC-A3BM	TTN	BLCA
TCGA-GC-A3I6	TTN	BLCA
TCGA-GC-A3RC	TTN	BLCA
TCGA-GC-A3WC	TTN	BLCA
TCGA-GD-A2C5	TTN	BLCA
TCGA-GD-A3OP	TTN	BLCA
TCGA-GD-A3OS	TTN	BLCA
TCGA-GV-A3JX	TTN	BLCA
TCGA-GV-A3QF	TTN	BLCA
TCGA-GV-A3QG	TTN	BLCA
TCGA-GV-A3QH	TTN	BLCA
TCGA-GV-A3QI	TTN	BLCA
TCGA-GV-A3QK	TTN	BLCA
TCGA-GV-A40E	TTN	BLCA
TCGA-GV-A40G	TTN	BLCA
TCGA-H4-A2HQ	TTN	BLCA
TCGA-HQ-A2OE	TTN	BLCA
TCGA-K4-A3WS	TTN	BLCA
TCGA-BL-A3JM	SYNE1	BLCA
TCGA-BT-A0YX	SYNE1	BLCA
TCGA-BT-A20Q	SYNE1	BLCA
TCGA-BT-A3PJ	SYNE1	BLCA
TCGA-C4-A0F1	SYNE1	BLCA
TCGA-CF-A1HS	SYNE1	BLCA
TCGA-CF-A3MG	SYNE1	BLCA
TCGA-CF-A3MI	SYNE1	BLCA
TCGA-CU-A0YO	SYNE1	BLCA
TCGA-CU-A3KJ	SYNE1	BLCA
TCGA-DK-A1A5	SYNE1	BLCA
TCGA-DK-A1A6	SYNE1	BLCA
TCGA-DK-A1AA	SYNE1	BLCA
TCGA-DK-A1AC	SYNE1	BLCA
TCGA-DK-A2I4	SYNE1	BLCA
TCGA-DK-A3IL	SYNE1	BLCA
TCGA-DK-A3IT	SYNE1	BLCA
TCGA-DK-A3IU	SYNE1	BLCA
TCGA-DK-A3X1	SYNE1	BLCA
TCGA-FD-A3SO	SYNE1	BLCA
TCGA-FD-A3SR	SYNE1	BLCA
TCGA-G2-A2EO	SYNE1	BLCA
TCGA-G2-A3VY	SYNE1	BLCA
TCGA-GC-A3I6	SYNE1	BLCA
TCGA-GC-A3YS	SYNE1	BLCA
TCGA-GV-A3JZ	SYNE1	BLCA
TCGA-GV-A3QH	SYNE1	BLCA
TCGA-GV-A40E	SYNE1	BLCA
TCGA-GV-A40G	SYNE1	BLCA
TCGA-BL-A13J	HMCN1	BLCA
TCGA-BT-A0S7	HMCN1	BLCA
TCGA-BT-A0YX	HMCN1	BLCA
TCGA-BT-A20N	HMCN1	BLCA
TCGA-BT-A20Q	HMCN1	BLCA
TCGA-BT-A2LB	HMCN1	BLCA
TCGA-BT-A2LD	HMCN1	BLCA
TCGA-BT-A42C	HMCN1	BLCA
TCGA-CF-A1HR	HMCN1	BLCA
TCGA-CF-A27C	HMCN1	BLCA
TCGA-DK-A1A3	HMCN1	BLCA
TCGA-DK-A1AC	HMCN1	BLCA
TCGA-DK-A2I4	HMCN1	BLCA
TCGA-DK-A3IU	HMCN1	BLCA
TCGA-DK-A3WX	HMCN1	BLCA
TCGA-DK-A3X1	HMCN1	BLCA
TCGA-E7-A3X6	HMCN1	BLCA
TCGA-E7-A3Y1	HMCN1	BLCA
TCGA-FD-A3SL	HMCN1	BLCA
TCGA-FD-A3SS	HMCN1	BLCA
TCGA-G2-A2EF	HMCN1	BLCA
TCGA-G2-A2EK	HMCN1	BLCA
TCGA-G2-A3VY	HMCN1	BLCA
TCGA-GC-A3RC	HMCN1	BLCA
TCGA-GD-A3OP	HMCN1	BLCA
TCGA-GV-A3QF	HMCN1	BLCA
TCGA-GV-A3QG	HMCN1	BLCA
TCGA-K4-A3WS	HMCN1	BLCA
TCGA-BT-A0S7	TG	BLCA
TCGA-BT-A20J	TG	BLCA
TCGA-BT-A20N	TG	BLCA
TCGA-BT-A3PJ	TG	BLCA
TCGA-BT-A3PK	TG	BLCA
TCGA-BT-A42C	TG	BLCA
TCGA-C4-A0F0	TG	BLCA
TCGA-C4-A0F6	TG	BLCA
TCGA-DK-A1AD	TG	BLCA
TCGA-DK-A1AG	TG	BLCA
TCGA-DK-A3IM	TG	BLCA
TCGA-DK-A3IU	TG	BLCA
TCGA-DK-A3IV	TG	BLCA
TCGA-E5-A2PC	TG	BLCA
TCGA-E7-A3X6	TG	BLCA
TCGA-FD-A3B8	TG	BLCA
TCGA-G2-A2EF	TG	BLCA
TCGA-G2-A2EO	TG	BLCA
TCGA-G2-A3IB	TG	BLCA
TCGA-G2-A3IE	TG	BLCA
TCGA-G2-A3VY	TG	BLCA
TCGA-GC-A3BM	TG	BLCA
TCGA-GC-A3OO	TG	BLCA
TCGA-GC-A3RB	TG	BLCA
TCGA-GV-A3JV	TG	BLCA
TCGA-GV-A3JW	TG	BLCA
TCGA-GV-A3QI	TG	BLCA
TCGA-H4-A2HQ	TG	BLCA
TCGA-K4-A3WS	TG	BLCA
TCGA-BT-A0S7	FGFR3	BLCA
TCGA-BT-A20O	FGFR3	BLCA
TCGA-BT-A20T	FGFR3	BLCA
TCGA-BT-A3PK	FGFR3	BLCA
TCGA-BT-A42C	FGFR3	BLCA
TCGA-CF-A27C	FGFR3	BLCA
TCGA-DK-A1A6	FGFR3	BLCA
TCGA-DK-A1AG	FGFR3	BLCA
TCGA-DK-A3IS	FGFR3	BLCA
TCGA-DK-A3WW	FGFR3	BLCA
TCGA-E5-A2PC	FGFR3	BLCA
TCGA-E7-A3X6	FGFR3	BLCA
TCGA-E7-A3Y1	FGFR3	BLCA
TCGA-FD-A3SM	FGFR3	BLCA
TCGA-FD-A3SR	FGFR3	BLCA
TCGA-FJ-A3ZE	FGFR3	BLCA
TCGA-FJ-A3ZF	FGFR3	BLCA
TCGA-G2-A2EO	FGFR3	BLCA
TCGA-GC-A3BM	FGFR3	BLCA
TCGA-GU-A42R	FGFR3	BLCA
TCGA-H4-A2HQ	FGFR3	BLCA
TCGA-BL-A13J	FAT4	BLCA
TCGA-BT-A0YX	FAT4	BLCA
TCGA-BT-A3PJ	FAT4	BLCA
TCGA-CU-A0YN	FAT4	BLCA
TCGA-DK-A1AD	FAT4	BLCA
TCGA-DK-A3IQ	FAT4	BLCA
TCGA-DK-A3IU	FAT4	BLCA
TCGA-DK-A3WW	FAT4	BLCA
TCGA-DK-A3X1	FAT4	BLCA
TCGA-E7-A3Y1	FAT4	BLCA
TCGA-FD-A3B8	FAT4	BLCA
TCGA-FD-A3NA	FAT4	BLCA
TCGA-FD-A3SQ	FAT4	BLCA
TCGA-FJ-A3ZE	FAT4	BLCA
TCGA-G2-A2EF	FAT4	BLCA
TCGA-G2-A2ES	FAT4	BLCA
TCGA-GV-A40G	FAT4	BLCA
TCGA-K4-A3WU	FAT4	BLCA
TCGA-BT-A0YX	ERBB2	BLCA
TCGA-BT-A20P	ERBB2	BLCA
TCGA-BT-A20T	ERBB2	BLCA
TCGA-CF-A3MG	ERBB2	BLCA
TCGA-CU-A3YL	ERBB2	BLCA
TCGA-DK-A1A3	ERBB2	BLCA
TCGA-DK-A1A5	ERBB2	BLCA
TCGA-DK-A1A6	ERBB2	BLCA
TCGA-DK-A2I4	ERBB2	BLCA
TCGA-DK-A2I6	ERBB2	BLCA
TCGA-DK-A3IK	ERBB2	BLCA
TCGA-DK-A3IS	ERBB2	BLCA
TCGA-FD-A3NA	ERBB2	BLCA
TCGA-FD-A3SN	ERBB2	BLCA
TCGA-FJ-A3Z7	ERBB2	BLCA
TCGA-G2-A2EF	ERBB2	BLCA
TCGA-G2-A2EO	ERBB2	BLCA
TCGA-GC-A3OO	ERBB2	BLCA
TCGA-GC-A3YS	ERBB2	BLCA
TCGA-GD-A3OP	ERBB2	BLCA
TCGA-GD-A3OQ	ERBB2	BLCA
TCGA-GV-A3QH	ERBB2	BLCA
TCGA-GV-A40G	ERBB2	BLCA
TCGA-H4-A2HO	ERBB2	BLCA
TCGA-A1-A0SI	PIK3CA	BRCA1
TCGA-A2-A04N	PIK3CA	BRCA1
TCGA-A2-A04P	PIK3CA	BRCA1
TCGA-A2-A04T	PIK3CA	BRCA1
TCGA-A2-A04V	PIK3CA	BRCA1
TCGA-A2-A04W	PIK3CA	BRCA1
TCGA-A2-A0CP	PIK3CA	BRCA1
TCGA-A2-A0CR	PIK3CA	BRCA1
TCGA-A2-A0CS	PIK3CA	BRCA1
TCGA-A2-A0CW	PIK3CA	BRCA1
TCGA-A2-A0D1	PIK3CA	BRCA1
TCGA-A2-A0D3	PIK3CA	BRCA1
TCGA-A2-A0EM	PIK3CA	BRCA1
TCGA-A2-A0EN	PIK3CA	BRCA1
TCGA-A2-A0EO	PIK3CA	BRCA1
TCGA-A2-A0EQ	PIK3CA	BRCA1
TCGA-A2-A0EV	PIK3CA	BRCA1
TCGA-A2-A0EW	PIK3CA	BRCA1
TCGA-A2-A0EX	PIK3CA	BRCA1
TCGA-A2-A0EY	PIK3CA	BRCA1
TCGA-A2-A0SY	PIK3CA	BRCA1
TCGA-A2-A0T4	PIK3CA	BRCA1
TCGA-A2-A0T7	PIK3CA	BRCA1
TCGA-A2-A0YC	PIK3CA	BRCA1
TCGA-A2-A0YH	PIK3CA	BRCA1
TCGA-A2-A0YI	PIK3CA	BRCA1
TCGA-A2-A0YK	PIK3CA	BRCA1
TCGA-A2-A0YL	PIK3CA	BRCA1
TCGA-A2-A0YT	PIK3CA	BRCA1
TCGA-A2-A1FZ	PIK3CA	BRCA1
TCGA-A2-A1G0	PIK3CA	BRCA1
TCGA-A2-A25A	PIK3CA	BRCA1
TCGA-A2-A25C	PIK3CA	BRCA1
TCGA-A2-A25D	PIK3CA	BRCA1
TCGA-A2-A3KC	PIK3CA	BRCA1
TCGA-A2-A4RY	PIK3CA	BRCA1
TCGA-A2-A4S2	PIK3CA	BRCA1
TCGA-A7-A0CG	PIK3CA	BRCA1
TCGA-A7-A0CH	PIK3CA	BRCA1
TCGA-A7-A0CJ	PIK3CA	BRCA1
TCGA-A7-A0D9	PIK3CA	BRCA1
TCGA-A7-A0DB	PIK3CA	BRCA1
TCGA-A7-A26E	PIK3CA	BRCA1
TCGA-A7-A26H	PIK3CA	BRCA1
TCGA-A7-A3J1	PIK3CA	BRCA1
TCGA-A7-A425	PIK3CA	BRCA1
TCGA-A7-A4SB	PIK3CA	BRCA1
TCGA-A7-A4SF	PIK3CA	BRCA1
TCGA-A7-A5ZW	PIK3CA	BRCA1
TCGA-A8-A06P	PIK3CA	BRCA1
TCGA-A8-A06Q	PIK3CA	BRCA1
TCGA-A8-A06R	PIK3CA	BRCA1
TCGA-A8-A06U	PIK3CA	BRCA1
TCGA-A8-A075	PIK3CA	BRCA1
TCGA-A8-A07B	PIK3CA	BRCA1
TCGA-A8-A07G	PIK3CA	BRCA1
TCGA-A8-A07Z	PIK3CA	BRCA1
TCGA-A8-A081	PIK3CA	BRCA1
TCGA-A8-A084	PIK3CA	BRCA1
TCGA-A8-A08B	PIK3CA	BRCA1
TCGA-A8-A08L	PIK3CA	BRCA1
TCGA-A8-A08O	PIK3CA	BRCA1
TCGA-A8-A08P	PIK3CA	BRCA1
TCGA-A8-A08R	PIK3CA	BRCA1
TCGA-A8-A08T	PIK3CA	BRCA1
TCGA-A8-A08Z	PIK3CA	BRCA1
TCGA-A8-A092	PIK3CA	BRCA1
TCGA-A8-A093	PIK3CA	BRCA1
TCGA-A8-A095	PIK3CA	BRCA1
TCGA-A8-A096	PIK3CA	BRCA1
TCGA-A8-A09C	PIK3CA	BRCA1
TCGA-A8-A09D	PIK3CA	BRCA1
TCGA-A8-A09Q	PIK3CA	BRCA1
TCGA-A8-A0A1	PIK3CA	BRCA1
TCGA-A8-A0A6	PIK3CA	BRCA1
TCGA-A8-A0A7	PIK3CA	BRCA1
TCGA-A8-A0A9	PIK3CA	BRCA1
TCGA-AC-A23C	PIK3CA	BRCA1
TCGA-AC-A23E	PIK3CA	BRCA1
TCGA-AC-A23H	PIK3CA	BRCA1
TCGA-AC-A2B8	PIK3CA	BRCA1
TCGA-AC-A2FO	PIK3CA	BRCA1
TCGA-AC-A2QI	PIK3CA	BRCA1
TCGA-AC-A3OD	PIK3CA	BRCA1
TCGA-AC-A3TM	PIK3CA	BRCA1
TCGA-AC-A3TN	PIK3CA	BRCA1
TCGA-AC-A3W6	PIK3CA	BRCA1
TCGA-AC-A3W7	PIK3CA	BRCA1
TCGA-AC-A3YJ	PIK3CA	BRCA1
TCGA-AC-A5EH	PIK3CA	BRCA1
TCGA-AC-A5XS	PIK3CA	BRCA1
TCGA-AN-A03X	PIK3CA	BRCA1
TCGA-AN-A03Y	PIK3CA	BRCA1
TCGA-AN-A046	PIK3CA	BRCA1
TCGA-AN-A049	PIK3CA	BRCA1
TCGA-AN-A04C	PIK3CA	BRCA1
TCGA-AN-A0AJ	PIK3CA	BRCA1
TCGA-AN-A0AK	PIK3CA	BRCA1
TCGA-AN-A0FF	PIK3CA	BRCA1
TCGA-AN-A0FS	PIK3CA	BRCA1
TCGA-AN-A0XL	PIK3CA	BRCA1
TCGA-AN-A0XO	PIK3CA	BRCA1
TCGA-AN-A0XP	PIK3CA	BRCA1
TCGA-AN-A0XS	PIK3CA	BRCA1
TCGA-AO-A03L	PIK3CA	BRCA1
TCGA-AO-A03M	PIK3CA	BRCA1
TCGA-AO-A03N	PIK3CA	BRCA1
TCGA-AO-A0J5	PIK3CA	BRCA1
TCGA-AO-A0J7	PIK3CA	BRCA1
TCGA-AO-A0JA	PIK3CA	BRCA1
TCGA-AO-A0JF	PIK3CA	BRCA1
TCGA-AO-A125	PIK3CA	BRCA1
TCGA-AO-A126	PIK3CA	BRCA1
TCGA-AO-A12A	PIK3CA	BRCA1
TCGA-AO-A1KR	PIK3CA	BRCA1
TCGA-AQ-A0Y5	PIK3CA	BRCA1
TCGA-AQ-A1H2	PIK3CA	BRCA1
TCGA-AQ-A54O	PIK3CA	BRCA1
TCGA-AR-A1AL	PIK3CA	BRCA1
TCGA-AR-A1AS	PIK3CA	BRCA1
TCGA-AR-A1AV	PIK3CA	BRCA1
TCGA-AR-A1AW	PIK3CA	BRCA1
TCGA-AR-A24K	PIK3CA	BRCA1
TCGA-AR-A24M	PIK3CA	BRCA1
TCGA-AR-A24O	PIK3CA	BRCA1
TCGA-AR-A24S	PIK3CA	BRCA1
TCGA-AR-A24T	PIK3CA	BRCA1
TCGA-AR-A255	PIK3CA	BRCA1
TCGA-AR-A2LJ	PIK3CA	BRCA1
TCGA-AR-A2LK	PIK3CA	BRCA1
TCGA-AR-A2LM	PIK3CA	BRCA1
TCGA-AR-A5QM	PIK3CA	BRCA1
TCGA-AR-A5QP	PIK3CA	BRCA1
TCGA-B6-A0I5	PIK3CA	BRCA1
TCGA-B6-A0IC	PIK3CA	BRCA1
TCGA-B6-A0IE	PIK3CA	BRCA1
TCGA-B6-A0IK	PIK3CA	BRCA1
TCGA-B6-A0IP	PIK3CA	BRCA1
TCGA-B6-A0RG	PIK3CA	BRCA1
TCGA-B6-A0RH	PIK3CA	BRCA1
TCGA-B6-A0RN	PIK3CA	BRCA1
TCGA-B6-A0RO	PIK3CA	BRCA1
TCGA-B6-A0RQ	PIK3CA	BRCA1
TCGA-B6-A0WW	PIK3CA	BRCA1
TCGA-B6-A0X5	PIK3CA	BRCA1
TCGA-B6-A0X7	PIK3CA	BRCA1
TCGA-B6-A1KI	PIK3CA	BRCA1
TCGA-B6-A401	PIK3CA	BRCA1
TCGA-B6-A408	PIK3CA	BRCA1
TCGA-B6-A40B	PIK3CA	BRCA1
TCGA-BH-A0B0	PIK3CA	BRCA1
TCGA-BH-A0B5	PIK3CA	BRCA1
TCGA-BH-A0B6	PIK3CA	BRCA1
TCGA-BH-A0BA	PIK3CA	BRCA1
TCGA-BH-A0BC	PIK3CA	BRCA1
TCGA-BH-A0BD	PIK3CA	BRCA1
TCGA-BH-A0BF	PIK3CA	BRCA1
TCGA-BH-A0BJ	PIK3CA	BRCA1
TCGA-BH-A0BM	PIK3CA	BRCA1
TCGA-BH-A0BO	PIK3CA	BRCA1
TCGA-BH-A0BT	PIK3CA	BRCA1
TCGA-BH-A0BV	PIK3CA	BRCA1
TCGA-BH-A0DE	PIK3CA	BRCA1
TCGA-BH-A0DK	PIK3CA	BRCA1
TCGA-BH-A0DL	PIK3CA	BRCA1
TCGA-BH-A0DO	PIK3CA	BRCA1
TCGA-BH-A0DP	PIK3CA	BRCA1
TCGA-BH-A0DT	PIK3CA	BRCA1
TCGA-BH-A0DV	PIK3CA	BRCA1
TCGA-BH-A0DX	PIK3CA	BRCA1
TCGA-BH-A0EA	PIK3CA	BRCA1
TCGA-BH-A0EB	PIK3CA	BRCA1
TCGA-BH-A0EE	PIK3CA	BRCA1
TCGA-BH-A0GY	PIK3CA	BRCA1
TCGA-BH-A0H3	PIK3CA	BRCA1
TCGA-BH-A0H9	PIK3CA	BRCA1
TCGA-BH-A0HA	PIK3CA	BRCA1
TCGA-BH-A0HF	PIK3CA	BRCA1
TCGA-BH-A0HI	PIK3CA	BRCA1
TCGA-BH-A0HN	PIK3CA	BRCA1
TCGA-BH-A0W3	PIK3CA	BRCA1
TCGA-BH-A0W5	PIK3CA	BRCA1
TCGA-BH-A0W7	PIK3CA	BRCA1
TCGA-BH-A18F	PIK3CA	BRCA1
TCGA-BH-A18H	PIK3CA	BRCA1
TCGA-BH-A18I	PIK3CA	BRCA1
TCGA-BH-A18J	PIK3CA	BRCA1
TCGA-BH-A1ET	PIK3CA	BRCA1
TCGA-BH-A1EU	PIK3CA	BRCA1
TCGA-BH-A1F8	PIK3CA	BRCA1
TCGA-BH-A1FE	PIK3CA	BRCA1
TCGA-BH-A202	PIK3CA	BRCA1
TCGA-BH-A203	PIK3CA	BRCA1
TCGA-BH-A208	PIK3CA	BRCA1
TCGA-BH-A2L8	PIK3CA	BRCA1
TCGA-BH-A42T	PIK3CA	BRCA1
TCGA-BH-A42V	PIK3CA	BRCA1
TCGA-BH-A5J0	PIK3CA	BRCA1
TCGA-C8-A12L	PIK3CA	BRCA1
TCGA-C8-A12N	PIK3CA	BRCA1
TCGA-C8-A12T	PIK3CA	BRCA1
TCGA-C8-A12U	PIK3CA	BRCA1
TCGA-C8-A12Y	PIK3CA	BRCA1
TCGA-C8-A130	PIK3CA	BRCA1
TCGA-C8-A131	PIK3CA	BRCA1
TCGA-C8-A133	PIK3CA	BRCA1
TCGA-C8-A1HE	PIK3CA	BRCA1
TCGA-C8-A1HF	PIK3CA	BRCA1
TCGA-C8-A26W	PIK3CA	BRCA1
TCGA-C8-A274	PIK3CA	BRCA1
TCGA-C8-A278	PIK3CA	BRCA1
TCGA-C8-A3M7	PIK3CA	BRCA1
TCGA-C8-A3M8	PIK3CA	BRCA1
TCGA-D8-A143	PIK3CA	BRCA1
TCGA-D8-A146	PIK3CA	BRCA1
TCGA-D8-A1J8	PIK3CA	BRCA1
TCGA-D8-A1JD	PIK3CA	BRCA1
TCGA-D8-A1JE	PIK3CA	BRCA1
TCGA-D8-A1JF	PIK3CA	BRCA1
TCGA-D8-A1JG	PIK3CA	BRCA1
TCGA-D8-A1JH	PIK3CA	BRCA1
TCGA-D8-A1JJ	PIK3CA	BRCA1
TCGA-D8-A1JK	PIK3CA	BRCA1
TCGA-D8-A1JN	PIK3CA	BRCA1
TCGA-D8-A1JP	PIK3CA	BRCA1
TCGA-D8-A1JS	PIK3CA	BRCA1
TCGA-D8-A1JU	PIK3CA	BRCA1
TCGA-D8-A1XL	PIK3CA	BRCA1
TCGA-D8-A1XM	PIK3CA	BRCA1
TCGA-D8-A1XO	PIK3CA	BRCA1
TCGA-D8-A1XS	PIK3CA	BRCA1
TCGA-D8-A1XY	PIK3CA	BRCA1
TCGA-D8-A1Y1	PIK3CA	BRCA1
TCGA-D8-A1Y2	PIK3CA	BRCA1
TCGA-D8-A27G	PIK3CA	BRCA1
TCGA-D8-A27K	PIK3CA	BRCA1
TCGA-D8-A27L	PIK3CA	BRCA1
TCGA-D8-A27P	PIK3CA	BRCA1
TCGA-D8-A27T	PIK3CA	BRCA1
TCGA-D8-A3Z6	PIK3CA	BRCA1
TCGA-E2-A105	PIK3CA	BRCA1
TCGA-E2-A10B	PIK3CA	BRCA1
TCGA-E2-A10C	PIK3CA	BRCA1
TCGA-E2-A10F	PIK3CA	BRCA1
TCGA-E2-A14U	PIK3CA	BRCA1
TCGA-E2-A14V	PIK3CA	BRCA1
TCGA-E2-A14Y	PIK3CA	BRCA1
TCGA-E2-A152	PIK3CA	BRCA1
TCGA-E2-A153	PIK3CA	BRCA1
TCGA-E2-A154	PIK3CA	BRCA1
TCGA-E2-A156	PIK3CA	BRCA1
TCGA-E2-A15C	PIK3CA	BRCA1
TCGA-E2-A15E	PIK3CA	BRCA1
TCGA-E2-A15E-06.maf.txt	PIK3CA	BRCA1
TCGA-E2-A15G	PIK3CA	BRCA1
TCGA-E2-A15K	PIK3CA	BRCA1
TCGA-E2-A15K-06.maf.txt	PIK3CA	BRCA1
TCGA-E2-A15L	PIK3CA	BRCA1
TCGA-E2-A15P	PIK3CA	BRCA1
TCGA-E2-A1B4	PIK3CA	BRCA1
TCGA-E2-A1BC	PIK3CA	BRCA1
TCGA-E2-A1BD	PIK3CA	BRCA1
TCGA-E2-A1IF	PIK3CA	BRCA1
TCGA-E2-A1IL	PIK3CA	BRCA1
TCGA-E2-A1IN	PIK3CA	BRCA1
TCGA-E2-A1IO	PIK3CA	BRCA1
TCGA-E2-A1L6	PIK3CA	BRCA1
TCGA-E2-A1L8	PIK3CA	BRCA1
TCGA-E2-A2P5	PIK3CA	BRCA1
TCGA-E9-A1N5	PIK3CA	BRCA1
TCGA-E9-A1NG	PIK3CA	BRCA1
TCGA-E9-A1NH	PIK3CA	BRCA1
TCGA-E9-A1NI	PIK3CA	BRCA1
TCGA-E9-A1R0	PIK3CA	BRCA1
TCGA-E9-A1R3	PIK3CA	BRCA1
TCGA-E9-A1R4	PIK3CA	BRCA1
TCGA-E9-A1R5	PIK3CA	BRCA1
TCGA-E9-A1RA	PIK3CA	BRCA1
TCGA-E9-A1RC	PIK3CA	BRCA1
TCGA-E9-A1RD	PIK3CA	BRCA1
TCGA-E9-A1RE	PIK3CA	BRCA1
TCGA-E9-A1RI	PIK3CA	BRCA1
TCGA-E9-A226	PIK3CA	BRCA1
TCGA-E9-A227	PIK3CA	BRCA1
TCGA-E9-A229	PIK3CA	BRCA1
TCGA-E9-A249	PIK3CA	BRCA1
TCGA-E9-A295	PIK3CA	BRCA1
TCGA-EW-A1IW	PIK3CA	BRCA1
TCGA-EW-A1IX	PIK3CA	BRCA1
TCGA-EW-A1IZ	PIK3CA	BRCA1
TCGA-EW-A1J1	PIK3CA	BRCA1
TCGA-EW-A1J2	PIK3CA	BRCA1
TCGA-EW-A1J5	PIK3CA	BRCA1
TCGA-EW-A1OV	PIK3CA	BRCA1
TCGA-EW-A1P0	PIK3CA	BRCA1
TCGA-EW-A1P5	PIK3CA	BRCA1
TCGA-EW-A1PC	PIK3CA	BRCA1
TCGA-EW-A1PE	PIK3CA	BRCA1
TCGA-EW-A2FV	PIK3CA	BRCA1
TCGA-EW-A3E8	PIK3CA	BRCA1
TCGA-GM-A2D9	PIK3CA	BRCA1
TCGA-GM-A2DD	PIK3CA	BRCA1
TCGA-GM-A2DH	PIK3CA	BRCA1
TCGA-GM-A2DI	PIK3CA	BRCA1
TCGA-GM-A3NW	PIK3CA	BRCA1
TCGA-GM-A3NY	PIK3CA	BRCA1
TCGA-GM-A3XN	PIK3CA	BRCA1
TCGA-HN-A2OB	PIK3CA	BRCA1
TCGA-JL-A3YX	PIK3CA	BRCA1
TCGA-LL-A50Y	PIK3CA	BRCA1
TCGA-LL-A5YN	PIK3CA	BRCA1
TCGA-LQ-A4E4	PIK3CA	BRCA1
TCGA-MS-A51U	PIK3CA	BRCA1
TCGA-OK-A5Q2	PIK3CA	BRCA1
TCGA-OL-A5D6	PIK3CA	BRCA1
TCGA-OL-A5DA	PIK3CA	BRCA1
TCGA-OL-A5RX	PIK3CA	BRCA1
TCGA-OL-A5S0	PIK3CA	BRCA1
TCGA-PE-A5DD	PIK3CA	BRCA1
TCGA-PE-A5DE	PIK3CA	BRCA1
TCGA-A1-A0SI	TP53	BRCA1
TCGA-A1-A0SK	TP53	BRCA1
TCGA-A1-A0SP	TP53	BRCA1
TCGA-A2-A04P	TP53	BRCA1
TCGA-A2-A04T	TP53	BRCA1
TCGA-A2-A04U	TP53	BRCA1
TCGA-A2-A04W	TP53	BRCA1
TCGA-A2-A0CM	TP53	BRCA1
TCGA-A2-A0CW	TP53	BRCA1
TCGA-A2-A0D0	TP53	BRCA1
TCGA-A2-A0D1	TP53	BRCA1
TCGA-A2-A0EQ	TP53	BRCA1
TCGA-A2-A0EY	TP53	BRCA1
TCGA-A2-A0SV	TP53	BRCA1
TCGA-A2-A0SW	TP53	BRCA1
TCGA-A2-A0SX	TP53	BRCA1
TCGA-A2-A0T1	TP53	BRCA1
TCGA-A2-A0T2	TP53	BRCA1
TCGA-A2-A0YE	TP53	BRCA1
TCGA-A2-A0YG	TP53	BRCA1
TCGA-A2-A0YH	TP53	BRCA1
TCGA-A2-A0YJ	TP53	BRCA1
TCGA-A2-A0YM	TP53	BRCA1
TCGA-A2-A0YT	TP53	BRCA1
TCGA-A2-A1G1	TP53	BRCA1
TCGA-A2-A3XS	TP53	BRCA1
TCGA-A2-A3XT	TP53	BRCA1
TCGA-A2-A3XV	TP53	BRCA1
TCGA-A2-A3XX	TP53	BRCA1
TCGA-A2-A3XY	TP53	BRCA1
TCGA-A2-A3Y0	TP53	BRCA1
TCGA-A2-A4S1	TP53	BRCA1
TCGA-A2-A4S3	TP53	BRCA1
TCGA-A7-A0CE	TP53	BRCA1
TCGA-A7-A0CJ	TP53	BRCA1
TCGA-A7-A0DA	TP53	BRCA1
TCGA-A7-A13D	TP53	BRCA1
TCGA-A7-A13E	TP53	BRCA1
TCGA-A7-A26F	TP53	BRCA1
TCGA-A7-A26G	TP53	BRCA1
TCGA-A7-A26I	TP53	BRCA1
TCGA-A7-A2KD	TP53	BRCA1
TCGA-A7-A3RF	TP53	BRCA1
TCGA-A7-A4SA	TP53	BRCA1
TCGA-A7-A4SD	TP53	BRCA1
TCGA-A7-A4SE	TP53	BRCA1
TCGA-A7-A56D	TP53	BRCA1
TCGA-A7-A5ZV	TP53	BRCA1
TCGA-A8-A06O	TP53	BRCA1
TCGA-A8-A06Q	TP53	BRCA1
TCGA-A8-A06U	TP53	BRCA1
TCGA-A8-A06Z	TP53	BRCA1
TCGA-A8-A075	TP53	BRCA1
TCGA-A8-A079	TP53	BRCA1
TCGA-A8-A07C	TP53	BRCA1
TCGA-A8-A07O	TP53	BRCA1
TCGA-A8-A07R	TP53	BRCA1
TCGA-A8-A07U	TP53	BRCA1
TCGA-A8-A07W	TP53	BRCA1
TCGA-A8-A081	TP53	BRCA1
TCGA-A8-A08I	TP53	BRCA1
TCGA-A8-A08R	TP53	BRCA1
TCGA-A8-A08X	TP53	BRCA1
TCGA-A8-A092	TP53	BRCA1
TCGA-A8-A094	TP53	BRCA1
TCGA-A8-A097	TP53	BRCA1
TCGA-A8-A09X	TP53	BRCA1
TCGA-A8-A0A6	TP53	BRCA1
TCGA-AC-A23C	TP53	BRCA1
TCGA-AC-A2QH	TP53	BRCA1
TCGA-AC-A3OD	TP53	BRCA1
TCGA-AC-A5EH	TP53	BRCA1
TCGA-AC-A5XU	TP53	BRCA1
TCGA-AC-A62X	TP53	BRCA1
TCGA-AN-A046	TP53	BRCA1
TCGA-AN-A0AJ	TP53	BRCA1
TCGA-AN-A0AL	TP53	BRCA1
TCGA-AN-A0AR	TP53	BRCA1
TCGA-AN-A0AS	TP53	BRCA1
TCGA-AN-A0FJ	TP53	BRCA1
TCGA-AN-A0FL	TP53	BRCA1
TCGA-AN-A0FT	TP53	BRCA1
TCGA-AN-A0FV	TP53	BRCA1
TCGA-AN-A0FX	TP53	BRCA1
TCGA-AN-A0FY	TP53	BRCA1
TCGA-AN-A0G0	TP53	BRCA1
TCGA-AN-A0XN	TP53	BRCA1
TCGA-AN-A0XT	TP53	BRCA1
TCGA-AN-A0XU	TP53	BRCA1
TCGA-AO-A03L	TP53	BRCA1
TCGA-AO-A03N	TP53	BRCA1
TCGA-AO-A03O	TP53	BRCA1
TCGA-AO-A03R	TP53	BRCA1
TCGA-AO-A03V	TP53	BRCA1
TCGA-AO-A0J2	TP53	BRCA1
TCGA-AO-A0J6	TP53	BRCA1
TCGA-AO-A0JB	TP53	BRCA1
TCGA-AO-A0JD	TP53	BRCA1
TCGA-AO-A0JL	TP53	BRCA1
TCGA-AO-A124	TP53	BRCA1
TCGA-AO-A128	TP53	BRCA1
TCGA-AO-A129	TP53	BRCA1
TCGA-AO-A12D	TP53	BRCA1
TCGA-AQ-A04H	TP53	BRCA1
TCGA-AQ-A04J	TP53	BRCA1
TCGA-AQ-A04L	TP53	BRCA1
TCGA-AQ-A54N	TP53	BRCA1
TCGA-AR-A0TS	TP53	BRCA1
TCGA-AR-A0TX	TP53	BRCA1
TCGA-AR-A0U0	TP53	BRCA1
TCGA-AR-A0U1	TP53	BRCA1
TCGA-AR-A0U2	TP53	BRCA1
TCGA-AR-A0U3	TP53	BRCA1
TCGA-AR-A1AH	TP53	BRCA1
TCGA-AR-A1AI	TP53	BRCA1
TCGA-AR-A1AJ	TP53	BRCA1
TCGA-AR-A1AN	TP53	BRCA1
TCGA-AR-A1AP	TP53	BRCA1
TCGA-AR-A1AQ	TP53	BRCA1
TCGA-AR-A1AR	TP53	BRCA1
TCGA-AR-A1AS	TP53	BRCA1
TCGA-AR-A1AW	TP53	BRCA1
TCGA-AR-A1AY	TP53	BRCA1
TCGA-AR-A24K	TP53	BRCA1
TCGA-AR-A24P	TP53	BRCA1
TCGA-AR-A24S	TP53	BRCA1
TCGA-AR-A24T	TP53	BRCA1
TCGA-AR-A251	TP53	BRCA1
TCGA-AR-A254	TP53	BRCA1
TCGA-AR-A256	TP53	BRCA1
TCGA-AR-A2LR	TP53	BRCA1
TCGA-AR-A5QQ	TP53	BRCA1
TCGA-B6-A0I9	TP53	BRCA1
TCGA-B6-A0IE	TP53	BRCA1
TCGA-B6-A0IJ	TP53	BRCA1
TCGA-B6-A0IK	TP53	BRCA1
TCGA-B6-A0IQ	TP53	BRCA1
TCGA-B6-A0RE	TP53	BRCA1
TCGA-B6-A0RH	TP53	BRCA1
TCGA-B6-A0RU	TP53	BRCA1
TCGA-B6-A0WX	TP53	BRCA1
TCGA-B6-A0X1	TP53	BRCA1
TCGA-B6-A1KF	TP53	BRCA1
TCGA-B6-A1KN	TP53	BRCA1
TCGA-B6-A3ZX	TP53	BRCA1
TCGA-B6-A400	TP53	BRCA1
TCGA-B6-A401	TP53	BRCA1
TCGA-B6-A402	TP53	BRCA1
TCGA-B6-A409	TP53	BRCA1
TCGA-BH-A0AW	TP53	BRCA1
TCGA-BH-A0B0	TP53	BRCA1
TCGA-BH-A0B3	TP53	BRCA1
TCGA-BH-A0B7	TP53	BRCA1
TCGA-BH-A0B9	TP53	BRCA1
TCGA-BH-A0BC	TP53	BRCA1
TCGA-BH-A0BG	TP53	BRCA1
TCGA-BH-A0BL	TP53	BRCA1
TCGA-BH-A0BP	TP53	BRCA1
TCGA-BH-A0BR	TP53	BRCA1
TCGA-BH-A0BT	TP53	BRCA1
TCGA-BH-A0BW	TP53	BRCA1
TCGA-BH-A0C0	TP53	BRCA1
TCGA-BH-A0C3	TP53	BRCA1
TCGA-BH-A0DI	TP53	BRCA1
TCGA-BH-A0DL	TP53	BRCA1
TCGA-BH-A0DZ	TP53	BRCA1
TCGA-BH-A0E0	TP53	BRCA1
TCGA-BH-A0E6	TP53	BRCA1
TCGA-BH-A0GY	TP53	BRCA1
TCGA-BH-A0H7	TP53	BRCA1
TCGA-BH-A0HX	TP53	BRCA1
TCGA-BH-A0HY	TP53	BRCA1
TCGA-BH-A0RX	TP53	BRCA1
TCGA-BH-A0WA	TP53	BRCA1
TCGA-BH-A18H	TP53	BRCA1
TCGA-BH-A18Q	TP53	BRCA1
TCGA-BH-A18T	TP53	BRCA1
TCGA-BH-A18U	TP53	BRCA1
TCGA-BH-A18V	TP53	BRCA1
TCGA-BH-A1EY	TP53	BRCA1
TCGA-BH-A1F0	TP53	BRCA1
TCGA-BH-A1F2	TP53	BRCA1
TCGA-BH-A1F6	TP53	BRCA1
TCGA-BH-A1FC	TP53	BRCA1
TCGA-BH-A1FD	TP53	BRCA1
TCGA-BH-A1FE	TP53	BRCA1
TCGA-BH-A1FN	TP53	BRCA1
TCGA-BH-A1FU	TP53	BRCA1
TCGA-BH-A202	TP53	BRCA1
TCGA-BH-A203	TP53	BRCA1
TCGA-BH-A208	TP53	BRCA1
TCGA-BH-A5IZ	TP53	BRCA1
TCGA-BH-A5J0	TP53	BRCA1
TCGA-C8-A12K	TP53	BRCA1
TCGA-C8-A12L	TP53	BRCA1
TCGA-C8-A12O	TP53	BRCA1
TCGA-C8-A12P	TP53	BRCA1
TCGA-C8-A12Q	TP53	BRCA1
TCGA-C8-A12T	TP53	BRCA1
TCGA-C8-A12W	TP53	BRCA1
TCGA-C8-A12Z	TP53	BRCA1
TCGA-C8-A130	TP53	BRCA1
TCGA-C8-A131	TP53	BRCA1
TCGA-C8-A134	TP53	BRCA1
TCGA-C8-A135	TP53	BRCA1
TCGA-C8-A138	TP53	BRCA1
TCGA-C8-A1HF	TP53	BRCA1
TCGA-C8-A1HG	TP53	BRCA1
TCGA-C8-A1HJ	TP53	BRCA1
TCGA-C8-A1HK	TP53	BRCA1
TCGA-C8-A1HM	TP53	BRCA1
TCGA-C8-A26V	TP53	BRCA1
TCGA-C8-A26W	TP53	BRCA1
TCGA-C8-A26X	TP53	BRCA1
TCGA-C8-A275	TP53	BRCA1
TCGA-C8-A278	TP53	BRCA1
TCGA-C8-A27A	TP53	BRCA1
TCGA-C8-A27B	TP53	BRCA1
TCGA-D8-A13Z	TP53	BRCA1
TCGA-D8-A142	TP53	BRCA1
TCGA-D8-A147	TP53	BRCA1
TCGA-D8-A1J9	TP53	BRCA1
TCGA-D8-A1JF	TP53	BRCA1
TCGA-D8-A1JG	TP53	BRCA1
TCGA-D8-A1JJ	TP53	BRCA1
TCGA-D8-A1JK	TP53	BRCA1
TCGA-D8-A1JL	TP53	BRCA1
TCGA-D8-A1JM	TP53	BRCA1
TCGA-D8-A1X5	TP53	BRCA1
TCGA-D8-A1XA	TP53	BRCA1
TCGA-D8-A1XJ	TP53	BRCA1
TCGA-D8-A1XL	TP53	BRCA1
TCGA-D8-A1XQ	TP53	BRCA1
TCGA-D8-A1XT	TP53	BRCA1
TCGA-D8-A1XW	TP53	BRCA1
TCGA-D8-A1XZ	TP53	BRCA1
TCGA-D8-A1Y3	TP53	BRCA1
TCGA-D8-A27F	TP53	BRCA1
TCGA-D8-A27M	TP53	BRCA1
TCGA-D8-A27N	TP53	BRCA1
TCGA-E2-A108	TP53	BRCA1
TCGA-E2-A14N	TP53	BRCA1
TCGA-E2-A14P	TP53	BRCA1
TCGA-E2-A14R	TP53	BRCA1
TCGA-E2-A14X	TP53	BRCA1
TCGA-E2-A14Y	TP53	BRCA1
TCGA-E2-A150	TP53	BRCA1
TCGA-E2-A152	TP53	BRCA1
TCGA-E2-A155	TP53	BRCA1
TCGA-E2-A158	TP53	BRCA1
TCGA-E2-A159	TP53	BRCA1
TCGA-E2-A15E	TP53	BRCA1
TCGA-E2-A15E-06.maf.txt	TP53	BRCA1
TCGA-E2-A15M	TP53	BRCA1
TCGA-E2-A1B0	TP53	BRCA1
TCGA-E2-A1B6	TP53	BRCA1
TCGA-E2-A1II	TP53	BRCA1
TCGA-E2-A1IN	TP53	BRCA1
TCGA-E2-A1IO	TP53	BRCA1
TCGA-E2-A1L7	TP53	BRCA1
TCGA-E2-A1LE	TP53	BRCA1
TCGA-E2-A1LG	TP53	BRCA1
TCGA-E2-A1LH	TP53	BRCA1
TCGA-E2-A1LK	TP53	BRCA1
TCGA-E2-A1LS	TP53	BRCA1
TCGA-E2-A2P5	TP53	BRCA1
TCGA-E2-A573	TP53	BRCA1
TCGA-E9-A1N5	TP53	BRCA1
TCGA-E9-A1N8	TP53	BRCA1
TCGA-E9-A1N9	TP53	BRCA1
TCGA-E9-A1ND	TP53	BRCA1
TCGA-E9-A1NF	TP53	BRCA1
TCGA-E9-A1RB	TP53	BRCA1
TCGA-E9-A1RH	TP53	BRCA1
TCGA-E9-A243	TP53	BRCA1
TCGA-E9-A244	TP53	BRCA1
TCGA-E9-A248	TP53	BRCA1
TCGA-E9-A5FL	TP53	BRCA1
TCGA-EW-A1OY	TP53	BRCA1
TCGA-EW-A1OZ	TP53	BRCA1
TCGA-EW-A1P4	TP53	BRCA1
TCGA-EW-A1PA	TP53	BRCA1
TCGA-EW-A1PC	TP53	BRCA1
TCGA-EW-A1PH	TP53	BRCA1
TCGA-EW-A2FR	TP53	BRCA1
TCGA-EW-A3U0	TP53	BRCA1
TCGA-GI-A2C9	TP53	BRCA1
TCGA-GM-A2DB	TP53	BRCA1
TCGA-GM-A2DD	TP53	BRCA1
TCGA-GM-A2DF	TP53	BRCA1
TCGA-GM-A2DH	TP53	BRCA1
TCGA-GM-A2DI	TP53	BRCA1
TCGA-GM-A2DL	TP53	BRCA1
TCGA-GM-A3XL	TP53	BRCA1
TCGA-JL-A3YW	TP53	BRCA1
TCGA-LL-A5YO	TP53	BRCA1
TCGA-LL-A5YP	TP53	BRCA1
TCGA-OL-A5D6	TP53	BRCA1
TCGA-OL-A5D7	TP53	BRCA1
TCGA-OL-A5RW	TP53	BRCA1
TCGA-OL-A5RY	TP53	BRCA1
TCGA-OL-A66I	TP53	BRCA1
TCGA-PE-A5DE	TP53	BRCA1
TCGA-A1-A0SE	MUC16	BRCA1
TCGA-A1-A0SF	MUC16	BRCA1
TCGA-A2-A04N	MUC16	BRCA1
TCGA-A2-A0CR	MUC16	BRCA1
TCGA-A2-A0D1	MUC16	BRCA1
TCGA-A2-A0EU	MUC16	BRCA1
TCGA-A2-A0T0	MUC16	BRCA1
TCGA-A2-A0T3	MUC16	BRCA1
TCGA-A2-A0T5	MUC16	BRCA1
TCGA-A2-A0T6	MUC16	BRCA1
TCGA-A2-A0YK	MUC16	BRCA1
TCGA-A2-A25D	MUC16	BRCA1
TCGA-A2-A3XX	MUC16	BRCA1
TCGA-A2-A4RW	MUC16	BRCA1
TCGA-A7-A0CJ	MUC16	BRCA1
TCGA-A8-A06R	MUC16	BRCA1
TCGA-A8-A075	MUC16	BRCA1
TCGA-A8-A07I	MUC16	BRCA1
TCGA-A8-A07J	MUC16	BRCA1
TCGA-A8-A07O	MUC16	BRCA1
TCGA-A8-A083	MUC16	BRCA1
TCGA-A8-A092	MUC16	BRCA1
TCGA-A8-A093	MUC16	BRCA1
TCGA-A8-A09D	MUC16	BRCA1
TCGA-A8-A09G	MUC16	BRCA1
TCGA-A8-A09N	MUC16	BRCA1
TCGA-A8-A09V	MUC16	BRCA1
TCGA-A8-A0A6	MUC16	BRCA1
TCGA-A8-A0A9	MUC16	BRCA1
TCGA-AC-A23H	MUC16	BRCA1
TCGA-AC-A3YI	MUC16	BRCA1
TCGA-AC-A5XS	MUC16	BRCA1
TCGA-AN-A046	MUC16	BRCA1
TCGA-AN-A04D	MUC16	BRCA1
TCGA-AN-A0AJ	MUC16	BRCA1
TCGA-AN-A0AK	MUC16	BRCA1
TCGA-AN-A0FJ	MUC16	BRCA1
TCGA-AN-A0FK	MUC16	BRCA1
TCGA-AO-A03T	MUC16	BRCA1
TCGA-AO-A124	MUC16	BRCA1
TCGA-AO-A128	MUC16	BRCA1
TCGA-AR-A0TX	MUC16	BRCA1
TCGA-AR-A1AH	MUC16	BRCA1
TCGA-AR-A1AQ	MUC16	BRCA1
TCGA-AR-A1AT	MUC16	BRCA1
TCGA-AR-A1AW	MUC16	BRCA1
TCGA-AR-A24S	MUC16	BRCA1
TCGA-AR-A256	MUC16	BRCA1
TCGA-AR-A2LE	MUC16	BRCA1
TCGA-B6-A0I8	MUC16	BRCA1
TCGA-B6-A0IK	MUC16	BRCA1
TCGA-B6-A0RP	MUC16	BRCA1
TCGA-B6-A0X4	MUC16	BRCA1
TCGA-BH-A0AW	MUC16	BRCA1
TCGA-BH-A0AZ	MUC16	BRCA1
TCGA-BH-A0B0	MUC16	BRCA1
TCGA-BH-A0B4	MUC16	BRCA1
TCGA-BH-A0BP	MUC16	BRCA1
TCGA-BH-A0C0	MUC16	BRCA1
TCGA-BH-A0DK	MUC16	BRCA1
TCGA-BH-A18G	MUC16	BRCA1
TCGA-BH-A18L	MUC16	BRCA1
TCGA-BH-A18P	MUC16	BRCA1
TCGA-BH-A18R	MUC16	BRCA1
TCGA-BH-A1F8	MUC16	BRCA1
TCGA-BH-A1FJ	MUC16	BRCA1
TCGA-BH-A209	MUC16	BRCA1
TCGA-BH-A2L8	MUC16	BRCA1
TCGA-C8-A1HG	MUC16	BRCA1
TCGA-C8-A1HM	MUC16	BRCA1
TCGA-C8-A27B	MUC16	BRCA1
TCGA-D8-A1J8	MUC16	BRCA1
TCGA-D8-A1J9	MUC16	BRCA1
TCGA-D8-A1JA	MUC16	BRCA1
TCGA-D8-A1JN	MUC16	BRCA1
TCGA-D8-A1JP	MUC16	BRCA1
TCGA-D8-A1JT	MUC16	BRCA1
TCGA-D8-A1XC	MUC16	BRCA1
TCGA-D8-A1XF	MUC16	BRCA1
TCGA-D8-A1XK	MUC16	BRCA1
TCGA-D8-A27G	MUC16	BRCA1
TCGA-E2-A105	MUC16	BRCA1
TCGA-E2-A10C	MUC16	BRCA1
TCGA-E2-A14S	MUC16	BRCA1
TCGA-E2-A15M	MUC16	BRCA1
TCGA-E2-A1IE	MUC16	BRCA1
TCGA-E2-A1LB	MUC16	BRCA1
TCGA-E2-A3DX	MUC16	BRCA1
TCGA-E9-A1R3	MUC16	BRCA1
TCGA-E9-A228	MUC16	BRCA1
TCGA-EW-A1J3	MUC16	BRCA1
TCGA-EW-A1J5	MUC16	BRCA1
TCGA-GM-A2D9	MUC16	BRCA1
TCGA-GM-A2DH	MUC16	BRCA1
TCGA-GM-A3NW	MUC16	BRCA1
TCGA-GM-A5PX	MUC16	BRCA1
TCGA-JL-A3YW	MUC16	BRCA1
TCGA-OL-A5DA	MUC16	BRCA1
TCGA-OL-A5S0	MUC16	BRCA1
TCGA-PE-A5DE	MUC16	BRCA1
TCGA-A1-A0SE	CDH1	BRCA1
TCGA-A2-A0CK	CDH1	BRCA1
TCGA-A2-A0CO	CDH1	BRCA1
TCGA-A2-A0CR	CDH1	BRCA1
TCGA-A2-A0EX	CDH1	BRCA1
TCGA-A2-A0SY	CDH1	BRCA1
TCGA-A2-A0T4	CDH1	BRCA1
TCGA-A2-A0T6	CDH1	BRCA1
TCGA-A2-A0YD	CDH1	BRCA1
TCGA-A2-A0YK	CDH1	BRCA1
TCGA-A2-A1FV	CDH1	BRCA1
TCGA-A2-A1G0	CDH1	BRCA1
TCGA-A2-A25A	CDH1	BRCA1
TCGA-A2-A3KC	CDH1	BRCA1
TCGA-A2-A4S2	CDH1	BRCA1
TCGA-A7-A13H	CDH1	BRCA1
TCGA-A7-A3IZ	CDH1	BRCA1
TCGA-A7-A3J1	CDH1	BRCA1
TCGA-A7-A426	CDH1	BRCA1
TCGA-A7-A4SB	CDH1	BRCA1
TCGA-A7-A4SC	CDH1	BRCA1
TCGA-A7-A5ZX	CDH1	BRCA1
TCGA-A8-A07B	CDH1	BRCA1
TCGA-A8-A091	CDH1	BRCA1
TCGA-A8-A09T	CDH1	BRCA1
TCGA-A8-A09V	CDH1	BRCA1
TCGA-A8-A09W	CDH1	BRCA1
TCGA-A8-A09X	CDH1	BRCA1
TCGA-A8-A09Z	CDH1	BRCA1
TCGA-A8-A0A4	CDH1	BRCA1
TCGA-A8-A0A6	CDH1	BRCA1
TCGA-A8-A0A7	CDH1	BRCA1
TCGA-A8-A0A9	CDH1	BRCA1
TCGA-A8-A0AB	CDH1	BRCA1
TCGA-AC-A23G	CDH1	BRCA1
TCGA-AC-A2FF	CDH1	BRCA1
TCGA-AC-A2FG	CDH1	BRCA1
TCGA-AC-A2FO	CDH1	BRCA1
TCGA-AC-A3BB	CDH1	BRCA1
TCGA-AC-A3OD	CDH1	BRCA1
TCGA-AC-A3TM	CDH1	BRCA1
TCGA-AC-A3TN	CDH1	BRCA1
TCGA-AC-A3W6	CDH1	BRCA1
TCGA-AC-A3W7	CDH1	BRCA1
TCGA-AC-A3YI	CDH1	BRCA1
TCGA-AC-A5XS	CDH1	BRCA1
TCGA-AN-A03Y	CDH1	BRCA1
TCGA-AN-A0AK	CDH1	BRCA1
TCGA-AO-A0J8	CDH1	BRCA1
TCGA-AO-A0J9	CDH1	BRCA1
TCGA-AO-A128	CDH1	BRCA1
TCGA-AR-A1AL	CDH1	BRCA1
TCGA-AR-A1AT	CDH1	BRCA1
TCGA-AR-A24T	CDH1	BRCA1
TCGA-AR-A24X	CDH1	BRCA1
TCGA-AR-A2LE	CDH1	BRCA1
TCGA-AR-A2LJ	CDH1	BRCA1
TCGA-AR-A2LL	CDH1	BRCA1
TCGA-AR-A2LN	CDH1	BRCA1
TCGA-AR-A5QM	CDH1	BRCA1
TCGA-B6-A0IP	CDH1	BRCA1
TCGA-B6-A0RQ	CDH1	BRCA1
TCGA-B6-A2IU	CDH1	BRCA1
TCGA-B6-A40B	CDH1	BRCA1
TCGA-B6-A40C	CDH1	BRCA1
TCGA-BH-A0BA	CDH1	BRCA1
TCGA-BH-A0C1	CDH1	BRCA1
TCGA-BH-A0E9	CDH1	BRCA1
TCGA-BH-A0HP	CDH1	BRCA1
TCGA-BH-A18F	CDH1	BRCA1
TCGA-BH-A18P	CDH1	BRCA1
TCGA-BH-A209	CDH1	BRCA1
TCGA-BH-A28Q	CDH1	BRCA1
TCGA-BH-A2L8	CDH1	BRCA1
TCGA-C8-A1HO	CDH1	BRCA1
TCGA-C8-A274	CDH1	BRCA1
TCGA-C8-A3M7	CDH1	BRCA1
TCGA-D8-A1JN	CDH1	BRCA1
TCGA-D8-A1XO	CDH1	BRCA1
TCGA-D8-A1Y1	CDH1	BRCA1
TCGA-D8-A27G	CDH1	BRCA1
TCGA-D8-A27I	CDH1	BRCA1
TCGA-D8-A27T	CDH1	BRCA1
TCGA-D8-A27V	CDH1	BRCA1
TCGA-D8-A3Z5	CDH1	BRCA1
TCGA-D8-A3Z6	CDH1	BRCA1
TCGA-E2-A107	CDH1	BRCA1
TCGA-E2-A10F	CDH1	BRCA1
TCGA-E2-A1IH	CDH1	BRCA1
TCGA-E2-A1IJ	CDH1	BRCA1
TCGA-E2-A1L8	CDH1	BRCA1
TCGA-E2-A2P5	CDH1	BRCA1
TCGA-E2-A2P6	CDH1	BRCA1
TCGA-E9-A2JT	CDH1	BRCA1
TCGA-E9-A3X8	CDH1	BRCA1
TCGA-EW-A1J2	CDH1	BRCA1
TCGA-EW-A1J5	CDH1	BRCA1
TCGA-EW-A3E8	CDH1	BRCA1
TCGA-GI-A2C8	CDH1	BRCA1
TCGA-GM-A2DD	CDH1	BRCA1
TCGA-GM-A2DO	CDH1	BRCA1
TCGA-GM-A3XN	CDH1	BRCA1
TCGA-GM-A4E0	CDH1	BRCA1
TCGA-GM-A5PV	CDH1	BRCA1
TCGA-GM-A5PX	CDH1	BRCA1
TCGA-LL-A50Y	CDH1	BRCA1
TCGA-LQ-A4E4	CDH1	BRCA1
TCGA-MS-A51U	CDH1	BRCA1
TCGA-OL-A5DA	CDH1	BRCA1
TCGA-OL-A5RV	CDH1	BRCA1
TCGA-OL-A66K	CDH1	BRCA1
TCGA-PE-A5DC	CDH1	BRCA1
TCGA-PE-A5DD	CDH1	BRCA1
TCGA-PE-A5DE	CDH1	BRCA1
TCGA-A2-A04N	TTN	BRCA1
TCGA-A2-A04R	TTN	BRCA1
TCGA-A2-A0EN	TTN	BRCA1
TCGA-A2-A0EW	TTN	BRCA1
TCGA-A2-A0EY	TTN	BRCA1
TCGA-A2-A0SW	TTN	BRCA1
TCGA-A2-A0SY	TTN	BRCA1
TCGA-A2-A0T0	TTN	BRCA1
TCGA-A2-A0YH	TTN	BRCA1
TCGA-A2-A0YK	TTN	BRCA1
TCGA-A2-A0YT	TTN	BRCA1
TCGA-A2-A1FW	TTN	BRCA1
TCGA-A2-A1G1	TTN	BRCA1
TCGA-A2-A25B	TTN	BRCA1
TCGA-A2-A25C	TTN	BRCA1
TCGA-A2-A3XT	TTN	BRCA1
TCGA-A2-A3Y0	TTN	BRCA1
TCGA-A7-A0CE	TTN	BRCA1
TCGA-A7-A0CJ	TTN	BRCA1
TCGA-A7-A26E	TTN	BRCA1
TCGA-A7-A26I	TTN	BRCA1
TCGA-A7-A26J	TTN	BRCA1
TCGA-A7-A425	TTN	BRCA1
TCGA-A8-A06U	TTN	BRCA1
TCGA-A8-A06X	TTN	BRCA1
TCGA-A8-A06Z	TTN	BRCA1
TCGA-A8-A07R	TTN	BRCA1
TCGA-A8-A08F	TTN	BRCA1
TCGA-A8-A08H	TTN	BRCA1
TCGA-A8-A08R	TTN	BRCA1
TCGA-A8-A095	TTN	BRCA1
TCGA-A8-A097	TTN	BRCA1
TCGA-A8-A09E	TTN	BRCA1
TCGA-A8-A09G	TTN	BRCA1
TCGA-A8-A09Q	TTN	BRCA1
TCGA-A8-A09W	TTN	BRCA1
TCGA-A8-A09Z	TTN	BRCA1
TCGA-A8-A0A4	TTN	BRCA1
TCGA-A8-A0A6	TTN	BRCA1
TCGA-A8-A0A9	TTN	BRCA1
TCGA-AC-A23H	TTN	BRCA1
TCGA-AC-A2B8	TTN	BRCA1
TCGA-AC-A2BK	TTN	BRCA1
TCGA-AC-A2FG	TTN	BRCA1
TCGA-AC-A2QI	TTN	BRCA1
TCGA-AC-A3OD	TTN	BRCA1
TCGA-AC-A3W5	TTN	BRCA1
TCGA-AC-A5XS	TTN	BRCA1
TCGA-AN-A046	TTN	BRCA1
TCGA-AN-A04D	TTN	BRCA1
TCGA-AN-A0AK	TTN	BRCA1
TCGA-AN-A0AL	TTN	BRCA1
TCGA-AN-A0AS	TTN	BRCA1
TCGA-AN-A0AT	TTN	BRCA1
TCGA-AN-A0FF	TTN	BRCA1
TCGA-AN-A0FJ	TTN	BRCA1
TCGA-AN-A0FL	TTN	BRCA1
TCGA-AN-A0XW	TTN	BRCA1
TCGA-AO-A03M	TTN	BRCA1
TCGA-AO-A03T	TTN	BRCA1
TCGA-AO-A03V	TTN	BRCA1
TCGA-AO-A0J3	TTN	BRCA1
TCGA-AO-A0J4	TTN	BRCA1
TCGA-AO-A0J6	TTN	BRCA1
TCGA-AO-A0JE	TTN	BRCA1
TCGA-AO-A125	TTN	BRCA1
TCGA-AO-A128	TTN	BRCA1
TCGA-AO-A12E	TTN	BRCA1
TCGA-AR-A0TX	TTN	BRCA1
TCGA-AR-A0U0	TTN	BRCA1
TCGA-AR-A0U2	TTN	BRCA1
TCGA-AR-A1AK	TTN	BRCA1
TCGA-AR-A1AS	TTN	BRCA1
TCGA-AR-A1AT	TTN	BRCA1
TCGA-AR-A24U	TTN	BRCA1
TCGA-AR-A24Z	TTN	BRCA1
TCGA-AR-A256	TTN	BRCA1
TCGA-AR-A2LE	TTN	BRCA1
TCGA-AR-A2LN	TTN	BRCA1
TCGA-AR-A5QP	TTN	BRCA1
TCGA-B6-A0I6	TTN	BRCA1
TCGA-B6-A0I8	TTN	BRCA1
TCGA-B6-A0I9	TTN	BRCA1
TCGA-B6-A0IA	TTN	BRCA1
TCGA-B6-A0IJ	TTN	BRCA1
TCGA-B6-A0IN	TTN	BRCA1
TCGA-B6-A0IP	TTN	BRCA1
TCGA-B6-A0RO	TTN	BRCA1
TCGA-B6-A0RP	TTN	BRCA1
TCGA-B6-A0X1	TTN	BRCA1
TCGA-B6-A0X5	TTN	BRCA1
TCGA-BH-A0AW	TTN	BRCA1
TCGA-BH-A0B6	TTN	BRCA1
TCGA-BH-A0BF	TTN	BRCA1
TCGA-BH-A0BG	TTN	BRCA1
TCGA-BH-A0BP	TTN	BRCA1
TCGA-BH-A0BW	TTN	BRCA1
TCGA-BH-A0BZ	TTN	BRCA1
TCGA-BH-A0DL	TTN	BRCA1
TCGA-BH-A0DO	TTN	BRCA1
TCGA-BH-A0DX	TTN	BRCA1
TCGA-BH-A0GY	TTN	BRCA1
TCGA-BH-A0H9	TTN	BRCA1
TCGA-BH-A0HA	TTN	BRCA1
TCGA-BH-A0HF	TTN	BRCA1
TCGA-BH-A0HI	TTN	BRCA1
TCGA-BH-A0HL	TTN	BRCA1
TCGA-BH-A0HP	TTN	BRCA1
TCGA-BH-A0W7	TTN	BRCA1
TCGA-BH-A18G	TTN	BRCA1
TCGA-BH-A18P	TTN	BRCA1
TCGA-BH-A18T	TTN	BRCA1
TCGA-BH-A1EY	TTN	BRCA1
TCGA-BH-A1F2	TTN	BRCA1
TCGA-BH-A1F6	TTN	BRCA1
TCGA-BH-A1F8	TTN	BRCA1
TCGA-BH-A1FD	TTN	BRCA1
TCGA-BH-A1FN	TTN	BRCA1
TCGA-BH-A203	TTN	BRCA1
TCGA-BH-A28O	TTN	BRCA1
TCGA-BH-A2L8	TTN	BRCA1
TCGA-BH-A5J0	TTN	BRCA1
TCGA-C8-A12W	TTN	BRCA1
TCGA-C8-A1HJ	TTN	BRCA1
TCGA-C8-A1HK	TTN	BRCA1
TCGA-C8-A1HM	TTN	BRCA1
TCGA-C8-A26V	TTN	BRCA1
TCGA-C8-A26W	TTN	BRCA1
TCGA-C8-A26X	TTN	BRCA1
TCGA-C8-A26Y	TTN	BRCA1
TCGA-C8-A274	TTN	BRCA1
TCGA-D8-A142	TTN	BRCA1
TCGA-D8-A147	TTN	BRCA1
TCGA-D8-A1J8	TTN	BRCA1
TCGA-D8-A1J9	TTN	BRCA1
TCGA-D8-A1JA	TTN	BRCA1
TCGA-D8-A1JG	TTN	BRCA1
TCGA-D8-A1JK	TTN	BRCA1
TCGA-D8-A1JN	TTN	BRCA1
TCGA-D8-A1JP	TTN	BRCA1
TCGA-D8-A1XK	TTN	BRCA1
TCGA-D8-A1XQ	TTN	BRCA1
TCGA-D8-A27G	TTN	BRCA1
TCGA-D8-A27H	TTN	BRCA1
TCGA-D8-A27M	TTN	BRCA1
TCGA-D8-A27V	TTN	BRCA1
TCGA-E2-A10C	TTN	BRCA1
TCGA-E2-A10E	TTN	BRCA1
TCGA-E2-A14P	TTN	BRCA1
TCGA-E2-A14T	TTN	BRCA1
TCGA-E2-A14W	TTN	BRCA1
TCGA-E2-A156	TTN	BRCA1
TCGA-E2-A158	TTN	BRCA1
TCGA-E2-A15I	TTN	BRCA1
TCGA-E2-A15P	TTN	BRCA1
TCGA-E2-A1IE	TTN	BRCA1
TCGA-E2-A1IH	TTN	BRCA1
TCGA-E2-A1LA	TTN	BRCA1
TCGA-E2-A1LH	TTN	BRCA1
TCGA-E2-A1LK	TTN	BRCA1
TCGA-E2-A2P6	TTN	BRCA1
TCGA-E2-A574	TTN	BRCA1
TCGA-E9-A1R0	TTN	BRCA1
TCGA-E9-A1R4	TTN	BRCA1
TCGA-E9-A1RC	TTN	BRCA1
TCGA-E9-A1RF	TTN	BRCA1
TCGA-E9-A1RH	TTN	BRCA1
TCGA-E9-A226	TTN	BRCA1
TCGA-E9-A22E	TTN	BRCA1
TCGA-E9-A247	TTN	BRCA1
TCGA-E9-A295	TTN	BRCA1
TCGA-E9-A2JS	TTN	BRCA1
TCGA-E9-A3HO	TTN	BRCA1
TCGA-E9-A3QA	TTN	BRCA1
TCGA-E9-A54X	TTN	BRCA1
TCGA-E9-A5FL	TTN	BRCA1
TCGA-EW-A1IW	TTN	BRCA1
TCGA-EW-A1J5	TTN	BRCA1
TCGA-EW-A1OV	TTN	BRCA1
TCGA-EW-A1P0	TTN	BRCA1
TCGA-EW-A1P7	TTN	BRCA1
TCGA-EW-A1PA	TTN	BRCA1
TCGA-EW-A2FR	TTN	BRCA1
TCGA-EW-A423	TTN	BRCA1
TCGA-GI-A2C8	TTN	BRCA1
TCGA-GM-A2D9	TTN	BRCA1
TCGA-GM-A2DH	TTN	BRCA1
TCGA-HN-A2NL	TTN	BRCA1
TCGA-LL-A5YM	TTN	BRCA1
TCGA-LL-A5YO	TTN	BRCA1
TCGA-OL-A5D6	TTN	BRCA1
TCGA-OL-A5D7	TTN	BRCA1
TCGA-OL-A5D8	TTN	BRCA1
TCGA-PE-A5DE	TTN	BRCA1
TCGA-C5-A1BE	PIK3CA	CESC
TCGA-C5-A1BJ	PIK3CA	CESC
TCGA-C5-A1BM	PIK3CA	CESC
TCGA-C5-A1BQ	PIK3CA	CESC
TCGA-C5-A1MH	PIK3CA	CESC
TCGA-C5-A1MK	PIK3CA	CESC
TCGA-C5-A1ML	PIK3CA	CESC
TCGA-C5-A2M1	PIK3CA	CESC
TCGA-C5-A3HE	PIK3CA	CESC
TCGA-C5-A7CJ	PIK3CA	CESC
TCGA-C5-A7CO	PIK3CA	CESC
TCGA-C5-A7UH	PIK3CA	CESC
TCGA-DG-A2KK	PIK3CA	CESC
TCGA-DG-A2KL	PIK3CA	CESC
TCGA-DS-A5RQ	PIK3CA	CESC
TCGA-DS-A7WF	PIK3CA	CESC
TCGA-EA-A3HT	PIK3CA	CESC
TCGA-EA-A3QE	PIK3CA	CESC
TCGA-EA-A4BA	PIK3CA	CESC
TCGA-EA-A50E	PIK3CA	CESC
TCGA-EA-A5FO	PIK3CA	CESC
TCGA-EK-A2PG	PIK3CA	CESC
TCGA-EK-A2PM	PIK3CA	CESC
TCGA-EK-A2RD	PIK3CA	CESC
TCGA-EK-A2RN	PIK3CA	CESC
TCGA-EK-A2RO	PIK3CA	CESC
TCGA-EK-A3GJ	PIK3CA	CESC
TCGA-EK-A3GM	PIK3CA	CESC
TCGA-FU-A23K	PIK3CA	CESC
TCGA-FU-A3HY	PIK3CA	CESC
TCGA-FU-A3HZ	PIK3CA	CESC
TCGA-FU-A3WB	PIK3CA	CESC
TCGA-FU-A57G	PIK3CA	CESC
TCGA-HG-A2PA	PIK3CA	CESC
TCGA-IR-A3LF	PIK3CA	CESC
TCGA-IR-A3LH	PIK3CA	CESC
TCGA-IR-A3LI	PIK3CA	CESC
TCGA-IR-A3LK	PIK3CA	CESC
TCGA-JW-A5VH	PIK3CA	CESC
TCGA-JW-A5VJ	PIK3CA	CESC
TCGA-JW-A5VL	PIK3CA	CESC
TCGA-JW-A69B	PIK3CA	CESC
TCGA-JW-A852	PIK3CA	CESC
TCGA-JX-A3Q0	PIK3CA	CESC
TCGA-LP-A4AV	PIK3CA	CESC
TCGA-LP-A7HU	PIK3CA	CESC
TCGA-MY-A5BD	PIK3CA	CESC
TCGA-MY-A5BE	PIK3CA	CESC
TCGA-Q1-A5R1	PIK3CA	CESC
TCGA-Q1-A5R3	PIK3CA	CESC
TCGA-Q1-A6DV	PIK3CA	CESC
TCGA-Q1-A73P	PIK3CA	CESC
TCGA-R2-A69V	PIK3CA	CESC
TCGA-C5-A1BE	MUC4	CESC
TCGA-C5-A1BQ	MUC4	CESC
TCGA-C5-A1M8	MUC4	CESC
TCGA-C5-A1ML	MUC4	CESC
TCGA-C5-A1MQ	MUC4	CESC
TCGA-C5-A2LX	MUC4	CESC
TCGA-C5-A2LZ	MUC4	CESC
TCGA-C5-A2M2	MUC4	CESC
TCGA-C5-A3HD	MUC4	CESC
TCGA-C5-A3HL	MUC4	CESC
TCGA-C5-A7UE	MUC4	CESC
TCGA-C5-A7UH	MUC4	CESC
TCGA-DS-A1OA	MUC4	CESC
TCGA-EA-A3QE	MUC4	CESC
TCGA-EA-A50E	MUC4	CESC
TCGA-EA-A5ZE	MUC4	CESC
TCGA-EK-A2R7	MUC4	CESC
TCGA-EK-A2RD	MUC4	CESC
TCGA-EK-A2RK	MUC4	CESC
TCGA-EK-A2RM	MUC4	CESC
TCGA-EK-A2RO	MUC4	CESC
TCGA-EK-A3GJ	MUC4	CESC
TCGA-EK-A3GK	MUC4	CESC
TCGA-EK-A3GM	MUC4	CESC
TCGA-EX-A1H5	MUC4	CESC
TCGA-FU-A3HY	MUC4	CESC
TCGA-FU-A3HZ	MUC4	CESC
TCGA-FU-A40J	MUC4	CESC
TCGA-IR-A3LA	MUC4	CESC
TCGA-IR-A3LH	MUC4	CESC
TCGA-IR-A3LK	MUC4	CESC
TCGA-IR-A3LL	MUC4	CESC
TCGA-JW-A5VL	MUC4	CESC
TCGA-JX-A3Q0	MUC4	CESC
TCGA-LP-A4AV	MUC4	CESC
TCGA-LP-A5U2	MUC4	CESC
TCGA-MY-A5BE	MUC4	CESC
TCGA-Q1-A5R1	MUC4	CESC
TCGA-Q1-A6DT	MUC4	CESC
TCGA-Q1-A6DW	MUC4	CESC
TCGA-Q1-A73O	MUC4	CESC
TCGA-RA-A741	MUC4	CESC
TCGA-C5-A1BM	MLL2	CESC
TCGA-C5-A1BQ	MLL2	CESC
TCGA-C5-A1ML	MLL2	CESC
TCGA-C5-A1MN	MLL2	CESC
TCGA-C5-A2LZ	MLL2	CESC
TCGA-C5-A3HE	MLL2	CESC
TCGA-DG-A2KK	MLL2	CESC
TCGA-DR-A0ZM	MLL2	CESC
TCGA-DS-A0VK	MLL2	CESC
TCGA-EA-A3HQ	MLL2	CESC
TCGA-EA-A439	MLL2	CESC
TCGA-EA-A6QX	MLL2	CESC
[truncated: 23,108 more rows]
