# Supplementary material for: Biomechanics‐Driven 3D Architecture Inference from Histology Using CellSqueeze3D
Source: Adv Sci (Weinh). 2025 Dec 5;13(10):e18706. doi: 10.1002/advs.202518706 (PMC12915120; doi:10.1002/advs.202518706)
Supplement: Supplementary file 3 — Supporting Information [file ADVS-13-e18706-s003.xls]

## Sheet: Entropy
LUSC				LGG				KICH				BRCA
SampleID	Entropy(Cellsize)	Entropy(N/C)		SampleID	Entropy(Cellsize)	Entropy(N/C)		SampleID	Entropy(Cellsize)	Entropy(N/C)		SampleID	Entropy(Cellsize)	Entropy(N/C)
TCGA-18-3406	2.66903	1.704		TCGA-CS-4938	2.63056	2.83583		TCGA-3Z-A93Z	2.51265	2.14843		TCGA-3C-AALI	2.89092	2.19036
TCGA-18-3407	2.61158	1.88723		TCGA-CS-4941	2.91939	1.61789		TCGA-6D-AA2E	3.06741	1.7884		TCGA-3C-AALJ	2.9431	2.07975
TCGA-18-3408	3.03395	1.43193		TCGA-CS-4942	2.81095	2.44112		TCGA-A3-3306	2.69721	1.81253		TCGA-3C-AALK	2.83373	1.89881
TCGA-18-3409	2.90214	2.15289		TCGA-CS-4943	2.89826	2.1069		TCGA-A3-3307	2.57984	2.23183		TCGA-4H-AAAK	3.09762	1.77294
TCGA-18-3410	3.04274	1.55076		TCGA-CS-4944	2.71387	2.25638		TCGA-A3-3308	2.88855	1.84398		TCGA-5L-AAT0	2.8256	1.92198
TCGA-18-3411	2.7458	1.60514		TCGA-CS-5390	2.64839	2.143		TCGA-A3-3311	3.01046	2.78552		TCGA-5L-AAT1	2.92714	2.56017
TCGA-18-3412	3.05924	1.40868		TCGA-CS-5393	2.88499	2.5825		TCGA-A3-3313	2.79927	2.2359		TCGA-5T-A9QA	3.06922	1.84327
TCGA-18-3414	2.98496	1.88767		TCGA-CS-5394	2.74205	1.91135		TCGA-A3-3316	2.92849	2.84837		TCGA-A1-A0SB	2.95502	1.74133
TCGA-18-3415	2.80772	1.65687		TCGA-CS-5395	2.68022	2.82235		TCGA-A3-3317	2.7454	2.29932		TCGA-A1-A0SD	2.99479	1.51765
TCGA-18-3416	3.09288	1.47741		TCGA-CS-5396	2.92601	1.9849		TCGA-A3-3319	3.00791	2.02247		TCGA-A1-A0SE	2.95121	1.7684
TCGA-18-3417	2.82853	1.50191		TCGA-CS-5397	2.96993	1.78242		TCGA-A3-3320	2.6454	1.89826		TCGA-A1-A0SF	2.71704	1.77011
TCGA-18-3419	3.06061	1.42596		TCGA-CS-6186	3.00876	1.66417		TCGA-A3-3322	2.54465	1.92643		TCGA-A1-A0SH	2.88058	1.84602
TCGA-18-3421	2.65139	1.63153		TCGA-CS-6188	2.83517	2.04338		TCGA-A3-3323	2.59288	2.89554		TCGA-A1-A0SI	2.87283	1.74332
TCGA-18-4083	2.87103	1.64647		TCGA-CS-6290	2.81375	1.80373		TCGA-A3-3324	2.82404	2.19873		TCGA-A1-A0SJ	2.93208	1.95523
TCGA-18-4086	2.8137	1.47562		TCGA-CS-6665	2.837	2.81354		TCGA-A3-3325	2.8308	2.28402		TCGA-A1-A0SK	3.07899	1.67266
TCGA-18-4721	2.78858	1.599		TCGA-CS-6666	2.95461	1.66555		TCGA-A3-3326	2.66334	2.02087		TCGA-A1-A0SM	3.12007	1.93438
TCGA-18-5592	2.60928	1.67323		TCGA-CS-6667	2.75301	2.03499		TCGA-A3-3328	2.53221	1.51121		TCGA-A1-A0SN	2.95887	1.89459
TCGA-18-5595	2.7491	1.76943		TCGA-CS-6668	2.71556	2.16716		TCGA-A3-3329	2.692	2.20769		TCGA-A1-A0SP	3.07818	1.63519
TCGA-21-1070	2.70436	1.72107		TCGA-CS-6669	2.91084	1.89207		TCGA-A3-3331	2.78588	2.21858		TCGA-A1-A0SQ	2.87309	1.96194
TCGA-21-1071	2.87818	1.55029		TCGA-CS-6670	2.75452	2.23891		TCGA-A3-3335	2.86868	2.4917		TCGA-A2-A04N	2.95796	1.73295
TCGA-21-1072	2.91564	1.71892		TCGA-DB-5270	2.86539	2.8086		TCGA-A3-3336	2.84215	2.51558		TCGA-A2-A04P	2.7327	2.03444
TCGA-21-1075	2.90611	1.6089		TCGA-DB-5273	3.07022	2.63048		TCGA-A3-3343	2.4984	2.74016		TCGA-A2-A04Q	2.78255	1.93525
TCGA-21-1076	2.73557	1.69913		TCGA-DB-5274	2.96012	2.36612		TCGA-A3-3346	2.59849	2.22475		TCGA-A2-A04R	2.9414	1.88713
TCGA-21-1077	2.74462	1.59383		TCGA-DB-5275	2.80034	2.1216		TCGA-A3-3347	2.90701	2.39186		TCGA-A2-A04T	2.8975	1.69708
TCGA-21-1078	2.73717	1.92562		TCGA-DB-5276	2.76058	2.47059		TCGA-A3-3349	2.74549	1.87059		TCGA-A2-A04U	2.98652	1.73449
TCGA-21-1079	3.01091	1.7512		TCGA-DB-5277	3.11828	1.54058		TCGA-A3-3351	2.73383	2.51911		TCGA-A2-A04V	2.84056	1.8806
TCGA-21-1080	2.93709	1.6135		TCGA-DB-5278	2.79847	2.47374		TCGA-A3-3352	2.60421	3.07716		TCGA-A2-A04W	2.86916	1.98897
TCGA-21-1081	2.94051	1.76298		TCGA-DB-5279	3.01869	3.20449		TCGA-A3-3357	2.91495	2.59515		TCGA-A2-A04X	2.77544	2.08457
TCGA-21-1082	2.90103	1.62512		TCGA-DB-5280	2.96077	1.94329		TCGA-A3-3358	2.90069	2.70045		TCGA-A2-A04Y	2.95529	1.84861
TCGA-21-1083	2.86481	1.70478		TCGA-DB-5281	3.05987	2.09013		TCGA-A3-3359	2.65979	1.86853		TCGA-A2-A0CK	2.75619	2.12581
TCGA-21-5782	2.59711	1.7026		TCGA-DB-A4X9	2.82809	2.21869		TCGA-A3-3362	2.75836	2.10283		TCGA-A2-A0CL	2.57721	2.14976
TCGA-21-5783	3.02869	1.53096		TCGA-DB-A4XA	2.80214	2.70766		TCGA-A3-3363	2.6372	1.91294		TCGA-A2-A0CM	2.52111	2.13873
TCGA-21-5784	2.77885	1.86685		TCGA-DB-A4XB	2.86938	1.88112		TCGA-A3-3365	2.54996	2.04228		TCGA-A2-A0CO	3.03179	3.00141
TCGA-21-5786	3.11142	1.47649		TCGA-DB-A4XC	2.85866	2.91201		TCGA-A3-3367	2.85549	1.96901		TCGA-A2-A0CP	2.96732	1.90427
TCGA-21-5787	2.86245	1.64137		TCGA-DB-A4XD	2.75683	2.60677		TCGA-A3-3370	2.81871	2.32508		TCGA-A2-A0CQ	2.81516	1.86948
TCGA-21-A5DI	2.92168	1.84611		TCGA-DB-A4XE	2.77492	2.88679		TCGA-A3-3372	2.87908	2.08968		TCGA-A2-A0CR	2.88286	1.93079
TCGA-22-0940	2.68283	1.83226		TCGA-DB-A4XF	2.98454	1.8942		TCGA-A3-3373	2.71163	2.39354		TCGA-A2-A0CS	2.9678	2.09379
TCGA-22-0944	2.85521	2.12257		TCGA-DB-A4XG	3.02331	1.77423		TCGA-A3-3374	3.10665	2.41301		TCGA-A2-A0CT	2.90419	2.26302
TCGA-22-1000	2.73032	1.5084		TCGA-DB-A4XH	2.8205	2.49584		TCGA-A3-3376	2.81345	2.5613		TCGA-A2-A0CU	2.90699	1.77876
TCGA-22-1002	3.05212	1.4704		TCGA-DB-A64L	3.12823	1.61407		TCGA-A3-3378	2.6691	2.38645		TCGA-A2-A0CV	2.94196	1.62064
TCGA-22-1005	2.66925	1.75193		TCGA-DB-A64O	2.94093	2.38401		TCGA-A3-3380	2.65117	2.00793		TCGA-A2-A0CW	2.88807	1.89051
TCGA-22-1011	2.70156	1.71337		TCGA-DB-A64P	2.65107	2.97234		TCGA-A3-3382	2.72953	2.48395		TCGA-A2-A0CX	2.92377	1.78025
TCGA-22-1012	2.69093	1.81441		TCGA-DB-A64Q	2.92418	2.38937		TCGA-A3-3383	2.78915	2.41447		TCGA-A2-A0CY	2.93957	1.8578
TCGA-22-1016	2.90965	1.69631		TCGA-DB-A64R	3.04888	2.65858		TCGA-A3-3385	2.49792	2.29713		TCGA-A2-A0CZ	2.93596	2.28815
TCGA-22-1017	2.90113	1.63899		TCGA-DB-A64S	2.66782	2.56079		TCGA-A3-3387	2.69786	2.20949		TCGA-A2-A0D0	2.85792	1.95638
TCGA-22-4591	2.97823	1.58735		TCGA-DB-A64U	2.99134	2.42602		TCGA-A3-A6NI	2.6238	2.1207		TCGA-A2-A0D3	2.90899	2.26996
TCGA-22-4593	2.44428	2.56712		TCGA-DB-A64V	2.72366	2.67778		TCGA-A3-A6NJ	2.82236	2.39884		TCGA-A2-A0D4	2.96132	1.64906
TCGA-22-4594	3.028	1.39701		TCGA-DB-A64W	2.75708	1.99192		TCGA-A3-A6NL	2.92708	2.44633		TCGA-A2-A0EM	2.86947	1.62092
TCGA-22-4595	2.97457	1.65464		TCGA-DB-A64X	2.715	2.13874		TCGA-A3-A6NN	2.68609	1.98056		TCGA-A2-A0EN	2.68346	2.80785
TCGA-22-4596	2.86375	1.46245		TCGA-DB-A75K	2.87965	2.18365		TCGA-A3-A8CQ	2.63878	2.2292		TCGA-A2-A0EO	3.02352	1.87698
TCGA-22-4599	3.18628	1.90365		TCGA-DB-A75L	2.81211	2.49938		TCGA-A3-A8OU	2.94084	1.79805		TCGA-A2-A0EP	2.73583	2.5966
TCGA-22-4601	2.98038	1.87666		TCGA-DB-A75M	2.58116	3.18403		TCGA-A3-A8OV	2.84998	1.75272		TCGA-A2-A0EQ	2.70512	2.07124
TCGA-22-4604	2.6433	1.73786		TCGA-DB-A75O	2.85903	1.94001		TCGA-A3-A8OW	2.76181	1.87817		TCGA-A2-A0ER	2.86694	1.88524
TCGA-22-4605	2.85667	1.72321		TCGA-DB-A75P	2.63827	2.22675		TCGA-A3-A8OX	2.81325	1.73232		TCGA-A2-A0ES	2.72727	2.23035
TCGA-22-4607	2.77928	1.8219		TCGA-DH-5140	2.83934	1.7949		TCGA-AK-3425	2.8018	1.93646		TCGA-A2-A0ET	3.0102	2.03332
TCGA-22-4609	2.92374	1.56842		TCGA-DH-5141	2.67806	2.15363		TCGA-AK-3426	2.69146	2.21744		TCGA-A2-A0EU	2.84217	1.79312
TCGA-22-4613	2.99137	1.50068		TCGA-DH-5142	2.97987	1.71179		TCGA-AK-3427	2.39972	2.03558		TCGA-A2-A0EV	2.97302	1.78076
TCGA-22-5471	2.91179	1.6076		TCGA-DH-5143	2.83032	2.26941		TCGA-AK-3428	2.3961	2.09721		TCGA-A2-A0EW	3.05259	2.75388
TCGA-22-5472	2.80472	1.69751		TCGA-DH-5144	2.90159	2.42772		TCGA-AK-3429	2.47082	2.25435		TCGA-A2-A0EX	2.85133	1.85113
TCGA-22-5473	3.1399	1.65228		TCGA-DH-A669	2.84854	2.00104		TCGA-AK-3430	2.65508	2.64784		TCGA-A2-A0EY	2.95812	1.81619
TCGA-22-5474	2.87155	1.68004		TCGA-DH-A66B	2.88569	2.20969		TCGA-AK-3431	2.60134	1.99399		TCGA-A2-A0ST	3.06872	3.15419
TCGA-22-5477	2.97647	1.31747		TCGA-DH-A66D	2.99575	2.37965		TCGA-AK-3433	2.59992	2.86262		TCGA-A2-A0SU	3.15112	1.8886
TCGA-22-5478	2.75424	1.71851		TCGA-DH-A66F	2.97324	2.20946		TCGA-AK-3434	2.58324	1.99898		TCGA-A2-A0SV	2.8369	1.98862
TCGA-22-5479	3.00812	1.44936		TCGA-DH-A66G	2.84038	1.81936		TCGA-AK-3436	2.51381	2.24876		TCGA-A2-A0SW	2.95242	1.80756
TCGA-22-5480	2.89543	1.49718		TCGA-DH-A7UR	2.67012	2.59056		TCGA-AK-3440	2.61912	1.88874		TCGA-A2-A0SX	2.82605	2.14979
TCGA-22-5481	3.07897	1.54747		TCGA-DH-A7US	2.88846	3.01014		TCGA-AK-3443	2.8043	1.96308		TCGA-A2-A0SY	2.78328	1.97939
TCGA-22-5482	3.03869	1.50404		TCGA-DH-A7UT	2.84794	2.24527		TCGA-AK-3444	2.56841	2.30542		TCGA-A2-A0T0	2.92609	1.95709
TCGA-22-5483	3.10766	1.84241		TCGA-DH-A7UU	2.78555	2.16411		TCGA-AK-3445	2.72247	2.20232		TCGA-A2-A0T1	2.71798	2.19969
TCGA-22-5485	3.07369	1.54115		TCGA-DH-A7UV	2.74825	2.00785		TCGA-AK-3447	2.85595	3.17537		TCGA-A2-A0T2	2.86873	1.69389
TCGA-22-5489	2.70677	1.78494		TCGA-DU-5847	2.97143	1.95722		TCGA-AK-3450	2.68676	2.24319		TCGA-A2-A0T3	2.85936	2.69148
TCGA-22-5491	2.83756	1.69586		TCGA-DU-5849	2.89718	2.27214		TCGA-AK-3451	2.68079	2.10002		TCGA-A2-A0T4	3.13348	1.67659
TCGA-22-5492	2.81847	1.54938		TCGA-DU-5851	2.80695	2.19491		TCGA-AK-3453	2.71074	2.14812		TCGA-A2-A0T5	3.09375	1.76041
TCGA-22-A5C4	2.63609	1.77183		TCGA-DU-5852	2.87204	1.84453		TCGA-AK-3454	2.73892	1.92542		TCGA-A2-A0T6	2.95667	1.70789
TCGA-33-4532	3.08284	1.42578		TCGA-DU-5853	2.7381	2.20584		TCGA-AK-3455	2.65101	1.78682		TCGA-A2-A0T7	2.86929	2.20271
TCGA-33-4533	3.18059	1.41274		TCGA-DU-5854	2.74499	2.17256		TCGA-AK-3456	2.60368	2.29339		TCGA-A2-A0YC	2.95372	2.63906
TCGA-33-4538	2.39466	1.72894		TCGA-DU-5855	2.83685	1.95911		TCGA-AK-3458	2.74853	2.2361		TCGA-A2-A0YD	2.89445	1.87541
TCGA-33-4547	2.81876	1.54083		TCGA-DU-5870	2.66985	1.78863		TCGA-AK-3460	2.83576	1.91516		TCGA-A2-A0YE	2.88429	1.70849
TCGA-33-4566	2.69647	1.71304		TCGA-DU-5871	2.89848	2.20279		TCGA-AK-3461	2.64124	2.41006		TCGA-A2-A0YF	2.98199	1.57137
TCGA-33-4582	2.7764	1.86255		TCGA-DU-5872	3.09037	2.17409		TCGA-AK-3465	2.53165	2.83675		TCGA-A2-A0YG	3.11225	1.95544
TCGA-33-4583	2.83189	1.5348		TCGA-DU-5874	2.84648	1.86082		TCGA-AS-3777	2.91538	2.04249		TCGA-A2-A0YH	3.06541	1.6819
TCGA-33-4586	2.97112	1.53918		TCGA-DU-6392	2.96847	1.74389		TCGA-AS-3778	2.40467	3.0876		TCGA-A2-A0YI	2.92853	1.82249
TCGA-33-6738	2.89795	1.67151		TCGA-DU-6393	2.68781	2.11509		TCGA-B0-4688	2.82842	2.2988		TCGA-A2-A0YJ	2.70189	1.95455
TCGA-33-A4WN	2.89968	1.70574		TCGA-DU-6394	2.60914	1.98911		TCGA-B0-4690	2.95432	2.26092		TCGA-A2-A0YK	2.6899	2.13162
TCGA-33-A5GW	2.76638	1.69271		TCGA-DU-6395	2.53223	2.05105		TCGA-B0-4691	2.58528	2.28625		TCGA-A2-A0YL	2.9467	1.71779
TCGA-33-AAS8	2.82195	1.86292		TCGA-DU-6396	2.77177	1.85939		TCGA-B0-4693	2.85133	1.71745		TCGA-A2-A0YM	2.87431	1.71801
TCGA-33-AASB	3.00475	1.62496		TCGA-DU-6397	2.8459	1.84214		TCGA-B0-4694	2.69475	2.05134		TCGA-A2-A0YT	2.85847	1.78768
TCGA-33-AASD	2.58058	1.9153		TCGA-DU-6399	2.80073	2.27054		TCGA-B0-4696	2.82867	1.82096		TCGA-A2-A1FV	2.94058	1.90961
TCGA-33-AASI	2.75972	1.62525		TCGA-DU-6400	2.8049	1.77431		TCGA-B0-4697	2.68104	1.6798		TCGA-A2-A1FW	2.86804	1.88899
TCGA-33-AASJ	3.03145	1.55805		TCGA-DU-6401	2.72302	1.84743		TCGA-B0-4698	2.73979	2.2495		TCGA-A2-A1FX	2.83806	1.84719
TCGA-33-AASL	2.9782	1.46988		TCGA-DU-6402	2.80011	1.87995		TCGA-B0-4699	2.71976	2.33622		TCGA-A2-A1FZ	2.94935	1.8299
TCGA-34-2596	2.89564	1.75221		TCGA-DU-6403	2.63822	2.18756		TCGA-B0-4700	3.11449	2.06318		TCGA-A2-A1G0	3.06377	1.64412
TCGA-34-2600	3.06488	1.55603		TCGA-DU-6404	2.84655	2.03804		TCGA-B0-4701	2.73904	1.98667		TCGA-A2-A1G1	2.96269	1.99484
TCGA-34-2604	3.04457	1.52247		TCGA-DU-6405	2.70644	2.00635		TCGA-B0-4703	2.84357	1.71511		TCGA-A2-A1G4	3.04654	1.55434
TCGA-34-2605	2.86781	1.54147		TCGA-DU-6406	2.72504	1.78068		TCGA-B0-4706	2.66108	2.50883		TCGA-A2-A1G6	2.97905	1.87712
TCGA-34-5232	2.61005	1.85748		TCGA-DU-6407	2.90532	2.03048		TCGA-B0-4707	2.62964	2.38202		TCGA-A2-A259	3.11025	1.94707
TCGA-34-5240	3.11556	1.47139		TCGA-DU-6408	2.7736	2.03081		TCGA-B0-4710	2.72548	2.6416		TCGA-A2-A25A	2.98904	1.70375
TCGA-34-5241	2.89448	1.64425		TCGA-DU-6410	2.811	1.66594		TCGA-B0-4712	3.00409	2.04197		TCGA-A2-A25B	2.97892	1.66239
TCGA-34-5928	3.01826	1.58829		TCGA-DU-6542	2.99406	1.95216		TCGA-B0-4713	2.91619	2.40332		TCGA-A2-A25C	3.05757	1.83046
TCGA-34-5929	2.73248	1.83011		TCGA-DU-7006	2.6709	2.09415		TCGA-B0-4714	2.71675	2.09231		TCGA-A2-A25D	2.85181	2.01941
TCGA-34-7107	2.70884	1.67431		TCGA-DU-7007	2.91873	2.45884		TCGA-B0-4718	2.56437	1.75849		TCGA-A2-A25E	2.66926	1.8301
TCGA-34-8454	2.92509	1.5661		TCGA-DU-7008	2.94639	1.83622						TCGA-A2-A25F	2.72472	2.89185
TCGA-34-8455	3.07129	1.5754		TCGA-DU-7009	2.77252	1.94804						TCGA-A2-A3KC	3.00773	1.57359
TCGA-34-A5IX	2.9352	2.032		TCGA-DU-7010	2.73403	2.28766						TCGA-A2-A3KD	2.84018	2.37094
TCGA-37-3783	2.58131	1.78454		TCGA-DU-7011	2.77483	2.4024						TCGA-A2-A3XS	3.01206	1.77924
TCGA-37-3789	2.88608	1.49325		TCGA-DU-7012	2.9157	2.06182						TCGA-A2-A3XT	3.22304	1.65823
TCGA-37-3792	2.9304	1.52653		TCGA-DU-7013	2.77554	1.96701						TCGA-A2-A3XU	3.09846	1.6493
TCGA-37-4129	2.85677	1.70046		TCGA-DU-7014	2.80377	2.37283						TCGA-A2-A3XV	3.24081	1.91518
TCGA-37-4130	2.70385	1.53914		TCGA-DU-7015	2.79223	2.16709						TCGA-A2-A3XW	2.75121	1.83712
TCGA-37-4132	2.57716	2.04629		TCGA-DU-7018	2.51923	2.3918						TCGA-A2-A3XX	3.066	1.68435
TCGA-37-4133	2.95053	1.53146		TCGA-DU-7019	2.82031	1.7226						TCGA-A2-A3XY	3.02833	1.89173
TCGA-37-4135	2.88333	1.58191		TCGA-DU-7290	2.71606	2.07669						TCGA-A2-A3XZ	3.08149	2.00259
TCGA-37-4141	2.81389	1.72338		TCGA-DU-7292	2.85188	1.79873						TCGA-A2-A3Y0	2.71567	1.92451
TCGA-37-5819	2.7821	1.88206		TCGA-DU-7294	2.94856	2.38267						TCGA-A2-A4RW	2.76742	2.29698
TCGA-37-A5EL	2.99805	1.64104		TCGA-DU-7298	2.83096	1.76125						TCGA-A2-A4RX	2.9198	1.6988
TCGA-37-A5EM	2.52496	1.92889		TCGA-DU-7299	2.89752	1.78494						TCGA-A2-A4RY	2.94268	2.07337
TCGA-37-A5EN	3.1481	1.52256		TCGA-DU-7300	2.78483	1.84174						TCGA-A2-A4S0	3.05172	1.92694
TCGA-39-5011	2.60458	1.82096		TCGA-DU-7301	2.65387	2.38349						TCGA-A2-A4S1	3.00451	1.73833
TCGA-39-5016	2.14354	2.00194		TCGA-DU-7302	2.67668	2.3287						TCGA-A2-A4S2	3.13684	1.92698
TCGA-39-5019	2.84445	1.81356		TCGA-DU-7304	2.85609	2.12135						TCGA-A2-A4S3	2.91238	1.71445
TCGA-39-5021	2.31826	2.19056		TCGA-DU-7306	2.98491	2.10447						TCGA-A7-A0CD	2.9807	1.68158
TCGA-39-5022	2.44214	1.84429		TCGA-DU-7309	2.93929	2.37873						TCGA-A7-A0CE	3.09615	1.63844
TCGA-39-5024	2.41891	1.71075		TCGA-DU-8158	2.76236	2.08826						TCGA-A7-A0CG	2.95524	2.11082
TCGA-39-5027	2.10126	1.88781		TCGA-DU-8161	2.78536	2.34333						TCGA-A7-A0CH	3.08796	1.52414
TCGA-39-5028	2.69522	1.73503		TCGA-DU-8162	3.03396	1.88359						TCGA-A7-A0CJ	3.04079	1.83402
TCGA-39-5029	2.30906	1.94649		TCGA-DU-8163	3.01719	2.54578						TCGA-A7-A0D9	2.90989	2.3334
TCGA-39-5030	2.38537	1.81137		TCGA-DU-8164	2.81511	2.1404						TCGA-A7-A0DA	3.08719	1.50716
TCGA-39-5031	2.55767	1.91687		TCGA-DU-8165	2.78362	1.75562						TCGA-A7-A0DB	3.10482	1.85156
TCGA-39-5034	2.60708	1.98924		TCGA-DU-8166	2.7771	2.11208						TCGA-A7-A0DC	2.9079	2.21218
TCGA-39-5035	2.51659	1.79309		TCGA-DU-8167	2.93971	3.01984						TCGA-A7-A13D	2.72888	3.06346
TCGA-39-5036	2.64345	1.73107		TCGA-DU-8168	2.65765	1.79371						TCGA-A7-A13E	3.10587	1.60019
TCGA-39-5037	2.37482	1.84026		TCGA-DU-A5TP	2.9069	1.8591						TCGA-A7-A13F	3.08379	1.59832
TCGA-39-5039	2.24746	1.76865		TCGA-DU-A5TR	2.68536	2.11394						TCGA-A7-A13G	2.8548	1.78906
TCGA-39-5040	3.06204	1.66863		TCGA-DU-A5TS	2.73141	2.48684						TCGA-A7-A13H	2.85477	1.75211
TCGA-43-2576	3.01836	1.57897		TCGA-DU-A5TT	2.97363	1.7771						TCGA-A7-A26E	3.06784	1.52177
TCGA-43-2578	2.90281	1.64031		TCGA-DU-A5TU	3.13751	1.98713						TCGA-A7-A26F	3.04516	1.69341
TCGA-43-2581	3.10153	1.39312		TCGA-DU-A5TW	2.80535	1.95596						TCGA-A7-A26G	2.78731	1.7636
TCGA-43-3394	2.89523	1.69208		TCGA-DU-A5TY	2.66581	2.06066						TCGA-A7-A26H	2.93814	1.86013
TCGA-43-3920	2.9942	1.51621		TCGA-DU-A6S2	2.6538	2.38219						TCGA-A7-A26I	2.9129	1.87868
TCGA-43-5668	3.06697	1.51094		TCGA-DU-A6S3	2.98474	1.82818						TCGA-A7-A26J	2.95881	1.62167
TCGA-43-5670	3.11303	1.72464		TCGA-DU-A6S6	3.00605	2.5155						TCGA-A7-A2KD	2.99573	1.6835
TCGA-43-6143	2.64485	1.47508		TCGA-DU-A6S7	2.82681	2.26336						TCGA-A7-A3IY	3.0618	1.68895
TCGA-43-6647	3.06231	1.62162		TCGA-DU-A6S8	2.64308	1.90132						TCGA-A7-A3IZ	2.91666	2.08359
TCGA-43-6770	2.7805	1.67129		TCGA-DU-A76K	2.98782	2.04634						TCGA-A7-A3J0	3.05857	2.50858
TCGA-43-6771	2.64079	1.91604		TCGA-DU-A76L	2.77929	2.14211						TCGA-A7-A3J1	3.05751	1.61022
TCGA-43-6773	2.99621	1.6764		TCGA-DU-A76O	2.88419	2.27768						TCGA-A7-A3RF	3.15197	2.29395
TCGA-43-7656	2.83185	1.73525		TCGA-DU-A76R	2.97152	2.51364						TCGA-A7-A425	3.03725	2.1581
TCGA-43-7657	2.93843	1.52113		TCGA-DU-A7T6	2.92198	2.15193						TCGA-A7-A426	2.95663	1.67999
TCGA-43-7658	2.91781	1.58629		TCGA-DU-A7T8	2.70912	2.39739						TCGA-A7-A4SA	2.98346	1.74883
TCGA-43-8115	2.87646	1.29454		TCGA-DU-A7TA	3.06655	2.3441						TCGA-A7-A4SB	2.97428	2.14262
TCGA-43-A474	2.89939	1.8921		TCGA-DU-A7TB	2.8744	2.30411						TCGA-A7-A4SC	3.09003	2.5048
TCGA-43-A475	2.87282	1.7088		TCGA-DU-A7TC	2.79345	2.49721						TCGA-A7-A4SD	2.76408	1.85431
TCGA-43-A56U	2.97392	1.70992		TCGA-DU-A7TD	2.73788	1.92538						TCGA-A7-A4SE	2.88936	1.87546
TCGA-43-A56V	2.85815	1.52248		TCGA-DU-A7TG	2.77408	2.40052						TCGA-A7-A4SF	2.89936	1.7122
TCGA-46-3765	2.8767	1.63095		TCGA-DU-A7TI	2.82942	1.89645						TCGA-A7-A56D	3.01781	1.87617
TCGA-46-3766	2.69605	1.89571		TCGA-DU-A7TJ	2.91167	1.75228						TCGA-A7-A5ZV	3.13118	1.6529
TCGA-46-3767	2.95105	1.70281		TCGA-E1-A7YD	3.06248	1.6711						TCGA-A7-A5ZW	3.01723	2.00444
TCGA-46-3768	2.56287	1.75192		TCGA-E1-A7YE	2.85153	2.07273						TCGA-A7-A5ZX	3.02522	1.82977
TCGA-46-3769	2.91761	1.66069		TCGA-E1-A7YH	2.8265	2.94405						TCGA-A7-A6VV	3.1153	1.54245
TCGA-46-6025	2.97781	1.77787		TCGA-E1-A7YI	2.88116	1.81313						TCGA-A7-A6VW	3.01134	1.63924
TCGA-46-6026	2.98709	1.36822		TCGA-E1-A7YJ	2.86222	1.79976						TCGA-A7-A6VX	3.08743	1.78161
TCGA-51-4079	3.08182	1.81123		TCGA-E1-A7YK	2.81268	2.71027						TCGA-A7-A6VY	2.88838	1.90735
TCGA-51-4080	3.10335	1.32028		TCGA-E1-A7YL	2.94406	2.84273						TCGA-A8-A06N	3.17667	1.5386
TCGA-51-4081	3.16872	1.59855		TCGA-E1-A7YM	2.81689	2.43462						TCGA-A8-A06O	3.12385	1.70089
TCGA-51-6867	3.10067	1.51829		TCGA-E1-A7YN	2.9938	2.1586						TCGA-A8-A06P	3.14727	1.77756
TCGA-52-7622	2.83738	1.61756		TCGA-E1-A7YO	2.64379	2.26387						TCGA-A8-A06Q	3.13356	1.69681
TCGA-52-7809	2.78688	1.61912		TCGA-E1-A7YS	3.05231	2.97422						TCGA-A8-A06R	3.10065	1.83645
TCGA-52-7810	2.93024	1.48032		TCGA-E1-A7YU	2.7852	1.95888						TCGA-A8-A06T	3.13644	1.58544
TCGA-52-7811	2.94776	1.54495		TCGA-E1-A7YV	2.83357	2.17993						TCGA-A8-A06U	2.9333	1.57833
TCGA-52-7812	2.91867	1.62206		TCGA-E1-A7YW	2.98621	3.22521						TCGA-A8-A06X	2.9858	1.79861
TCGA-56-1622	2.52534	2.91042		TCGA-E1-A7YY	2.60443	2.51077						TCGA-A8-A06Y	3.13702	1.62708
TCGA-56-5897	2.83454	1.44042		TCGA-E1-A7Z2	3.0803	3.18898						TCGA-A8-A06Z	3.14037	1.70935
TCGA-56-5898	2.71814	1.84985		TCGA-E1-A7Z3	2.91913	3.09725						TCGA-A8-A075	3.12576	1.70481
TCGA-56-6545	2.73146	1.74536		TCGA-E1-A7Z4	2.73042	3.22086						TCGA-A8-A076	3.05196	1.76214
TCGA-56-6546	2.9186	1.50137		TCGA-E1-A7Z6	2.8194	2.80413						TCGA-A8-A079	3.16092	1.72615
TCGA-56-7221	2.82239	1.63193		TCGA-EZ-7264	2.62299	1.90828						TCGA-A8-A07B	3.16543	1.49796
TCGA-56-7222	2.83036	1.70485		TCGA-F6-A8O3	2.42048	2.15728						TCGA-A8-A07C	3.04005	1.72011
TCGA-56-7223	3.10558	1.90563		TCGA-F6-A8O4	2.58202	3.02145						TCGA-A8-A07E	2.74528	2.04438
TCGA-56-7579	2.90678	1.55479		TCGA-FG-5962	2.81779	1.91826						TCGA-A8-A07F	3.13592	1.70741
TCGA-56-7580	2.62983	1.77362		TCGA-FG-5963	2.85423	2.89864						TCGA-A8-A07I	3.13226	1.71784
TCGA-56-7582	2.78272	1.73579		TCGA-FG-5964	2.6336	1.86495						TCGA-A8-A07J	3.10886	1.70952
TCGA-56-7730	2.92895	1.89094		TCGA-FG-5965	2.73465	3.16578						TCGA-A8-A07L	3.09441	1.63432
TCGA-56-7731	2.61478	1.64888		TCGA-FG-6688	2.78411	2.91032						TCGA-A8-A07O	3.07371	1.66396
TCGA-56-7822	2.94968	1.64012		TCGA-FG-6689	3.05951	2.20217						TCGA-A8-A07P	3.07248	1.95328
TCGA-56-7823	2.71365	1.7334		TCGA-FG-6690	2.82619	2.52741						TCGA-A8-A07R	3.14965	1.73803
TCGA-56-8082	2.93124	1.664		TCGA-FG-6691	2.70665	2.46541						TCGA-A8-A07S	3.11668	1.59954
TCGA-56-8083	2.7073	1.65093		TCGA-FG-6692	2.64015	2.33641						TCGA-A8-A07U	3.09641	1.88752
TCGA-56-8201	2.78624	1.81372		TCGA-FG-7634	2.78829	1.53885						TCGA-A8-A07W	3.04671	1.77542
TCGA-56-8304	2.86852	1.46602		TCGA-FG-7636	2.90914	2.04578						TCGA-A8-A07Z	3.15232	1.79842
TCGA-56-8305	3.10108	1.41896		TCGA-FG-7637	2.51127	2.29602						TCGA-A8-A081	3.06237	1.65875
TCGA-56-8307	3.00774	1.36041		TCGA-FG-7638	2.92119	1.81899						TCGA-A8-A082	3.09222	1.66508
TCGA-56-8308	3.12391	1.48688		TCGA-FG-7641	2.63512	2.28448						TCGA-A8-A083	3.02932	1.81148
TCGA-56-8309	2.60993	1.7382		TCGA-FG-7643	2.85694	2.20977						TCGA-A8-A084	3.10022	1.48802
TCGA-56-8503	2.82331	1.56496		TCGA-FG-8181	2.91981	2.36914						TCGA-A8-A085	3.13849	1.81865
TCGA-56-8504	3.03561	1.33203		TCGA-FG-8182	3.06865	3.11758						TCGA-A8-A086	3.00339	1.9094
TCGA-56-8622	2.96999	1.76014		TCGA-FG-8185	2.90578	1.5922						TCGA-A8-A08A	3.12819	1.90113
TCGA-56-8623	2.73492	1.65438		TCGA-FG-8186	2.813	1.86055						TCGA-A8-A08B	3.03295	1.71476
TCGA-56-8624	3.15756	1.89482		TCGA-FG-8187	2.77244	1.80444						TCGA-A8-A08C	3.08062	1.61723
TCGA-56-8625	2.91199	1.50603		TCGA-FG-8188	2.88435	2.96781						TCGA-A8-A08F	3.03532	1.67129
TCGA-56-8626	2.93864	1.56788		TCGA-FG-8189	2.69551	2.51414						TCGA-A8-A08G	3.1483	1.82042
TCGA-56-8628	2.57043	1.70196		TCGA-FG-8191	2.98197	3.01801						TCGA-A8-A08H	3.08369	1.81887
TCGA-56-8629	2.67773	1.65196		TCGA-FG-A4MT	2.89596	2.36623						TCGA-A8-A08I	2.9587	1.6785
TCGA-56-A49D	2.85062	1.7799		TCGA-FG-A4MU	2.61083	2.39359						TCGA-A8-A08J	2.88991	2.00396
TCGA-56-A4BW	2.84682	1.45637		TCGA-FG-A4MW	2.98021	2.32376						TCGA-A8-A08L	2.98442	1.69147
TCGA-56-A4BX	2.95358	1.44977		TCGA-FG-A4MX	2.8973	2.09637						TCGA-A8-A08O	3.13187	1.45867
TCGA-56-A4BY	3.15675	1.35302		TCGA-FG-A4MY	2.97584	2.25506						TCGA-A8-A08P	2.96362	1.56813
TCGA-56-A4ZJ	2.95714	1.60558		TCGA-FG-A60J	2.90049	2.3007						TCGA-A8-A08R	3.16903	1.89991
TCGA-56-A4ZK	2.64818	1.64184		TCGA-FG-A60K	2.95471	2.08139						TCGA-A8-A08S	3.13851	1.5735
TCGA-56-A5DR	2.94034	1.7473		TCGA-FG-A60L	2.74476	3.15433						TCGA-A8-A08T	3.15781	1.54279
TCGA-56-A5DS	2.98121	1.6632		TCGA-FG-A6IZ	2.70367	1.83368						TCGA-A8-A08X	3.08792	1.75734
TCGA-56-A62T	2.92043	1.53804		TCGA-FG-A6J1	2.73394	2.04782						TCGA-A8-A08Z	2.98945	2.00914
TCGA-58-A46J	3.07007	1.43085		TCGA-FG-A6J3	2.78678	2.11246						TCGA-A8-A090	3.15333	1.59656
TCGA-58-A46K	2.77463	1.67317		TCGA-FG-A70Y	2.66131	2.73087						TCGA-A8-A091	3.08945	1.53468
TCGA-58-A46L	3.11443	1.525		TCGA-DD-AAE9	3.04709	2.4092						TCGA-A8-A092	2.9841	2.04834
TCGA-58-A46M	2.72016	1.64593		TCGA-DD-AAEA	2.8961	2.05468						TCGA-A8-A093	3.11373	1.58902
TCGA-58-A46N	3.05511	1.44404		TCGA-DD-AAEB	2.82713	2.14173						TCGA-A8-A094	2.99504	2.04395
TCGA-60-2695	2.97022	1.47805		TCGA-DD-AAED	3.08089	1.79656						TCGA-A8-A095	2.85187	1.92668
TCGA-60-2696	2.58112	1.80513		TCGA-DD-AAEE	2.62322	1.88872						TCGA-A8-A096	2.94648	1.71043
TCGA-60-2697	2.55324	1.65305		TCGA-DD-AAEG	3.06268	2.01063						TCGA-A8-A097	3.18619	1.68764
TCGA-60-2698	2.63546	1.96784		TCGA-DD-AAEH	2.84209	1.95319						TCGA-A8-A099	3.15441	1.66355
TCGA-60-2703	3.03846	1.94252		TCGA-DD-AAEI	3.03708	1.60743						TCGA-A8-A09A	3.01325	2.01228
TCGA-60-2704	3.01576	1.45621		TCGA-DD-AAEK	2.90142	2.10355						TCGA-A8-A09B	2.91243	2.39775
TCGA-60-2706	2.51288	2.14302		TCGA-DD-AAVP	2.98666	2.204						TCGA-A8-A09C	3.09977	1.88378
TCGA-60-2707	2.22379	2.28242		TCGA-DD-AAVQ	2.78732	1.99643						TCGA-A8-A09D	2.90908	1.85599
TCGA-60-2708	2.72261	2.26597		TCGA-DD-AAVR	2.84964	2.10685						TCGA-A8-A09E	3.1854	1.71331
TCGA-60-2709	3.06198	1.61197		TCGA-DD-AAVS	2.95484	1.6502						TCGA-A8-A09G	3.08335	2.08969
TCGA-60-2710	2.38744	1.76925		TCGA-DD-AAVU	3.03163	2.1609						TCGA-A8-A09I	3.23114	1.6324
TCGA-60-2711	2.63902	1.92307		TCGA-DD-AAVV	3.03369	1.72998						TCGA-A8-A09K	3.05926	1.76392
TCGA-60-2712	2.50938	2.01625		TCGA-DD-AAVW	2.85112	2.01608						TCGA-A8-A09M	3.08512	1.58855
TCGA-60-2713	2.2823	1.90673		TCGA-DD-AAVX	2.85982	2.3049						TCGA-A8-A09N	2.92179	2.05121
TCGA-60-2714	2.36009	1.82589		TCGA-DD-AAVY	2.74407	2.00099						TCGA-A8-A09Q	3.16452	1.70089
TCGA-60-2715	2.47157	1.98103		TCGA-DD-AAVZ	2.88045	1.91607						TCGA-A8-A09R	3.13272	1.80466
TCGA-60-2716	2.38679	1.76982		TCGA-DD-AAW0	2.81307	2.11345						TCGA-A8-A09T	3.07996	1.7394
TCGA-60-2719	2.18876	2.05729		TCGA-DD-AAW1	2.71754	1.85265						TCGA-A8-A09V	3.11052	1.78719
TCGA-60-2720	2.36853	1.77245		TCGA-DD-AAW2	2.87643	2.87632						TCGA-A8-A09W	2.89077	2.41529
TCGA-60-2721	2.62957	1.8634		TCGA-DD-AAW3	2.66395	1.56153						TCGA-A8-A09X	3.01868	1.79865
TCGA-60-2722	2.39846	2.13544		TCGA-ED-A459	2.63536	2.17514						TCGA-A8-A09Z	3.09994	1.7453
TCGA-60-2723	2.54894	1.73227		TCGA-ED-A4XI	2.95622	1.56091						TCGA-A8-A0A1	2.98361	1.81116
TCGA-60-2724	2.66158	1.66556		TCGA-ED-A5KG	2.38965	2.18305						TCGA-A8-A0A2	2.92939	1.91359
TCGA-60-2725	2.74022	1.86617		TCGA-ED-A627	3.025	1.66832						TCGA-A8-A0A4	2.92225	1.79848
TCGA-60-2726	2.16879	2.023		TCGA-ED-A66X	2.96772	1.99899						TCGA-A8-A0A7	2.95753	1.54627
TCGA-63-5128	2.45995	2.02146		TCGA-ED-A66Y	2.89473	1.97107						TCGA-A8-A0A9	3.11973	1.82517
TCGA-63-5131	2.47041	1.93899		TCGA-ED-A7PX	3.13916	1.78952						TCGA-A8-A0AB	3.10747	1.99905
TCGA-63-6202	2.67394	1.72443		TCGA-ED-A7PY	2.89077	1.76						TCGA-A8-A0AD	2.99791	1.77937
TCGA-63-7020	2.57626	2.02306		TCGA-ED-A7PZ	2.98459	1.70685						TCGA-AC-A23C	2.72099	1.70469
TCGA-63-7021	2.08055	1.93984		TCGA-ED-A7XO	2.87262	1.72906						TCGA-AC-A23E	2.81755	1.82548
TCGA-63-7022	2.75214	1.72073		TCGA-ED-A7XP	2.88584	1.96268						TCGA-AC-A23G	2.84715	1.8867
TCGA-63-7023	2.2266	1.93396		TCGA-ED-A82E	2.76371	2.00036						TCGA-AC-A23H	3.08806	1.78054
TCGA-63-A5M9	2.33832	1.75621		TCGA-ED-A8O5	2.89861	1.68542						TCGA-AC-A2B8	2.97813	1.84136
TCGA-63-A5MB	2.61715	1.82662		TCGA-ED-A8O6	3.13035	1.76221						TCGA-AC-A2BK	3.12471	1.79514
TCGA-63-A5MG	2.53423	2.00201		TCGA-ED-A97K	2.78328	1.86449						TCGA-AC-A2BM	2.913	1.79497
TCGA-63-A5MI	2.76732	1.71237		TCGA-EP-A12J	2.86508	1.92702						TCGA-AC-A2FB	2.52634	1.9649
TCGA-63-A5MJ	2.64265	1.93073		TCGA-EP-A26S	2.79221	2.08486						TCGA-AC-A2FE	2.8339	2.54133
TCGA-63-A5ML	2.53491	1.83693		TCGA-EP-A2KA	2.97815	1.78081						TCGA-AC-A2FF	2.78481	1.78703
TCGA-63-A5MM	2.52434	1.78115		TCGA-EP-A2KB	3.05075	1.86557						TCGA-AC-A2FG	2.89376	2.34399
TCGA-63-A5MN	2.2482	1.83777		TCGA-EP-A2KC	3.08821	1.80362						TCGA-AC-A2FK	2.7798	2.13493
TCGA-63-A5MP	2.69275	1.75059		TCGA-EP-A3JL	3.06266	1.9249						TCGA-AC-A2FM	2.95108	1.78439
TCGA-63-A5MR	2.53696	1.78648		TCGA-EP-A3RK	2.93254	1.77593						TCGA-AC-A2FO	2.9279	2.65045
TCGA-63-A5MS	2.29537	1.97335		TCGA-FV-A23B	3.0727	1.68216						TCGA-AC-A2QH	3.16599	1.50556
TCGA-63-A5MT	2.5034	1.83654		TCGA-FV-A2QQ	3.01357	1.623						TCGA-AC-A2QI	2.87237	1.77728
TCGA-63-A5MU	2.59003	1.80801		TCGA-FV-A2QR	2.986	2.44533						TCGA-AC-A2QJ	2.92218	2.27439
TCGA-63-A5MV	2.60292	1.90665		TCGA-FV-A3I0	3.01645	2.01731						TCGA-AC-A3BB	3.01685	1.82828
TCGA-63-A5MW	2.57481	1.85458		TCGA-FV-A3I1	3.03616	1.60333						TCGA-AC-A3EH	2.84225	2.73373
TCGA-63-A5MY	2.46866	1.81057		TCGA-FV-A3R2	3.0883	1.64596						TCGA-AC-A3HN	2.94226	1.74851
TCGA-66-2727	2.94156	1.54311		TCGA-FV-A3R3	2.99778	1.95188						TCGA-AC-A3OD	2.74968	2.18027
TCGA-66-2734	2.98476	1.47397		TCGA-FV-A495	2.90727	1.9212						TCGA-AC-A3QP	3.02122	1.92881
TCGA-66-2737	2.96502	1.76079		TCGA-FV-A496	3.07608	1.65777						TCGA-AC-A3QQ	3.09997	1.89874
TCGA-66-2742	3.08276	1.6177		TCGA-FV-A4ZP	2.96711	1.85157						TCGA-AC-A3TM	3.1005	1.65056
TCGA-66-2744	2.81752	1.80361		TCGA-FV-A4ZQ	2.87096	1.85442						TCGA-AC-A3TN	2.62172	2.37242
TCGA-66-2753	2.9747	1.62014		TCGA-G3-A25S	2.99658	2.17892						TCGA-AC-A3W5	3.04142	1.93537
TCGA-66-2754	3.05532	1.56422		TCGA-G3-A25T	2.88239	2.43231						TCGA-AC-A3W6	2.82885	2.29923
TCGA-66-2755	2.95602	1.41944		TCGA-G3-A25U	2.8757	1.79462						TCGA-AC-A3W7	2.8702	2.30182
TCGA-66-2756	3.0809	1.48577		TCGA-G3-A25V	2.96194	2.59367						TCGA-AC-A3YI	2.7961	2.01708
TCGA-66-2757	3.10447	1.50614		TCGA-G3-A25W	3.07679	1.95405						TCGA-AC-A3YJ	2.6884	2.08475
TCGA-66-2758	3.04261	1.48536		TCGA-G3-A25X	3.01647	2.02127						TCGA-AC-A4ZE	2.91613	1.72092
TCGA-66-2759	3.15366	1.80228		TCGA-G3-A25Y	2.7571	1.97495						TCGA-AC-A5EH	3.0955	1.64594
TCGA-66-2763	3.24505	1.93005		TCGA-G3-A25Z	3.03418	2.32666						TCGA-AC-A5EI	3.05181	2.40553
TCGA-66-2765	2.919	1.75022		TCGA-G3-A3CH	3.03542	1.82161						TCGA-AC-A5XS	2.85035	1.85411
TCGA-66-2766	3.0664	1.75182		TCGA-G3-A3CI	2.65833	2.19326						TCGA-AC-A5XU	3.03651	1.6918
TCGA-66-2767	3.04742	1.4396		TCGA-G3-A3CJ	2.88116	1.79689						TCGA-AC-A62V	3.04549	2.00049
TCGA-66-2768	2.77317	1.96453		TCGA-G3-A3CK	2.83241	2.22517						TCGA-AC-A62X	3.1016	1.52503
TCGA-66-2769	3.07612	2.42922		TCGA-G3-A5SI	2.69331	1.82593						TCGA-AC-A62Y	2.90192	2.11651
TCGA-66-2770	2.89985	1.59723		TCGA-G3-A5SJ	2.74139	2.15135						TCGA-AC-A6IV	2.78559	1.7987
TCGA-66-2771	2.81829	1.7607		TCGA-G3-A5SK	2.81462	2.20469						TCGA-AC-A6IW	3.02246	1.8674
TCGA-66-2773	2.7801	1.71697		TCGA-G3-A5SL	2.83569	2.38733						TCGA-AC-A6IX	2.88395	1.68367
TCGA-66-2777	2.95477	1.56022		TCGA-G3-A5SM	3.0465	2.59888						TCGA-AC-A6NO	2.92649	1.58396
TCGA-66-2778	2.78146	1.60245		TCGA-G3-A6UC	2.70336	1.95718						TCGA-AC-A7VB	2.82554	1.64115
TCGA-66-2780	3.19311	1.38489		TCGA-G3-A7M5	2.90279	1.89298						TCGA-AC-A7VC	3.201	2.0306
TCGA-66-2781	3.05488	1.60221		TCGA-G3-A7M6	2.76104	1.97102						TCGA-AC-A8OP	2.90725	2.97822
TCGA-66-2783	3.12529	1.50041		TCGA-G3-A7M7	3.1751	2.72215						TCGA-AC-A8OQ	3.0132	2.28997
TCGA-66-2785	2.7592	1.67789		TCGA-G3-A7M8	2.89882	1.58942						TCGA-AC-A8OR	2.9759	1.78934
TCGA-66-2786	3.03625	1.75865		TCGA-G3-AAUZ	3.03268	2.00131						TCGA-AC-A8OS	2.95922	2.31429
TCGA-66-2787	3.09671	1.28779		TCGA-G3-AAV0	2.57365	2.32254						TCGA-AN-A03Y	2.81636	1.98672
TCGA-66-2788	2.85381	1.621		TCGA-G3-AAV1	2.68041	2.25733						TCGA-AN-A041	2.98343	1.81702
TCGA-66-2789	3.07815	1.57329		TCGA-G3-AAV2	2.70088	2.2966						TCGA-AN-A046	3.08075	1.87169
TCGA-66-2790	3.04697	1.37003		TCGA-G3-AAV3	2.96795	1.75756						TCGA-AN-A0AJ	2.81349	1.92511
TCGA-66-2791	3.03368	1.49008		TCGA-G3-AAV4	2.79677	2.11653						TCGA-AN-A0AK	2.89999	1.97726
TCGA-66-2792	3.10112	1.46039		TCGA-G3-AAV5	3.13579	1.48292						TCGA-AN-A0AL	2.86898	1.63993
TCGA-66-2793	3.184	1.48784		TCGA-G3-AAV6	2.4398	2.08029						TCGA-AN-A0AM	2.85182	2.0952
TCGA-66-2794	2.96444	1.60324		TCGA-G3-AAV7	3.02655	1.90254						TCGA-AN-A0AR	2.67736	2.03208
TCGA-66-2795	3.07421	1.69809		TCGA-GJ-A3OU	2.94922	1.91499						TCGA-AN-A0AS	3.12583	2.01976
TCGA-66-2800	3.06257	1.46714		TCGA-GJ-A6C0	2.56332	2.25291						TCGA-AN-A0AT	2.54431	2.23628
TCGA-68-7755	2.84972	1.73008		TCGA-GJ-A9DB	3.00822	2.30962						TCGA-AN-A0FD	2.87611	1.88823
TCGA-68-7756	2.97705	1.6201		TCGA-HP-A5MZ	2.47919	2.44155						TCGA-AN-A0FF	2.92815	1.84762
TCGA-68-7757	2.93921	1.52424		TCGA-HP-A5N0	2.63672	2.79817						TCGA-AN-A0FJ	3.09264	1.93069
TCGA-68-8250	2.75682	1.72349		TCGA-K7-A5RF	3.08087	1.89048						TCGA-AN-A0FK	2.86956	1.64306
TCGA-68-8251	2.73562	1.6901		TCGA-K7-A5RG	2.88946	2.56949						TCGA-AN-A0FL	2.64043	1.59522
TCGA-68-A59I	2.67145	1.69832		TCGA-K7-A6G5	2.71603	1.75536						TCGA-AN-A0FN	2.73221	2.23207
TCGA-68-A59J	2.91182	1.74219		TCGA-K7-AAU7	2.69957	2.19436						TCGA-AN-A0FS	3.00379	2.13087
TCGA-6A-AB49	3.08173	1.3951		TCGA-LG-A6GG	2.91515	2.10637						TCGA-AN-A0FT	2.79325	2.27983
TCGA-70-6722	3.00033	1.51208		TCGA-LG-A9QC	2.75036	1.89283						TCGA-AN-A0FV	2.97311	1.84305
TCGA-70-6723	3.02525	1.46645		TCGA-LG-A9QD	2.92177	1.61722						TCGA-AN-A0FW	2.79762	2.03022
TCGA-77-6842	2.80376	1.43935		TCGA-MI-A75C	3.00458	3.16331						TCGA-AN-A0FX	3.01678	2.18985
TCGA-77-6843	3.04019	1.39989		TCGA-MI-A75E	2.87349	2.17779						TCGA-AN-A0FY	2.89499	1.88499
TCGA-77-6844	2.89465	1.76859		TCGA-MI-A75G	2.81433	1.85115						TCGA-AN-A0FZ	3.19936	1.8061
TCGA-77-6845	2.65758	1.65553		TCGA-MI-A75H	3.00104	1.77207						TCGA-AN-A0G0	2.94437	1.71071
TCGA-77-7138	2.85945	1.895		TCGA-MI-A75I	2.91454	1.87519						TCGA-AN-A0XL	2.73301	1.8484
TCGA-77-7139	2.81237	1.43767		TCGA-MR-A520	2.50488	3.24311						TCGA-AN-A0XN	2.77531	1.89422
TCGA-77-7140	2.80088	1.72442		TCGA-MR-A8JO	2.99624	1.74901						TCGA-AN-A0XO	2.71048	2.61138
TCGA-77-7141	2.84047	1.55807		TCGA-NI-A4U2	2.58519	2.50908						TCGA-AN-A0XP	3.06756	1.81342
TCGA-77-7142	2.94787	1.72743		TCGA-NI-A8LF	2.98476	1.93195						TCGA-AN-A0XS	2.73063	1.97292
TCGA-77-7335	3.03021	1.49723		TCGA-O8-A75V	2.98219	1.81986						TCGA-AN-A0XT	2.74515	1.8491
TCGA-77-7337	2.83079	1.67549		TCGA-PD-A5DF	2.70794	1.85653						TCGA-AN-A0XU	2.71822	2.00527
TCGA-77-7338	2.962	1.55844		TCGA-QA-A7B7	2.77025	2.07204						TCGA-AN-A0XW	2.55266	2.27851
TCGA-77-7463	3.08428	1.38988		TCGA-RC-A6M3	2.97431	1.9815						TCGA-AO-A03L	2.50169	1.97836
TCGA-77-7465	2.90193	1.69128		TCGA-RC-A6M4	2.70626	2.16779						TCGA-AO-A03M	2.36804	2.14899
TCGA-77-8007	2.79734	1.75561		TCGA-RC-A6M5	2.88587	1.67792						TCGA-AO-A03N	2.51171	2.00046
TCGA-77-8008	2.79524	1.78893		TCGA-RC-A6M6	2.87356	1.81184						TCGA-AO-A03O	2.40664	1.83268
TCGA-77-8009	2.80127	1.72795		TCGA-RC-A7S9	2.859	2.07586						TCGA-AO-A03P	2.22965	2.14369
TCGA-77-8128	3.10202	1.32596		TCGA-RC-A7SB	2.39996	2.40889						TCGA-AO-A03R	2.2952	1.99165
TCGA-77-8130	2.82955	1.76213		TCGA-RC-A7SF	2.74739	1.68187						TCGA-AO-A03T	2.39174	2.1013
TCGA-77-8131	2.93721	2.07874		TCGA-RC-A7SH	3.06725	2.90364						TCGA-AO-A03U	2.15812	2.05892
TCGA-77-8133	2.87133	1.82295		TCGA-RC-A7SK	2.46806	2.07173						TCGA-AO-A03V	2.65634	2.10274
TCGA-77-8136	2.80256	1.61868		TCGA-RG-A7D4	2.87878	1.66851						TCGA-AO-A0J2	2.42203	2.39511
TCGA-77-8138	2.99109	1.56314		TCGA-T1-A6J8	2.91906	2.76419						TCGA-AO-A0J3	2.32249	2.15996
TCGA-77-8139	2.78929	1.84643		TCGA-UB-A7MA	2.96906	2.07964						TCGA-AO-A0J4	2.52094	2.65052
TCGA-77-8140	2.60777	1.8598		TCGA-UB-A7MB	3.01949	2.7636						TCGA-AO-A0J5	2.58106	2.03382
TCGA-77-8143	2.7191	1.89345		TCGA-UB-A7MC	2.84384	2.50062						TCGA-AO-A0J6	2.58001	1.8898
TCGA-77-8144	2.68559	1.7184		TCGA-UB-A7MD	2.74974	1.86889						TCGA-AO-A0J7	2.4106	2.15164
TCGA-77-8145	3.00997	1.52147		TCGA-UB-A7ME	3.06879	3.19725						TCGA-AO-A0J8	2.58162	2.34443
TCGA-77-8146	2.76419	1.55532		TCGA-UB-A7MF	2.76381	2.46438						TCGA-AO-A0J9	2.6724	2.06536
TCGA-77-8148	2.84311	1.59411		TCGA-UB-AA0U	2.99182	2.25763						TCGA-AO-A0JA	3.04569	3.21526
TCGA-77-8150	2.54073	1.82248		TCGA-UB-AA0V	2.63691	2.55584						TCGA-AO-A0JB	2.19988	1.98523
TCGA-77-8153	3.00594	1.51423		TCGA-WJ-A86L	2.8023	2.10397						TCGA-AO-A0JC	2.42804	2.40763
TCGA-77-8154	3.04293	1.57673		TCGA-WQ-A9G7	3.14091	1.66444						TCGA-AO-A0JD	2.82599	1.7975
TCGA-77-8156	2.82909	1.65902		TCGA-WQ-AB4B	3.04986	1.66696						TCGA-AO-A0JE	2.62799	2.04512
TCGA-77-A5FZ	2.50968	1.87091		TCGA-WX-AA44	2.92745	2.27504						TCGA-AO-A0JF	2.37212	2.22145
TCGA-77-A5G1	2.75023	2.37277		TCGA-WX-AA46	2.61274	2.63317						TCGA-AO-A0JG	2.10651	3.03284
TCGA-77-A5G3	2.80658	2.67226		TCGA-WX-AA47	3.12801	2.01757						TCGA-AO-A0JI	2.45821	2.05701
TCGA-77-A5G6	2.96152	1.50022		TCGA-XR-A8TC	2.72064	2.40619						TCGA-AO-A0JJ	2.37029	2.16905
TCGA-77-A5G7	2.68896	1.77719		TCGA-XR-A8TD	2.79101	2.0499						TCGA-AO-A0JL	2.74749	1.80581
TCGA-77-A5G8	2.88353	1.74914		TCGA-XR-A8TE	2.75555	2.07813						TCGA-D8-A1JA	2.89045	2.9435
TCGA-77-A5GA	3.05835	1.35195		TCGA-XR-A8TF	2.82786	2.06115						TCGA-D8-A1JB	2.93196	2.37032
TCGA-77-A5GB	3.16356	1.65606		TCGA-XR-A8TG	2.85965	2.49859						TCGA-D8-A1JC	2.79188	2.07885
TCGA-77-A5GF	2.84335	1.65221		TCGA-YA-A8S7	2.8997	1.6842						TCGA-D8-A1JD	2.96582	1.99782
TCGA-77-A5GH	2.74488	1.96051		TCGA-ZP-A9CV	2.92431	2.08168						TCGA-D8-A1JE	2.98687	1.81429
TCGA-79-5596	2.32232	2.17029		TCGA-ZP-A9CY	2.88185	2.11169						TCGA-D8-A1JF	2.95878	1.69809
TCGA-85-6175	2.71264	1.90215		TCGA-ZP-A9CZ	2.93804	1.58127						TCGA-D8-A1JG	2.8527	2.1519
TCGA-85-6560	3.03325	1.73315		TCGA-ZP-A9D0	3.09853	3.07908						TCGA-D8-A1JH	3.00603	1.75001
TCGA-85-6561	2.6174	1.95425		TCGA-ZP-A9D1	3.02781	1.90079						TCGA-D8-A1JI	2.85439	2.50382
TCGA-85-6798	2.88442	1.87685		TCGA-ZP-A9D2	2.72971	2.126						TCGA-D8-A1JJ	2.85906	2.53978
TCGA-85-7696	3.03024	1.83421		TCGA-ZP-A9D4	2.67494	2.74472						TCGA-D8-A1JK	3.0931	1.67979
TCGA-85-7697	3.00678	2.23909		TCGA-ZS-A9CD	2.31532	2.07657						TCGA-D8-A1JL	2.84925	2.14593
TCGA-85-7698	2.8099	1.61331		TCGA-ZS-A9CE	3.00848	2.06998						TCGA-D8-A1JM	2.9135	1.84902
TCGA-85-7699	2.79491	1.84965		TCGA-ZS-A9CF	2.92862	1.89406						TCGA-D8-A1JN	2.73733	2.70867
TCGA-85-7710	2.9834	1.78249		TCGA-ZS-A9CG	2.97256	2.05852						TCGA-D8-A1JP	2.65309	1.98032
TCGA-85-7843	2.92981	1.92303										TCGA-D8-A1JS	2.69498	1.94559
TCGA-85-7844	2.74989	1.89659										TCGA-D8-A1JT	2.84475	1.77633
TCGA-85-7950	3.07089	1.78592										TCGA-D8-A1JU	3.05383	1.93271
TCGA-85-8048	2.66874	1.85077										TCGA-D8-A1X5	3.14344	1.73073
TCGA-85-8049	2.93627	1.6821										TCGA-D8-A1X6	2.88065	1.75688
TCGA-85-8052	2.6643	2.30703										TCGA-D8-A1X7	2.71909	2.73243
TCGA-85-8070	3.10548	1.65454										TCGA-D8-A1X8	2.7741	2.08267
TCGA-85-8071	2.74203	1.73813										TCGA-D8-A1X9	2.44734	2.32875
TCGA-85-8072	2.62946	1.86179										TCGA-D8-A1XA	2.76801	2.02743
TCGA-85-8276	2.77592	2.24092										TCGA-D8-A1XB	3.02191	1.8776
TCGA-85-8277	2.97415	1.95856										TCGA-D8-A1XC	2.86751	1.77224
TCGA-85-8287	2.44501	2.23793										TCGA-D8-A1XD	3.03635	1.56577
TCGA-85-8288	2.83327	1.66056										TCGA-D8-A1XF	2.96314	1.96003
TCGA-85-8350	2.7627	1.95917										TCGA-D8-A1XG	2.86754	1.98755
TCGA-85-8351	3.04921	1.55532										TCGA-D8-A1XJ	3.01996	1.60551
TCGA-85-8352	3.13804	1.71319										TCGA-D8-A1XK	2.9261	1.75452
TCGA-85-8353	2.89771	1.62143										TCGA-D8-A1XL	2.85873	2.10816
TCGA-85-8354	3.02424	2.0399										TCGA-D8-A1XM	2.93936	1.91496
TCGA-85-8355	2.99855	1.59421										TCGA-D8-A1XO	2.89562	1.55095
TCGA-85-8479	2.89333	1.7971										TCGA-D8-A1XQ	3.07904	1.48903
TCGA-85-8481	2.47755	2.1371										TCGA-D8-A1XR	3.01042	1.58712
TCGA-85-8580	2.7673	1.86918										TCGA-D8-A1XS	2.6555	2.05586
TCGA-85-8582	2.57264	1.98565										TCGA-D8-A1XT	2.95297	2.10139
TCGA-85-8584	2.65365	1.80374										TCGA-D8-A1XU	2.80654	2.32945
TCGA-85-8664	2.82813	2.04531										TCGA-D8-A1XV	3.05951	1.99465
TCGA-85-8666	2.70146	2.00389										TCGA-D8-A1XW	2.79573	1.73238
TCGA-85-A4CL	2.77312	1.95072										TCGA-D8-A1XY	3.09006	2.14846
TCGA-85-A4CN	2.78917	2.15285										TCGA-D8-A1XZ	2.88054	1.70816
TCGA-85-A4JB	3.11121	1.56327										TCGA-D8-A1Y0	3.01212	2.05224
TCGA-85-A4JC	2.55625	2.00423										TCGA-D8-A1Y1	3.04078	1.66799
TCGA-85-A4PA	2.84561	1.84306										TCGA-D8-A1Y2	2.89186	1.84739
TCGA-85-A4QQ	2.94398	1.91933										TCGA-D8-A1Y3	3.06196	1.70288
TCGA-85-A4QR	3.02218	1.7165										TCGA-D8-A27E	2.92167	2.28839
TCGA-85-A50M	2.87553	2.26481										TCGA-D8-A27F	2.93064	1.72824
TCGA-85-A50Z	3.02217	2.03239										TCGA-D8-A27G	2.93867	2.26979
TCGA-85-A510	2.77949	1.73739										TCGA-D8-A27H	2.95339	1.83294
TCGA-85-A511	2.68088	1.98509										TCGA-D8-A27I	2.73078	2.19988
TCGA-85-A512	3.06658	1.71264										TCGA-D8-A27K	2.99211	1.84391
TCGA-85-A513	2.59843	2.15679										TCGA-D8-A27L	2.96899	1.93571
TCGA-85-A53L	2.80023	1.89962										TCGA-D8-A27M	2.91858	1.84475
TCGA-85-A5B5	2.66673	1.983										TCGA-D8-A27N	2.97007	2.16853
TCGA-90-7964	2.8209	1.84852										TCGA-D8-A27P	3.07172	1.72429
TCGA-90-A4ED	3.1421	1.57924										TCGA-D8-A27R	2.99935	2.04298
TCGA-90-A4EE	2.78187	1.86433										TCGA-D8-A27T	2.93892	1.9651
TCGA-90-A59Q	2.88295	1.81496										TCGA-D8-A27V	2.9202	1.86993
TCGA-92-7340	2.63402	1.90955										TCGA-D8-A27W	2.98718	2.43119
TCGA-92-7341	2.50266	1.87079										TCGA-D8-A3Z5	2.87378	2.06973
TCGA-92-8063	2.78728	1.90952										TCGA-D8-A3Z6	3.01335	1.62148
TCGA-92-8064	2.78461	1.86393										TCGA-D8-A4Z1	2.87726	2.14385
TCGA-92-8065	3.14534	2.10622										TCGA-D8-A73U	2.82477	2.13421
TCGA-94-7033	2.77627	1.92073										TCGA-D8-A73W	2.91159	1.67288
												TCGA-D8-A73X	2.87007	1.842
												TCGA-E2-A105	2.85857	1.85368
												TCGA-E2-A106	2.92336	1.81724
												TCGA-E2-A107	2.97336	2.15309
												TCGA-E2-A108	2.59051	1.97977
												TCGA-E2-A109	3.04625	1.70078
												TCGA-E2-A10A	3.2044	1.4843
												TCGA-E2-A10B	3.05802	1.68264
												TCGA-E2-A10C	2.88201	2.35654
												TCGA-E2-A10E	3.00867	2.03685
												TCGA-E2-A10F	2.94974	2.0917
												TCGA-E2-A14N	3.04697	1.60551
												TCGA-E2-A14O	3.11463	1.56326
												TCGA-E2-A14P	2.85534	1.74571
												TCGA-E2-A14Q	3.03039	1.98472
												TCGA-E2-A14R	3.07743	1.48939
												TCGA-E2-A14S	2.96981	1.6815
												TCGA-E2-A14T	3.08765	1.79166
												TCGA-E2-A14U	3.0118	1.60439
												TCGA-E2-A14V	2.68665	2.0621
												TCGA-E2-A14W	3.01911	1.96765
												TCGA-E2-A14X	3.09404	1.70406
												TCGA-E2-A14Y	3.0503	1.97393
												TCGA-E2-A14Z	2.99417	1.66932
												TCGA-E2-A150	3.1805	1.86422
												TCGA-E2-A152	2.79419	1.98258
												TCGA-E2-A153	2.8924	2.87494
												TCGA-E2-A154	2.90999	2.32555
												TCGA-E2-A155	3.00707	1.77583
												TCGA-E2-A156	3.10656	1.59831
												TCGA-E2-A158	3.02806	1.85008
												TCGA-E2-A159	2.91262	2.03077
												TCGA-E2-A15A	2.93968	2.03777
												TCGA-E2-A15C	2.91071	1.71296
												TCGA-E2-A15D	2.8794	1.68225
												TCGA-E2-A15E	3.13532	1.89257
												TCGA-E2-A15F	3.05742	2.24665
												TCGA-E2-A15G	3.08524	1.47914
												TCGA-E2-A15H	2.75447	1.75705
												TCGA-E2-A15I	2.86429	2.16181
												TCGA-E2-A15J	3.0455	1.79685
												TCGA-E2-A15K	2.95245	1.83437
												TCGA-E2-A15L	2.99049	1.69435
												TCGA-E2-A15M	2.84859	2.5304
												TCGA-E2-A15O	3.09058	1.69833
												TCGA-E2-A15P	2.98869	1.74646
												TCGA-E2-A15R	2.95533	1.71182
												TCGA-E2-A15S	2.85703	2.11572
												TCGA-E2-A15T	3.01615	1.92423
												TCGA-E2-A1AZ	3.00195	2.10926
												TCGA-E2-A1B0	2.983	1.79479
												TCGA-E2-A1B1	2.99551	1.97374
												TCGA-E2-A1B4	2.81737	2.01431
												TCGA-E2-A1B5	2.89139	1.88281
												TCGA-E2-A1B6	2.91066	1.80139
												TCGA-E2-A1BC	2.70499	2.32588
												TCGA-E2-A1BD	3.16366	1.54183
												TCGA-E2-A1IE	3.11582	1.73111
												TCGA-E2-A1IF	3.07966	1.62514
												TCGA-E2-A1IG	2.87241	2.08515
												TCGA-E2-A1IH	2.77062	2.20388
												TCGA-E2-A1II	2.66186	2.03325
												TCGA-E2-A1IJ	2.91719	2.06392
												TCGA-E2-A1IK	3.05327	2.02927
												TCGA-E2-A1IL	2.98011	2.89815
												TCGA-E2-A1IN	2.89872	1.98912
												TCGA-E2-A1IO	3.04739	1.59733
												TCGA-E2-A1IU	2.91508	1.69363

## Sheet: Gene.Correlations
LUSC						LGG						KICH						BRCA
gene	R	pvalue	n_samples	qvalue		gene	R	pvalue	n_samples	qvalue		gene	R	pvalue	n_samples	qvalue		gene	R	pvalue	n_samples	qvalue
FAM38A	0.226806	3.59794e-06	409	0.0237779		IL17D	0.386426	1.04773e-08	205	9.08409e-05		PPARA	0.457227	0.000113643	66	0.726672		BTNL9	0.306228	7.77334e-12	478	9.69724e-08
TRIB1	0.226577	3.68252e-06	409	0.0237779		DARS2	-0.381077	1.73058e-08	205	9.08409e-05		ANKRD43	0.397967	0.000935774	66	0.726672		S1PR1	0.27827	5.99185e-10	478	3.73742e-06
DIO2	0.221903	5.88206e-06	409	0.0237779		PAQR8	0.380466	1.83159e-08	205	9.08409e-05		PPARGC1B	-0.392997	0.00109803	66	0.726672		ROBO4	0.269018	2.27661e-09	478	6.39047e-06
CPSF3	-0.220051	7.06205e-06	409	0.0237779		LRRC1	0.373422	3.49403e-08	205	0.000129969		LOC441666	0.392351	0.00112088	66	0.726672		CARD8	0.26846	2.46361e-09	478	6.39047e-06
COL6A1	0.207841	2.26719e-05	409	0.0514889		KLHL32	0.369487	4.97889e-08	205	0.000148162		ATXN7L1	-0.389161	0.00124017	66	0.726672		VWF	0.268184	2.56131e-09	478	6.39047e-06
CTTN	0.207715	2.29383e-05	409	0.0514889		GCLC	0.358152	1.34542e-07	205	0.000333642		AVEN	-0.384544	0.0014331	66	0.726672		CCDC69	0.264281	4.4231e-09	478	8.26035e-06
C2orf44	-0.204492	3.08569e-05	409	0.0557096		HEATR1	-0.348234	3.11229e-07	205	0.000542561		DIP2A	0.382764	0.00151442	66	0.726672		CLIC2	0.263557	4.88958e-09	478	8.26035e-06
SLC30A6	-0.203724	3.30915e-05	409	0.0557096		GPT	0.346787	3.50899e-07	205	0.000542561		ME1	-0.377468	0.00178146	66	0.726672		PDE2A	0.262978	5.29722e-09	478	8.26035e-06
TAF1B	-0.201671	3.9848e-05	409	0.0596303		LSG1	-0.346617	3.55863e-07	205	0.000542561		ZNF555	0.374803	0.00193125	66	0.726672		PAPLN	0.259697	8.30791e-09	478	1.15157e-05
EGR3	0.199815	4.70632e-05	409	0.0633848		PPM1B	0.346322	3.64649e-07	205	0.000542561		CPEB3	0.373088	0.0020335	66	0.726672		GIMAP6	0.257351	1.14164e-08	478	1.42419e-05
COL5A3	0.198221	5.42239e-05	409	0.0634643		LIPE	0.343693	4.52613e-07	205	0.000602726		ATG12	-0.370817	0.00217635	66	0.726672		ITK	0.254542	1.66384e-08	478	1.86307e-05
BHLHE40	0.197493	5.7828e-05	409	0.0634643		CIRH1A	-0.342819	4.86102e-07	205	0.000602726		CDCA7L	-0.369101	0.0022902	66	0.726672		NLRP1	0.253984	1.79213e-08	478	1.86307e-05
PRPSAP1	-0.196839	6.1259e-05	409	0.0634643		LHPP	0.341454	5.43187e-07	205	0.000621699		OGFRL1	-0.36723	0.00242031	66	0.726672		EPAS1	0.252481	2.18707e-08	478	1.94573e-05
SLC12A4	0.195204	7.06843e-05	409	0.0642607		PRKAG2	0.339774	6.22327e-07	205	0.0006614		PIGP	0.3648	0.00259923	66	0.726672		PPP1R16B	0.25243	2.20172e-08	478	1.94573e-05
FLNB	0.194953	7.22451e-05	409	0.0642607		PPPDE1	-0.337514	7.46309e-07	205	0.000700727		ARHGEF9	0.362995	0.0027396	66	0.726672		SCARF1	0.251697	2.42532e-08	478	1.94573e-05
E2F6	-0.194214	7.70408e-05	409	0.0642607		AGXT2L1	0.337394	7.53521e-07	205	0.000700727		ARNT2	0.36036	0.00295677	66	0.726672		CLEC10A	0.25148	2.49552e-08	478	1.94573e-05
RRAS2	0.193064	8.50989e-05	409	0.0642607		PDK4	0.336088	8.36378e-07	205	0.000732027		DTX2	-0.358356	0.00313207	66	0.726672		CDH5	0.249636	3.17749e-08	478	2.33172e-05
TDP2	-0.192958	8.58845e-05	409	0.0642607		CARD14	0.332909	1.07589e-06	205	0.000866285		GALNT2	-0.358308	0.00313636	66	0.726672		SOCS3	0.248788	3.54856e-08	478	2.45935e-05
RFWD2	-0.192194	9.17175e-05	409	0.0647442		EFHD1	0.331907	1.16411e-06	205	0.000866285		ATP5O	0.357379	0.00322078	66	0.726672		CD5	0.24719	4.36471e-08	478	2.66245e-05
DHX57	-0.191645	9.61452e-05	409	0.0647442		GABARAPL2	0.331776	1.17615e-06	205	0.000866285		AP3S1	-0.356853	0.00326954	66	0.726672		IL3RA	0.247137	4.3949e-08	478	2.66245e-05
MVD	0.189011	0.00012029	409	0.0737444		ILDR2	-0.331281	1.22266e-06	205	0.000866285		CDCP1	-0.355964	0.0033533	66	0.726672		GIMAP8	0.246985	4.48188e-08	478	2.66245e-05
NOL11	-0.188589	0.000124656	409	0.0737444		BAT2L2	-0.329034	1.45692e-06	205	0.000944931		BSND	0.35265	0.00368277	66	0.726672		IL7R	0.246396	4.83543e-08	478	2.74191e-05
METTL2A	-0.187801	0.000133203	409	0.0737444		DDX10	-0.329001	1.46068e-06	205	0.000944931		OPA3	0.350764	0.00388289	66	0.726672		TNFRSF1B	0.245921	5.14005e-08	478	2.78792e-05
YWHAQ	-0.187621	0.000135226	409	0.0737444		PUS7	-0.326908	1.71764e-06	205	0.00106486		ALDH1L1	0.350496	0.00391204	66	0.726672		CD34	0.244812	5.924e-08	478	2.9979e-05
AMZ2	-0.186244	0.000151735	409	0.0737444		CLTCL1	0.32537	1.93333e-06	205	0.00111926		C14orf37	0.349447	0.00402822	66	0.726672		MMRN2	0.244702	6.00782e-08	478	2.9979e-05
COG2	-0.1859	0.000156144	409	0.0737444		OTUD1	0.325219	1.95583e-06	205	0.00111926		DUSP10	-0.349401	0.00403343	66	0.726672		CSF2RB	0.24398	6.58742e-08	478	3.07565e-05
COL6A2	0.185264	0.000164601	409	0.0737444		ASPA	0.324479	2.06986e-06	205	0.00112349		ZNF578	0.347773	0.00421995	66	0.726672		TGFBR2	0.243898	6.65672e-08	478	3.07565e-05
GCNT1	0.185094	0.000166943	409	0.0737444		PTPN9	-0.324201	2.11424e-06	205	0.00112349		GPATCH4	-0.347501	0.00425181	66	0.726672		CXorf36	0.243596	6.91715e-08	478	3.08184e-05
PDGFRA	0.184781	0.000171316	409	0.0737444		PACS2	0.323188	2.28416e-06	205	0.00117193		UBE2G2	0.347358	0.0042687	66	0.726672		ARHGEF15	0.241993	8.47503e-08	478	3.61728e-05
DDX1	-0.184367	0.000177284	409	0.0737444		ITPRIPL1	-0.321001	2.69598e-06	205	0.00132064		WRB	0.345488	0.00449466	66	0.726672		CD300LG	0.241786	8.69887e-08	478	3.61728e-05
EHBP1L1	0.18412	0.000180929	409	0.0737444		GEMIN4	-0.320511	2.79746e-06	205	0.00132064		CLEC2D	-0.345211	0.00452895	66	0.726672		MYCT1	0.241368	9.17009e-08	478	3.69022e-05
SNX33	0.183857	0.00018489	409	0.0737444		POLR1B	-0.32031	2.84028e-06	205	0.00132064		HNRNPA2B1	-0.344477	0.00462119	66	0.726672		AKNA	0.240387	1.03723e-07	478	4.04357e-05
FAM20B	-0.183637	0.000188267	409	0.0737444		FOLR2	0.318807	3.17985e-06	205	0.00143373		FAM165B	0.343389	0.00476084	66	0.726672		NLRC3	0.239914	1.10045e-07	478	4.16002e-05
BMP1	0.183543	0.000189723	409	0.0737444		CCT5	-0.317355	3.54419e-06	205	0.00154082		BTC	-0.342177	0.00492079	66	0.726672		MFNG	0.239274	1.19204e-07	478	4.37373e-05
ACP1	-0.183008	0.000198235	409	0.0737444		FAM23A	0.316559	3.76048e-06	205	0.00154082		PSMB2	-0.341026	0.00507712	66	0.726672		TSPAN7	0.238959	1.23986e-07	478	4.41922e-05
TPM1	0.182755	0.000202377	409	0.0737444		INPP1	0.316412	3.80186e-06	205	0.00154082		EPHB2	-0.339516	0.00528878	66	0.726672		PTGER4	0.238405	1.32832e-07	478	4.48857e-05
DNAH17	0.182742	0.000202595	409	0.0737444		LOC90784	-0.316068	3.90023e-06	205	0.00154082		GPC6	-0.339156	0.00534033	66	0.726672		PTPRB	0.238387	1.33128e-07	478	4.48857e-05
ZNF71	0.181877	0.00021742	409	0.0755125		CSNK1G1	-0.315455	4.08134e-06	205	0.00154082		C1orf77	-0.338993	0.00536388	66	0.726672		GPIHBP1	0.237988	1.39886e-07	478	4.52561e-05
TOM1L1	-0.181325	0.000227398	409	0.0755125		NIP7	-0.315353	4.11235e-06	205	0.00154082		CPT1A	0.33857	0.0054252	66	0.726672		ERG	0.23759	1.46951e-07	478	4.52561e-05
PPP2R5B	0.181033	0.000232859	409	0.0755125		GART	-0.31512	4.18394e-06	205	0.00154082		RAC1	-0.338301	0.00546462	66	0.726672		PEAR1	0.237529	1.48068e-07	478	4.52561e-05
EIF4A2	-0.180898	0.000235418	409	0.0755125		MAF	0.314772	4.29293e-06	205	0.00154082		RAI14	-0.337947	0.0055169	66	0.726672		ETS1	0.237364	1.51132e-07	478	4.52561e-05
EPHA2	0.180663	0.000239929	409	0.0755125		HDAC11	0.314595	4.34937e-06	205	0.00154082		DCAF11	0.337929	0.00551953	66	0.726672		ELTD1	0.237298	1.52365e-07	478	4.52561e-05
PUM2	-0.180604	0.000241093	409	0.0755125		PLEKHB1	0.314104	4.50951e-06	205	0.0015604		VMA21	0.337769	0.00554328	66	0.726672		FLI1	0.237035	1.57387e-07	478	4.56607e-05
TSEN15	-0.179659	0.000260186	409	0.0796406		KIRREL	-0.313655	4.66103e-06	205	0.00157617		C21orf33	0.337236	0.00562313	66	0.726672		P2RY8	0.236779	1.62447e-07	478	4.60573e-05
PLCB3	0.178768	0.000279478	409	0.0823582		CHD1	-0.313198	4.82024e-06	205	0.00159379		ATP5J	0.336633	0.00571454	66	0.726672		STARD8	0.236562	1.66858e-07	478	4.62567e-05
FEZ2	-0.178595	0.000283376	409	0.0823582		CSGALNACT1	0.312791	4.9663e-06	205	0.00160153		LOC284440	0.335888	0.0058294	66	0.726672		SHE	0.236145	1.75647e-07	478	4.76347e-05
TADA1	-0.178419	0.00028741	409	0.0823582		CRYL1	0.312539	5.05892e-06	205	0.00160153		PTGER3	0.33551	0.00588841	66	0.726672		CLEC14A	0.235882	1.81405e-07	478	4.8136e-05
IL11	0.177706	0.000304243	409	0.0826006		CCDC160	0.312215	5.18041e-06	205	0.00160582		ODZ3	-0.335246	0.00592992	66	0.726672		PRKCB	0.235713	1.85213e-07	478	4.8136e-05
BHLHE41	0.177692	0.000304561	409	0.0826006		GPIHBP1	0.31158	5.42629e-06	205	0.00163068		HMGN5	0.334699	0.00601687	66	0.726672		CD2	0.235286	1.95185e-07	478	4.96926e-05
NPAS2	0.177606	0.000306655	409	0.0826006		MRC1	0.311446	5.4798e-06	205	0.00163068		GLB1L	0.332541	0.0063707	66	0.726672		NPR1	0.234668	2.10508e-07	478	5.21628e-05
NFAT5	0.176726	0.000328858	409	0.0858005		ADAR	-0.310981	5.66872e-06	205	0.00164614		CCT5	-0.332241	0.00642125	66	0.726672		DNAJC10	0.234562	2.13251e-07	478	5.21628e-05
MAP4K3	-0.176634	0.000331276	409	0.0858005		C5orf53	0.310702	5.78522e-06	205	0.00164614		NUP62	-0.331604	0.00652996	66	0.726672		STK17B	0.233992	2.28613e-07	478	5.38356e-05
MVP	0.17626	0.000341212	409	0.0867066		GANAB	-0.310516	5.86365e-06	205	0.00164614		NACA2	-0.331496	0.00654841	66	0.726672		YPEL5	0.233988	2.2872e-07	478	5.38356e-05
PLEC	0.175608	0.000359242	409	0.0870537		FAM189A2	0.309679	6.2314e-06	205	0.00171698		GMPR	0.331341	0.00657532	66	0.726672		RAB8B	0.233699	2.36921e-07	478	5.47331e-05
FKBP9	0.175595	0.000359601	409	0.0870537		RGS9	0.309422	6.34817e-06	205	0.00171735		LOX	-0.331259	0.00658939	66	0.726672		CD6	0.233411	2.45347e-07	478	5.56491e-05
CEBPZ	-0.175512	0.00036197	409	0.0870537		CDH20	0.309055	6.51904e-06	205	0.00173209		GPR180	-0.330821	0.00666573	66	0.726672		STX11	0.233027	2.57065e-07	478	5.72658e-05
ARFRP1	0.174537	0.000390764	409	0.0883273		HSD17B14	0.307677	7.20043e-06	205	0.00185294		FZD2	-0.330597	0.00670499	66	0.726672		ZFP36	0.232821	2.63568e-07	478	5.76843e-05
UBA2	-0.174359	0.00039625	409	0.0883273		FAM19A5	0.307634	7.22296e-06	205	0.00185294		GCGR	0.330453	0.00673026	66	0.726672		GIMAP7	0.232642	2.69333e-07	478	5.79297e-05
CNTNAP2	-0.174298	0.000398152	409	0.0883273		LRRC59	-0.306773	7.68362e-06	205	0.00192015		ZNF554	0.329831	0.00684086	66	0.726672		COL6A6	0.232119	2.86923e-07	478	5.86302e-05
AGBL5	-0.17425	0.000399651	409	0.0883273		FANCF	-0.30654	7.81347e-06	205	0.00192015		ZCCHC9	-0.329541	0.00689294	66	0.726672		IKZF1	0.232087	2.88032e-07	478	5.86302e-05
CCM2	0.174237	0.000400057	409	0.0883273		RHPN1	0.306435	7.8721e-06	205	0.00192015		PTBP1	-0.328786	0.00703014	66	0.726672		GEM	0.232001	2.91042e-07	478	5.86302e-05
COL16A1	0.173654	0.000418664	409	0.0909445		AVPI1	0.306075	8.07784e-06	205	0.0019239		MUTYH	-0.328189	0.0071403	66	0.726672		AMICA1	0.231991	2.91389e-07	478	5.86302e-05
LMF2	0.172908	0.000443698	409	0.0922458		NLN	-0.305957	8.14608e-06	205	0.0019239		DSCAML1	0.326333	0.0074924	66	0.726672		THBD	0.231775	2.991e-07	478	5.92266e-05
EHD4	0.172887	0.000444408	409	0.0922458		PPP2CB	0.305406	8.47349e-06	205	0.00196995		CD44	-0.326135	0.00753089	66	0.726672		KLRK1	0.230128	3.64558e-07	478	7.10603e-05
SENP1	-0.172864	0.000445202	409	0.0922458		ENTPD7	-0.303716	9.55611e-06	205	0.00217248		LGR4	0.325942	0.00756868	66	0.726672		FMNL1	0.229757	3.81093e-07	478	7.23294e-05
TMEM30B	0.172006	0.000475784	409	0.0970888		ALDH2	0.303508	9.69775e-06	205	0.00217248		AMOT	0.325701	0.00761586	66	0.726672		MAP3K14	0.229701	3.83656e-07	478	7.23294e-05
RFC4	-0.171501	0.000494659	409	0.0993056		POLR2D	-0.303385	9.78268e-06	205	0.00217248		C11orf54	0.32533	0.00768905	66	0.726672		PECAM1	0.229597	3.88463e-07	478	7.23294e-05
MAP3K11	0.171003	0.000514003	409	0.0993056		CLPB	-0.302571	1.03623e-05	205	0.00226736		ANXA2	-0.324142	0.00792771	66	0.726672		GIMAP1	0.229019	4.16193e-07	478	7.6353e-05
DTX2	0.170924	0.000517141	409	0.0993056		DHRS12	0.301616	1.10843e-05	205	0.00234457		EXOC4	-0.323817	0.00799425	66	0.726672		MCTP1	0.22858	4.38484e-07	478	7.92766e-05
MMP14	0.170637	0.000528632	409	0.0993056		MAP3K1	-0.301578	1.1114e-05	205	0.00234457		DAGLB	-0.3236	0.0080388	66	0.726672		PTPRC	0.227637	4.90409e-07	478	8.65158e-05
YIPF4	-0.170558	0.000531833	409	0.0993056		ARHGEF37	0.301484	1.11879e-05	205	0.00234457		DNAL1	0.322939	0.00817606	66	0.726672		SELP	0.227603	4.92395e-07	478	8.65158e-05
MAP4	0.170427	0.000537199	409	0.0993056		ADD3	0.300688	1.18307e-05	205	0.00244485		UBAP2L	-0.322277	0.00831569	66	0.726672		GIMAP5	0.22748	4.99585e-07	478	8.656e-05
ZNF30	-0.170402	0.000538262	409	0.0993056		ASMTL	0.300393	1.20787e-05	205	0.0024619		CTSB	-0.322235	0.00832453	66	0.726672		HLA-DQB2	0.227285	5.11251e-07	478	8.73678e-05
C11orf57	-0.170121	0.000549928	409	0.100087		MAL	0.299968	1.24432e-05	205	0.00250191		C6orf162	0.321874	0.00840151	66	0.726672		GPR116	0.226989	5.29429e-07	478	8.92518e-05
AKR1B10	-0.169521	0.000575727	409	0.101658		DHX8	-0.29972	1.26608e-05	205	0.00251174		BAIAP3	0.321495	0.00848297	66	0.726672		SLA	0.226616	5.53227e-07	478	9.20201e-05
FSCN1	0.169489	0.000577136	409	0.101658		BFAR	-0.29902	1.3295e-05	205	0.00253181		C21orf57	0.320674	0.00866207	66	0.726672		CD93	0.225141	6.5784e-07	478	0.000107981
KCTD20	-0.169336	0.000583859	409	0.101658		NTSR2	0.298886	1.34194e-05	205	0.00253181		DUSP4	-0.320396	0.00872338	66	0.726672		WIPF1	0.225029	6.6655e-07	478	0.00010799
TNKS1BP1	0.169086	0.00059507	409	0.101658		FNBP1	0.298822	1.34797e-05	205	0.00253181		LIN7C	0.320332	0.00873748	66	0.726672		EMCN	0.224522	7.07169e-07	478	0.000113102
HLF	-0.169011	0.000598501	409	0.101658		COX10	-0.298746	1.35513e-05	205	0.00253181		HADHB	0.320299	0.00874499	66	0.726672		LCK	0.223222	8.2262e-07	478	0.000129901
EFNB1	0.168894	0.00060385	409	0.101658		ADARB2	0.298438	1.38446e-05	205	0.00253181		CTPS	-0.320146	0.00877888	66	0.726672		GPRASP1	0.222901	8.53824e-07	478	0.000131907
URGCP	0.168488	0.000622715	409	0.10354		NUP155	-0.298422	1.38596e-05	205	0.00253181		FGF12	-0.319735	0.00887069	66	0.726672		SDPR	0.222875	8.56473e-07	478	0.000131907
AP3M1	-0.168326	0.00063041	409	0.103541		PGAM5	-0.298326	1.39531e-05	205	0.00253181		CLN8	0.318626	0.00912286	66	0.726672		SPN	0.222053	9.41781e-07	478	0.000143277
KLF7	0.167531	0.000669402	409	0.107387		MFSD9	-0.297701	1.45716e-05	205	0.00261217		POLE	-0.318619	0.00912457	66	0.726672		CSRNP1	0.22126	1.03178e-06	478	0.000153226
NOL10	-0.167524	0.000669772	409	0.107387		PWP1	-0.297431	1.48476e-05	205	0.00262996		ZNF395	0.318254	0.00920899	66	0.726672		HLA-DPB1	0.221139	1.04633e-06	478	0.000153226
PMEPA1	0.167273	0.000682571	409	0.108151		EXT2	-0.297217	1.5069e-05	205	0.00263779		MOV10	-0.318193	0.00922302	66	0.726672		GZMK	0.22109	1.05214e-06	478	0.000153226
SNX17	-0.166875	0.000703306	409	0.108237		ISG20L2	-0.296966	1.53325e-05	205	0.00265271		NCAPH	-0.318153	0.00923235	66	0.726672		GRASP	0.221056	1.05631e-06	478	0.000153226
GPN1	-0.166743	0.00071027	409	0.108237		CTDSPL	0.29633	1.60213e-05	205	0.00274001		EFTUD2	-0.318148	0.00923347	66	0.726672		IL10RA	0.220851	1.08145e-06	478	0.000154684
PEX19	-0.166738	0.000710537	409	0.108237		DEXI	0.295889	1.65165e-05	205	0.0027926		CD22	-0.318048	0.00925682	66	0.726672		GNG2	0.220644	1.10739e-06	478	0.000154684
GFPT2	0.166545	0.000720895	409	0.108237		MAP7	0.29556	1.68954e-05	205	0.00281528		DEF6	-0.317872	0.00929789	66	0.726672		JAK3	0.220579	1.11573e-06	478	0.000154684
C2orf56	-0.166501	0.000723297	409	0.108237		DKC1	-0.295416	1.70634e-05	205	0.00281528		ANXA2P2	-0.31777	0.00932183	66	0.726672		IL33	0.220577	1.11596e-06	478	0.000154684
YKT6	0.165835	0.000760208	409	0.112511		PTGDS	0.295284	1.72182e-05	205	0.00281528		PLCD1	0.316769	0.00955925	66	0.726672		ABCA6	0.220356	1.14454e-06	478	0.000156903
CDH3	0.165643	0.000771227	409	0.112901		MPHOSPH9	-0.295015	1.75402e-05	205	0.00283524		CLEC18A	0.316581	0.00960427	66	0.726672		SLC9A9	0.220093	1.17948e-06	478	0.000159935
CD82	0.165419	0.00078419	409	0.113564		KIAA0406	-0.294799	1.78022e-05	205	0.00283524		PDCD2L	-0.316197	0.00969717	66	0.726672		CARD11	0.219937	1.20069e-06	478	0.00016106
TCF25	0.16512	0.000801835	409	0.114884		PGPEP1L	0.294687	1.79396e-05	205	0.00283524		FRMD6	-0.316073	0.00972742	66	0.726672		IL16	0.219799	1.21977e-06	478	0.000161879
CRELD2	0.164515	0.000838653	409	0.117985		FAM69A	0.29439	1.83087e-05	205	0.00283524		MRPL39	0.315616	0.00983918	66	0.726672		CD69	0.219452	1.26907e-06	478	0.000166649
TPMT	-0.164477	0.000840998	409	0.117985		PTDSS1	-0.29395	1.88688e-05	205	0.00283524		KIAA1310	0.315457	0.00987834	66	0.726672		GIMAP4	0.218897	1.35185e-06	478	0.00017567
DNMT3A	-0.164274	0.000853762	409	0.118541		AKTIP	0.293945	1.88751e-05	205	0.00283524		CHD4	-0.315391	0.00989453	66	0.726672		CD8A	0.218331	1.44154e-06	478	0.000185394
SLC39A13	0.163757	0.000886996	409	0.120592		MOCS3	-0.29392	1.89068e-05	205	0.00283524		CAST	-0.315288	0.00992017	66	0.726672		PLVAP	0.217886	1.51596e-06	478	0.000192976
UNG	-0.163755	0.000887166	409	0.120592		LYVE1	0.293468	1.95001e-05	205	0.00283524		GORAB	-0.314916	0.0100126	66	0.726672		GRAP	0.217713	1.54603e-06	478	0.00019317
C15orf52	0.163629	0.000895397	409	0.120592		LRRC33	0.293464	1.9506e-05	205	0.00283524		RGS2	-0.313572	0.010353	66	0.726672		GIMAP2	0.217699	1.54846e-06	478	0.00019317
GEN1	-0.163489	0.000904738	409	0.120644		DBNDD2	0.293429	1.95523e-05	205	0.00283524		KIAA1737	0.313513	0.0103681	66	0.726672		GZMA	0.217414	1.59915e-06	478	0.000197519
HFE	-0.16327	0.000919425	409	0.121293		NUP205	-0.293381	1.96163e-05	205	0.00283524		C13orf34	-0.312951	0.0105137	66	0.726672		FAM78A	0.21719	1.64006e-06	478	0.000200517
SF3B14	-0.163149	0.000927619	409	0.121293		DAAM2	0.293373	1.9627e-05	205	0.00283524		NPC1	0.312878	0.0105326	66	0.726672		ZAP70	0.217106	1.65557e-06	478	0.000200517
ARSA	0.16296	0.000940625	409	0.121395		LOC100272146	0.293114	1.99774e-05	205	0.00285013		DYRK1A	0.312772	0.0105602	66	0.726672		ECSCR	0.216963	1.68255e-06	478	0.000201825
POLG	0.162876	0.00094643	409	0.121395		MLEC	-0.293014	2.01131e-05	205	0.00285013		KDM4D	0.312477	0.0106377	66	0.726672		GGTA1	0.21686	1.70207e-06	478	0.000202222
RNF157	-0.162411	0.000979233	409	0.124305		MERTK	0.292474	2.08667e-05	205	0.00292902		FAM193A	-0.31243	0.0106501	66	0.726672		IGF1	0.216046	1.86524e-06	478	0.000219517
ZNF599	-0.162117	0.00100052	409	0.124305		AATK	0.292301	2.11143e-05	205	0.00293607		MCM5	-0.310821	0.0110811	66	0.726672		ADCY4	0.215635	1.95312e-06	478	0.000227712
TRMT61B	-0.162093	0.00100235	409	0.124305		KBTBD3	0.291571	2.2187e-05	205	0.00305304		C12orf45	-0.310578	0.0111474	66	0.726672		IL2RG	0.215181	2.0547e-06	478	0.000237337
FAM116B	0.162042	0.00100603	409	0.124305		PLEC	0.291452	2.23658e-05	205	0.00305304		PIPSL	-0.310571	0.0111494	66	0.726672		ACVRL1	0.214848	2.13262e-06	478	0.000244078
PPHLN1	-0.161861	0.00101943	409	0.124815		PRKDC	-0.291214	2.27292e-05	205	0.00307443		ISCU	0.310354	0.0112091	66	0.726672		LCP1	0.214619	2.18768e-06	478	0.000245804
ASF1A	-0.161629	0.00103684	409	0.124966		POLD3	-0.290875	2.32566e-05	205	0.0030962		PARD6B	0.310268	0.0112327	66	0.726672		PRF1	0.214586	2.19576e-06	478	0.000245804
EHD2	0.161598	0.00103922	409	0.124966		C21orf131	0.290689	2.35524e-05	205	0.0030962		MRPS6	0.310135	0.0112695	66	0.726672		CD247	0.214497	2.21756e-06	478	0.000245804
NKAIN2	-0.161462	0.00104957	409	0.125094		AQR	-0.290659	2.36001e-05	205	0.0030962		VPS72	-0.309831	0.0113537	66	0.726672		MOBKL2A	0.214461	2.22652e-06	478	0.000245804
PVR	0.16129	0.00106278	409	0.125558		POM121C	-0.290582	2.37225e-05	205	0.0030962		CAP1	-0.309503	0.0114455	66	0.726672		SERPINE1	0.214245	2.28067e-06	478	0.000249573
DNAJB2	0.161009	0.00108474	409	0.126143		EIF2AK4	-0.289592	2.53603e-05	205	0.00325384		IKBKE	-0.309333	0.0114932	66	0.726672		ESAM	0.21363	2.44186e-06	478	0.000264889
PLEKHG3	0.160834	0.00109855	409	0.126143		DNAJB2	0.289588	2.53677e-05	205	0.00325384		LSM11	-0.309093	0.0115609	66	0.726672		ARHGAP30	0.213423	2.49856e-06	478	0.000268703
BCDIN3D	-0.160741	0.00110602	409	0.126143		RHOB	0.289327	2.58155e-05	205	0.00328298		GPN2	-0.308945	0.0116028	66	0.726672		C16orf88	-0.213283	2.53761e-06	478	0.000268755
COL4A2	0.160642	0.00111399	409	0.126143		KIF1C	0.289036	2.63258e-05	205	0.00331951		DIRAS1	0.308665	0.0116824	66	0.726672		FYB	0.213215	2.55688e-06	478	0.000268755
MARK4	0.160531	0.00112298	409	0.126143		IFNA2	0.288509	2.72741e-05	205	0.00339264		CAPZA1	-0.308609	0.0116983	66	0.726672		STK10	0.21319	2.56368e-06	478	0.000268755
RDH14	-0.160519	0.00112394	409	0.126143		NDRG1	0.288395	2.7483e-05	205	0.00339264		MOBKL2B	0.308339	0.0117758	66	0.726672		GPR146	0.212898	2.64803e-06	478	0.000275285
DDX59	-0.159385	0.00121987	409	0.1314		OSBPL2	0.288222	2.78036e-05	205	0.00339264		PLXNC1	-0.307951	0.0118876	66	0.726672		CYTIP	0.212813	2.6729e-06	478	0.000275574
PLK3	0.159353	0.00122267	409	0.1314		CHST14	-0.288132	2.79709e-05	205	0.00339264		CCNE1	-0.307888	0.011906	66	0.726672		ACAP1	0.212617	2.73134e-06	478	0.000279291
RPS6KA4	0.15895	0.00125863	409	0.1314		MGAT4C	0.288025	2.81718e-05	205	0.00339264		PLEKHF1	-0.307789	0.0119347	66	0.726672		APBB1IP	0.212027	2.9147e-06	478	0.000291215
GALNT5	0.158872	0.0012657	409	0.1314		DISC1	-0.287892	2.84234e-05	205	0.00339264		MMP24	0.307277	0.0120842	66	0.726672		MME	0.211968	2.93375e-06	478	0.000291215
MGC57346	-0.158775	0.00127453	409	0.1314		LOC283999	0.287844	2.85152e-05	205	0.00339264		WDR70	-0.306644	0.0122716	66	0.726672		RASSF5	0.211961	2.93623e-06	478	0.000291215
FAM8A1	-0.15876	0.00127592	409	0.1314		KRR1	-0.28771	2.87712e-05	205	0.00339264		IGFBP7	0.306353	0.0123584	66	0.726672		CD96	0.211945	2.94133e-06	478	0.000291215
TTC27	-0.158728	0.00127882	409	0.1314		PSMD11	-0.287613	2.8958e-05	205	0.00339264		LOH12CR2	0.306306	0.0123725	66	0.726672		TIE1	0.2118	2.98843e-06	478	0.000293109
POLE3	-0.158722	0.00127934	409	0.1314		C2CD3	-0.286747	3.06808e-05	205	0.00356641		C20orf108	0.306183	0.0124094	66	0.726672		EGR2	0.211743	3.00745e-06	478	0.000293109
C17orf71	-0.15869	0.00128235	409	0.1314		DIAPH1	-0.285575	3.31637e-05	205	0.00382149		MPZL1	-0.306094	0.0124364	66	0.726672		PIK3CD	0.211641	3.04125e-06	478	0.000294106
IQCB1	-0.158684	0.00128286	409	0.1314		PIP5K1A	-0.285364	3.36305e-05	205	0.00382149		PA2G4P4	-0.305671	0.0125642	66	0.726672		SAMSN1	0.211542	3.07441e-06	478	0.000294439
TATDN3	-0.158665	0.00128459	409	0.1314		LAMC1	-0.285256	3.38723e-05	205	0.00382149		GATAD2B	-0.305495	0.0126177	66	0.726672		SH2D3C	0.21149	3.09191e-06	478	0.000294439
C2orf3	-0.15863	0.00128786	409	0.1314		PC	0.285243	3.39026e-05	205	0.00382149		AURKB	-0.305226	0.0127	66	0.726672		ABI3BP	0.211011	3.25869e-06	478	0.000307971
SCYL3	-0.15846	0.00130363	409	0.13201		DNAH17	0.284684	3.51776e-05	205	0.0039354		FAM126A	-0.304704	0.0128611	66	0.726672		TEK	0.210937	3.28514e-06	478	0.000308136
CEBPB	0.158242	0.00132411	409	0.132244		LOC153328	0.284236	3.62334e-05	205	0.00399993		ITGB5	-0.304438	0.0129438	66	0.726672		GPR132	0.210756	3.3509e-06	478	0.000311959
POLR3C	-0.158226	0.00132558	409	0.132244		NRBP2	0.284146	3.64501e-05	205	0.00399993		PIAS3	-0.303958	0.0130941	66	0.726672		DARC	0.210401	3.48358e-06	478	0.000321909
ZC3H12A	0.157608	0.00138541	409	0.136887		EGLN3	0.2841	3.6561e-05	205	0.00399993		ILF2	-0.303741	0.0131628	66	0.726672		PTPN7	0.210161	3.57601e-06	478	0.00032802
PRIM1	-0.157522	0.00139388	409	0.136887		DLAT	-0.283865	3.71318e-05	205	0.00403273		LASP1	-0.303192	0.0133374	66	0.726672		CCL14	0.210022	3.63042e-06	478	0.000330581
PLXNB2	0.157435	0.00140261	409	0.136887		FSTL5	0.283602	3.77802e-05	205	0.00405792		NDUFA10	0.303102	0.0133662	66	0.726672		KDR	0.209883	3.68588e-06	478	0.000333198
PRDX6	-0.157221	0.00142403	409	0.137809		ADHFE1	0.28355	3.79092e-05	205	0.00405792		HDAC1	-0.301373	0.0139305	66	0.726672		LCP2	0.209813	3.71421e-06	478	0.000333343
WDR43	-0.156999	0.00144672	409	0.137809		C7orf41	0.283403	3.82779e-05	205	0.00406812		LOC92973	0.301074	0.01403	66	0.726672		TAGAP	0.209146	3.99346e-06	478	0.000355846
SERPINE1	0.156984	0.00144826	409	0.137809		GMNN	0.283189	3.88191e-05	205	0.00409638		LOC493754	-0.300664	0.0141678	66	0.726672		SOX17	0.208944	4.08154e-06	478	0.000361041
COPB1	0.156938	0.00145299	409	0.137809		HRSP12	0.282929	3.94869e-05	205	0.00412818		C1orf85	-0.300619	0.0141829	66	0.726672		CCL22	0.208881	4.10965e-06	478	0.000361041
ZDHHC2	-0.156522	0.00149649	409	0.140942		LIX1	0.282756	3.99384e-05	205	0.00412818		C1orf35	-0.300158	0.0143391	66	0.726672		INPP5D	0.208709	4.187e-06	478	0.000365265
C9orf80	-0.156261	0.00152438	409	0.141586		LRRC57	-0.28275	3.99528e-05	205	0.00412818		IQGAP3	-0.300069	0.0143696	66	0.726672		TRAF1	0.208431	4.31489e-06	478	0.000373807
SPG7	0.15624	0.00152664	409	0.141586		OSBPL11	0.282273	4.12233e-05	205	0.00420513		DYNLL1	-0.299672	0.0145055	66	0.726672		LIPE	0.208276	4.38761e-06	478	0.000377486
PPP1CB	-0.155989	0.00155396	409	0.141586		EIF2AK2	-0.282168	4.15079e-05	205	0.00420513		EME2	-0.299048	0.0147216	66	0.726672		MYO1G	0.207153	4.9523e-06	478	0.00042252
ANGEL2	-0.155954	0.00155775	409	0.141586		NT5C2	0.282135	4.15969e-05	205	0.00420513		DDB1	0.298673	0.0148525	66	0.726672		TIGIT	0.207103	4.97879e-06	478	0.00042252
IL4R	0.155741	0.0015814	409	0.141586		MARS2	-0.28185	4.23801e-05	205	0.00420513		HDGFRP3	-0.298523	0.0149054	66	0.726672		LAT	0.206865	5.10757e-06	478	0.00043052
ST14	0.155733	0.00158224	409	0.141586		PRIM1	-0.281803	4.25082e-05	205	0.00420513		HUS1	-0.298512	0.0149094	66	0.726672		RASAL3	0.206585	5.26345e-06	478	0.000440682
COL1A1	0.155605	0.00159657	409	0.141586		N4BP2	-0.281775	4.25871e-05	205	0.00420513		LOC100130093	0.298507	0.0149112	66	0.726672		CELF2	0.206144	5.5178e-06	478	0.000457848
DCAF12	-0.155449	0.00161422	409	0.141586		NUP160	-0.281743	4.26758e-05	205	0.00420513		HRH1	-0.298413	0.0149442	66	0.726672		NR4A1	0.206104	5.54188e-06	478	0.000457848
RALGPS2	-0.155423	0.00161714	409	0.141586		B4GALT5	-0.281511	4.33278e-05	205	0.00422167		PIGH	0.298388	0.0149531	66	0.726672		SELPLG	0.205754	5.75292e-06	478	0.000472156
C17orf42	-0.155419	0.0016176	409	0.141586		MXI1	0.281481	4.34112e-05	205	0.00422167		KIF5C	0.298356	0.0149644	66	0.726672		RORA	0.205546	5.88176e-06	478	0.000479575
ANAPC7	-0.155317	0.00162923	409	0.141586		CNOT1	-0.280998	4.48013e-05	205	0.00430132		MAML1	-0.297751	0.0151793	66	0.726672		APOBEC3C	0.205077	6.18284e-06	478	0.00050085
TFAM	-0.155315	0.00162948	409	0.141586		MSH2	-0.280996	4.48085e-05	205	0.00430132		LRRC61	-0.297602	0.0152328	66	0.726672		CD200	0.204724	6.41971e-06	478	0.000516683
LAMP1	0.15503	0.0016624	409	0.143318		FLJ42709	0.280497	4.62874e-05	205	0.00441481		FMNL1	-0.297247	0.0153607	66	0.726672		SASH3	0.204598	6.50562e-06	478	0.000517885
CENPO	-0.15476	0.00169426	409	0.143318		IRS1	-0.280078	4.75647e-05	205	0.00450774		CCDC99	-0.297038	0.0154363	66	0.726672		ARHGAP25	0.204581	6.51767e-06	478	0.000517885
EPT1	-0.154724	0.00169843	409	0.143318		CENPL	-0.279928	4.80298e-05	205	0.00452301		PANX1	-0.29692	0.0154792	66	0.726672		PVRIG	0.204268	6.73756e-06	478	0.000531969
EFNB2	0.154719	0.00169906	409	0.143318		N4BP2L1	0.279763	4.85444e-05	205	0.00454272		KIAA0090	-0.296831	0.0155114	66	0.726672		EVI2A	0.203493	7.31272e-06	478	0.00057375
TBCCD1	-0.154651	0.00170718	409	0.143318		DNMT1	-0.27965	4.8903e-05	205	0.00454768		PFN1	-0.296734	0.015547	66	0.726672		TMC8	0.203363	7.41436e-06	478	0.000578089
ZFP36L1	0.1546	0.00171326	409	0.143318		C1orf163	-0.279078	5.07455e-05	205	0.0046897		CKLF	-0.296671	0.0155699	66	0.726672		SLAMF6	0.203256	7.49814e-06	478	0.000580989
RRM2	-0.154471	0.00172889	409	0.143732		C10orf54	0.278816	5.16125e-05	205	0.00471905		RAN	-0.296658	0.0155746	66	0.726672		C7	0.20303	7.67882e-06	478	0.000591317
TOR3A	-0.15438	0.00173981	409	0.143753		IARS	-0.278791	5.16974e-05	205	0.00471905		NUF2	-0.296048	0.0157991	66	0.726672		CXCR3	0.202749	7.90919e-06	478	0.00060532
UBXN2A	-0.153699	0.00182453	409	0.149509		CSTF2	-0.278594	5.23585e-05	205	0.00475026		NECAP2	-0.296035	0.0158037	66	0.726672		KIAA1274	0.202573	8.05738e-06	478	0.000612901
SRP9	-0.153643	0.00183168	409	0.149509		PPIG	-0.278366	5.31337e-05	205	0.00479138		ENPP1	-0.296024	0.0158081	66	0.726672		SH2B3	0.202293	8.29753e-06	478	0.000626983
GCNT2	-0.153204	0.00188838	409	0.152625		C9orf150	0.277973	5.44959e-05	205	0.0048277		NTNG1	-0.295933	0.0158417	66	0.726672		AOC3	0.202241	8.34302e-06	478	0.000626983
NOD1	0.153173	0.00189251	409	0.152625		LDB3	0.277902	5.47459e-05	205	0.0048277		UBE2D2	-0.295417	0.0160341	66	0.726672		WDFY4	0.202016	8.54162e-06	478	0.000638064
DNA2	-0.152894	0.00192951	409	0.154683		GRINA	0.277899	5.47561e-05	205	0.0048277		ANKRD29	0.29533	0.0160667	66	0.726672		S1PR4	0.201908	8.63966e-06	478	0.000641546
TIPRL	-0.152749	0.00194892	409	0.154757		ANKRD37	0.277798	5.51134e-05	205	0.0048277		LMNB1	-0.295289	0.0160823	66	0.726672		GPR183	0.201746	8.78675e-06	478	0.000647702
CCDC138	-0.15264	0.00196376	409	0.154757		LCN12	0.277786	5.51588e-05	205	0.0048277		RAC2	-0.295194	0.0161179	66	0.726672		APOLD1	0.201664	8.863e-06	478	0.000647702
C19orf42	-0.152615	0.0019671	409	0.154757		BAZ1B	-0.277262	5.70477e-05	205	0.00493973		CCNB1IP1	0.294974	0.0162009	66	0.726672		PRDM1	0.201647	8.87831e-06	478	0.000647702
CENPL	-0.152547	0.00197641	409	0.154757		C15orf41	-0.277247	5.71029e-05	205	0.00493973		ARHGAP10	-0.294824	0.0162578	66	0.726672		LY9	0.201535	8.98328e-06	478	0.000651549
TMCO7	0.152306	0.00200956	409	0.156334		C11orf82	-0.27703	5.79019e-05	205	0.00495652		KIAA1524	-0.294577	0.0163516	66	0.726672		ENG	0.201163	9.33902e-06	478	0.000673435
SYT12	0.15217	0.00202853	409	0.156334		KLK6	0.276975	5.81086e-05	205	0.00495652		ATP5A1	0.29452	0.0163734	66	0.726672		ARHGAP9	0.20103	9.4697e-06	478	0.000675115
PDXK	0.152111	0.00203687	409	0.156334		GPR62	0.276913	5.83393e-05	205	0.00495652		DCLRE1B	-0.29448	0.0163888	66	0.726672		HSPB6	0.201029	9.47056e-06	478	0.000675115
TMEM38B	-0.152067	0.00204298	409	0.156334		MOBP	0.276836	5.86294e-05	205	0.00495652		AP4M1	-0.294464	0.0163948	66	0.726672		HCLS1	0.20019	1.03339e-05	478	0.000732474
TOMM5	-0.151981	0.00205521	409	0.156381		FBXO44	0.276622	5.94372e-05	205	0.00497606		PDIA4	-0.294449	0.0164005	66	0.726672		FOSB	0.199926	1.06213e-05	478	0.000748591
RIT1	-0.151762	0.00208641	409	0.157862		ITM2B	0.276598	5.95294e-05	205	0.00497606		LTBR	-0.294403	0.0164181	66	0.726672		TNXB	0.199577	1.10121e-05	478	0.000771773
ITPRIP	0.151645	0.00210323	409	0.157862		ALKBH8	-0.276272	6.0783e-05	205	0.00505071		H2AFY	-0.29417	0.0165075	66	0.726672		NOTCH4	0.198783	1.19542e-05	478	0.000830895
GXYLT1	-0.151546	0.00211765	409	0.157862		PNO1	-0.276069	6.15782e-05	205	0.00505071		ZNF584	0.29411	0.0165308	66	0.726672		RAC2	0.198755	1.19889e-05	478	0.000830895
ACTB	0.151519	0.00212154	409	0.157862		POFUT1	-0.275933	6.21139e-05	205	0.00505071		RGS19	-0.294107	0.0165317	66	0.726672		JUNB	0.198691	1.20675e-05	478	0.000831725
PRDM1	0.151342	0.00214754	409	0.158918		PPARA	0.275933	6.21166e-05	205	0.00505071		GXYLT2	-0.294107	0.016532	66	0.726672		SEPT6	0.198609	1.21706e-05	478	0.000834219
PLEKHN1	0.151175	0.00217225	409	0.159868		GRAMD3	0.275932	6.21197e-05	205	0.00505071		DNAJC27	0.293373	0.0168163	66	0.726672		LDB2	0.198475	1.23391e-05	478	0.00084115
BLOC1S3	0.150911	0.00221195	409	0.160631		C20orf194	0.275658	6.32164e-05	205	0.00511194		RAD54L	-0.293303	0.0168439	66	0.726672		ICAM2	0.198387	1.2452e-05	478	0.000844233
LRRFIP1	0.150883	0.00221617	409	0.160631		NTRK2	0.275394	6.42904e-05	205	0.00517068		JMJD4	-0.293157	0.0169008	66	0.726672		APOBEC3G	0.198295	1.25701e-05	478	0.000847631
RNFT1	-0.150869	0.0022184	409	0.160631		FAM131C	0.275297	6.46876e-05	205	0.00517466		EXOSC10	-0.293082	0.0169305	66	0.726672		HLA-DPA1	0.197869	1.31323e-05	478	0.000879087
CLCN7	0.150715	0.00224186	409	0.161462		RFWD3	-0.274932	6.62115e-05	205	0.00526824		ARPC1B	-0.292947	0.0169835	66	0.726672		HLA-DQA2	0.197836	1.31775e-05	478	0.000879087
ANKRA2	-0.150547	0.0022678	409	0.161797		LIFR	0.274673	6.73105e-05	205	0.00532719		PKP3	-0.292863	0.0170164	66	0.726672		SNRK	0.197669	1.34046e-05	478	0.000889484
SCYL1	0.150529	0.00227054	409	0.161797		ADCY8	0.273883	7.07707e-05	205	0.00550835		HDGF	-0.292753	0.0170601	66	0.726672		CD3E	0.197535	1.35901e-05	478	0.000897018
ACTN1	0.150313	0.00230427	409	0.162397		IPO9	-0.273848	7.09275e-05	205	0.00550835		RBM22	-0.292735	0.0170672	66	0.726672		RCAN2	0.19722	1.40353e-05	478	0.000921531
USP30	-0.150292	0.00230754	409	0.162397		MYL3	0.27384	7.09626e-05	205	0.00550835		OLFML3	-0.292424	0.0171904	66	0.726672		CST7	0.196896	1.45082e-05	478	0.000947592
XK	-0.150244	0.00231514	409	0.162397		CRK	-0.273814	7.10803e-05	205	0.00550835		YARS2	-0.292143	0.0173026	66	0.726672		SEPT1	0.196839	1.45924e-05	478	0.000948127
NSL1	-0.150026	0.00234979	409	0.162799		ACAA1	0.273635	7.18906e-05	205	0.00554228		KCTD17	-0.29188	0.0174081	66	0.726672		FNBP1	0.196746	1.47317e-05	478	0.000952214
HOMER2	0.150002	0.00235365	409	0.162799		PAIP2B	0.273401	7.2965e-05	205	0.00559611		RAP2A	-0.29136	0.0176184	66	0.726672		IGFBP7	0.196684	1.48249e-05	478	0.000953305
KBTBD2	0.149918	0.00236712	409	0.162799		PTPRZ1	-0.273237	7.37243e-05	205	0.00562535		FADS3	-0.291202	0.0176826	66	0.726672		NAPSB	0.196466	1.51591e-05	478	0.000969775
GLOD4	-0.14988	0.00237328	409	0.162799		PRPF8	-0.273143	7.41632e-05	205	0.00562997		RGS1	-0.291167	0.0176972	66	0.726672		ELMO1	0.196416	1.52365e-05	478	0.000969775
PDLIM7	0.149831	0.00238131	409	0.162799		FAM71D	-0.272929	7.51722e-05	205	0.0056776		HEXB	-0.291151	0.0177034	66	0.726672		NRP1	0.196223	1.55391e-05	478	0.000984009
GLO1	-0.14965	0.0024108	409	0.163774		NHSL2	-0.272474	7.73644e-05	205	0.00581366		TUBB	-0.290021	0.0181698	66	0.726672		ADIPOQ	0.196129	1.56882e-05	478	0.000988433
EGR1	0.149594	0.00241989	409	0.163774		MCM4	-0.27221	7.86607e-05	205	0.00587778		CDC20	-0.289487	0.0183939	66	0.726672		DOCK2	0.196008	1.58819e-05	478	0.000992572
FBXO31	0.149397	0.00245245	409	0.164185		RBP7	0.27214	7.90077e-05	205	0.00587778		LOC401052	0.288967	0.0186143	66	0.726672		PPP1R15A	0.195989	1.5913e-05	478	0.000992572
MYO1E	0.149391	0.00245347	409	0.164185		CARNS1	0.272012	7.96493e-05	205	0.00589603		LOC647979	0.288723	0.0187184	66	0.726672		TNFAIP3	0.19589	1.60744e-05	478	0.000997655
CSTF2T	-0.149337	0.00246253	409	0.164185		KIAA0947	-0.271785	8.07957e-05	205	0.00592459		NXN	-0.28868	0.0187371	66	0.726672		PLEK	0.195725	1.6346e-05	478	0.00100949
LYRM2	-0.149203	0.0024851	409	0.164626		DENR	-0.271759	8.09279e-05	205	0.00592459		WIPF1	-0.28854	0.0187969	66	0.726672		RUVBL1	-0.195416	1.68662e-05	478	0.00103648
C17orf58	-0.149152	0.0024936	409	0.164626		ARHGEF4	0.271675	8.13532e-05	205	0.00592459		FANCE	-0.288519	0.018806	66	0.726672		BCL6B	0.195277	1.7105e-05	478	0.00104518
WSB2	-0.148888	0.00253857	409	0.166182		HAUS2	-0.271504	8.22323e-05	205	0.00592459		PDIA5	-0.288385	0.0188637	66	0.726672		APOBEC3D	0.195237	1.71754e-05	478	0.00104518
UTP3	0.148837	0.00254733	409	0.166182		GSK3B	-0.271426	8.26369e-05	205	0.00592459		DGKA	-0.287898	0.0190745	66	0.726672		MCM2	-0.195034	1.75316e-05	478	0.0010599
RHBDF2	0.148779	0.00255746	409	0.166182		MAGEC3	0.271422	8.26563e-05	205	0.00592459		C17orf53	-0.287887	0.0190792	66	0.726672		ARHGAP15	0.194957	1.76682e-05	478	0.0010599
GARS	0.148726	0.00256651	409	0.166182		CTDSPL2	-0.27139	8.28224e-05	205	0.00592459		ADD3	0.28768	0.0191694	66	0.726672		MAP4K1	0.194955	1.7672e-05	478	0.0010599
XPR1	-0.148641	0.0025814	409	0.166346		NLGN4X	-0.271265	8.34732e-05	205	0.00594258		ARHGAP24	0.287498	0.0192493	66	0.726672		TBC1D2B	0.194801	1.79499e-05	478	0.00107141
ANKRD49	-0.148475	0.00261054	409	0.167037		LDLRAD3	-0.270946	8.51626e-05	205	0.00603397		YTHDF2	-0.287471	0.0192608	66	0.726672		FMNL3	0.194624	1.82741e-05	478	0.00108557
MCC	0.148438	0.00261694	409	0.167037		MINK1	0.270583	8.71182e-05	205	0.00611721		CALU	-0.287127	0.0194124	66	0.726672		DPT	0.194211	1.90514e-05	478	0.00112447
SNAPIN	-0.148309	0.00263983	409	0.167704		DGKH	-0.270576	8.71596e-05	205	0.00611721		LYRM5	0.286956	0.0194882	66	0.726672		HBEGF	0.194181	1.91092e-05	478	0.00112447
APP	0.148205	0.00265839	409	0.16809		ANAPC1	-0.270457	8.78096e-05	205	0.00613389		C1orf216	-0.286079	0.0198799	66	0.726672		SRGN	0.19413	1.92064e-05	478	0.00112488
GNA13	-0.14812	0.0026738	409	0.168274		FXYD4	0.269826	9.13422e-05	205	0.00635084		PLEKHH1	0.285848	0.0199843	66	0.726672		KANK3	0.193981	1.94962e-05	478	0.00113652
COL4A1	0.147725	0.00274578	409	0.169845		MAP7D1	0.269728	9.19021e-05	205	0.00636005		ITGB2	-0.285664	0.0200676	66	0.726672		CD3D	0.193717	2.00219e-05	478	0.00116174
MKL1	0.147474	0.00279246	409	0.169845		PRPF4	-0.269651	9.23448e-05	205	0.0063611		PDXK	0.285603	0.0200952	66	0.726672		C10orf54	0.193624	2.02101e-05	478	0.00116327
FECH	-0.147449	0.0027971	409	0.169845		RAB3GAP2	-0.26954	9.29809e-05	205	0.00637541		IFI16	-0.285577	0.0201073	66	0.726672		LRRC32	0.193612	2.02348e-05	478	0.00116327
C1orf57	-0.147436	0.00279957	409	0.169845		C20orf132	0.269276	9.45266e-05	205	0.00645165		NDUFV1	0.285348	0.0202118	66	0.726672		RAB37	0.192887	2.17601e-05	478	0.00124522
MRPL33	-0.147413	0.00280387	409	0.169845		PIGW	-0.269112	9.54963e-05	205	0.00648132		MRTO4	-0.285301	0.0202332	66	0.726672		SLC2A3	0.192526	2.25603e-05	478	0.00128512
CCDC9	0.147361	0.00281371	409	0.169845		DDX18	-0.269055	9.58324e-05	205	0.00648132		PLCB2	-0.285182	0.0202877	66	0.726672		KLF2	0.192355	2.29478e-05	478	0.00129581
MOB2	0.147358	0.00281425	409	0.169845		ARRDC2	0.268736	9.77545e-05	205	0.00652369		ADAM19	-0.285153	0.0203007	66	0.726672		NLRP3	0.192352	2.29558e-05	478	0.00129581
COIL	-0.147337	0.00281819	409	0.169845		C2CD2	0.268576	9.87275e-05	205	0.00652369		CCDC112	-0.284988	0.0203765	66	0.726672		EGR3	0.191985	2.38099e-05	478	0.00133797
FAM100A	0.147254	0.0028339	409	0.169845		PRR18	0.268534	9.89875e-05	205	0.00652369		LGALS1	-0.28469	0.0205144	66	0.726672		DUSP1	0.191827	2.41889e-05	478	0.00135317
PIGF	-0.147212	0.00284191	409	0.169845		PPP1R14A	0.268509	9.9143e-05	205	0.00652369		KTI12	-0.284525	0.0205909	66	0.726672		EVI2B	0.191753	2.43665e-05	478	0.00135548
ZNF187	-0.147208	0.00284274	409	0.169845		LUZP2	0.268482	9.93099e-05	205	0.00652369		GRB14	0.284347	0.0206734	66	0.726672		FAM82A1	0.19172	2.44475e-05	478	0.00135548
TSNAX	-0.147118	0.00285988	409	0.169845		NCOR1	-0.26848	9.93224e-05	205	0.00652369		C6orf192	0.283875	0.0208944	66	0.726672		ITIH5	0.191612	2.47102e-05	478	0.00136398
SEC14L2	0.147103	0.00286269	409	0.169845		LDLRAP1	0.268446	9.9528e-05	205	0.00652369		MPV17L	0.283873	0.0208954	66	0.726672		LHFP	0.191121	2.59464e-05	478	0.00142591
MYH9	0.146637	0.00295337	409	0.172618		BIN1	0.268131	0.000101491	205	0.00662319		FKBP11	-0.283841	0.0209105	66	0.726672		ZEB2	0.191061	2.60993e-05	478	0.00142802
CDK1	-0.14657	0.00296654	409	0.172618		PEBP4	0.267874	0.000103125	205	0.00670042		PRCP	0.283731	0.0209621	66	0.726672		SIT1	0.190276	2.82085e-05	478	0.00153668
ZBTB6	-0.146558	0.00296887	409	0.172618		DNAJC14	-0.26776	0.00010385	205	0.00671821		NT5DC2	-0.283543	0.021051	66	0.726672		JAM2	0.190177	2.84851e-05	478	0.00153929
GORAB	-0.146517	0.00297703	409	0.172618		FAM126A	-0.267274	0.000107019	205	0.00685927		ADAMTS13	0.283475	0.0210829	66	0.726672		ARAP3	0.190171	2.8503e-05	478	0.00153929
RBM11	-0.146479	0.00298458	409	0.172618		GJC2	0.26726	0.000107115	205	0.00685927		KPNA3	-0.283258	0.0211861	66	0.726672		SVEP1	0.189983	2.90347e-05	478	0.00156048
FBXO2	0.146369	0.00300655	409	0.172618		RBL1	-0.267211	0.000107436	205	0.00685927		JAM3	-0.283192	0.0212173	66	0.726672		ICAM3	0.189933	2.91802e-05	478	0.00156048
MAP7D1	0.146351	0.00301019	409	0.172618		C3orf21	-0.267145	0.000107875	205	0.00685927		CKAP2L	-0.28319	0.0212186	66	0.726672		CAV1	0.189901	2.92707e-05	478	0.00156048
NUP88	-0.146283	0.00302394	409	0.172618		CDC42EP2	0.26689	0.000109586	205	0.00693845		FBLN7	-0.283033	0.0212934	66	0.726672		PLCB2	0.189704	2.9845e-05	478	0.00158432
SLC35F5	-0.146104	0.00306012	409	0.172618		LOC100302640	0.266695	0.000110911	205	0.00699255		PPIAL4C	-0.282988	0.021315	66	0.726672		AOAH	0.189598	3.01576e-05	478	0.00159413
PPP1R15A	0.146074	0.00306623	409	0.172618		MBP	0.266619	0.000111436	205	0.00699603		CRTC2	-0.282866	0.0213731	66	0.726672		CCL5	0.189493	3.04705e-05	478	0.00160388
PPP1R2	-0.146023	0.00307668	409	0.172618		RANBP3L	0.266357	0.000113247	205	0.00707985		CDCA4	-0.282825	0.021393	66	0.726672		TNFAIP8	0.189219	3.13014e-05	478	0.00164069
ANO1	0.145947	0.00309224	409	0.172618		C22orf9	0.266217	0.000114225	205	0.0071111		VPS4B	0.282177	0.0217059	66	0.726672		COL15A1	0.188773	3.27026e-05	478	0.00170697
CIAO1	-0.145941	0.00309351	409	0.172618		FOLH1	0.265885	0.000116584	205	0.00720923		MYBL2	-0.282087	0.0217492	66	0.726672		NR4A3	0.188705	3.29218e-05	478	0.00171125
ETHE1	0.145872	0.00310764	409	0.172618		BOK	0.265859	0.00011677	205	0.00720923		ZNF295	0.281906	0.0218376	66	0.726672		HMHA1	0.18852	3.35218e-05	478	0.0017352
GPN3	-0.145871	0.00310781	409	0.172618		BAG3	0.265695	0.000117947	205	0.00725179		CALCA	0.281853	0.0218633	66	0.726672		CYP2U1	0.188409	3.38886e-05	478	0.00174694
ATF1	-0.145839	0.0031145	409	0.172618		INTS7	-0.265386	0.000120205	205	0.00734499		CAPZB	-0.281652	0.0219618	66	0.726672		CLDN5	0.188311	3.4214e-05	478	0.00174929
DDX20	-0.145673	0.00314909	409	0.173266		RALGAPB	-0.265353	0.00012045	205	0.00734499		GRK6	-0.281643	0.0219662	66	0.726672		CXCR6	0.188311	3.42146e-05	478	0.00174929
PRSS22	0.145659	0.00315193	409	0.173266		KPNA2	-0.264972	0.000123299	205	0.00746231		CENPL	-0.281578	0.0219982	66	0.726672		TBC1D10C	0.188182	3.46474e-05	478	0.00175896
MFGE8	0.145392	0.00320829	409	0.173996		LIG3	-0.264961	0.000123377	205	0.00746231		C15orf59	0.281577	0.0219984	66	0.726672		ACAD9	-0.188168	3.46963e-05	478	0.00175896
RAB22A	0.145221	0.0032447	409	0.173996		EML4	-0.264649	0.000125757	205	0.00757548		EIF4A1	-0.2815	0.0220363	66	0.726672		IL21R	0.188101	3.49255e-05	478	0.00175896
MATR3	-0.145187	0.00325201	409	0.173996		C5orf22	-0.2641	0.000130042	205	0.00778115		FKBP9L	-0.281378	0.0220967	66	0.726672		EGR1	0.188068	3.50381e-05	478	0.00175896
PSMA1	0.145172	0.00325526	409	0.173996		RBM8A	-0.264078	0.000130217	205	0.00778115		NCAPD2	-0.281361	0.0221049	66	0.726672		ABCA8	0.188047	3.51087e-05	478	0.00175896
UBXN4	-0.145132	0.00326386	409	0.173996		FAM57A	-0.263783	0.000132585	205	0.0078909		CENPV	0.281266	0.022152	66	0.726672		PLIN1	0.187908	3.55882e-05	478	0.00177585
SERINC2	0.145124	0.0032656	409	0.173996		NT5DC3	0.263614	0.000133955	205	0.00794073		ZNF529	0.281082	0.022243	66	0.726672		HN1L	-0.187719	3.62504e-05	478	0.00180169
PLXNA3	0.145113	0.00326799	409	0.173996		CCNB1	-0.26354	0.00013456	205	0.0079449		FUBP1	-0.28104	0.022264	66	0.726672		ADH1B	0.186967	3.89985e-05	478	0.00193058
RRBP1	0.145077	0.00327576	409	0.173996		C10orf58	0.263406	0.000135662	205	0.00797832		PIP4K2A	-0.280931	0.0223179	66	0.726672		RFTN1	0.186751	3.98266e-05	478	0.00196378
SUMF2	0.144863	0.0033224	409	0.173996		NCAPD3	-0.263226	0.000137152	205	0.00803418		HEATR2	-0.280899	0.022334	66	0.726672		CD7	0.186473	4.09152e-05	478	0.0020025
KLF10	0.14483	0.00332975	409	0.173996		KIF26B	-0.262981	0.000139213	205	0.00812294		FCHSD1	-0.280823	0.0223715	66	0.726672		PTK2B	0.186468	4.09329e-05	478	0.0020025
CCDC121	-0.1448	0.00333635	409	0.173996		GPRC5B	0.262756	0.000141128	205	0.0082025		RGMB	-0.280817	0.0223748	66	0.726672		CORO1A	0.186184	4.20714e-05	478	0.00204805
C5orf25	-0.144779	0.00334099	409	0.173996		PATL1	-0.262617	0.000142325	205	0.00821664		AOX1	-0.280749	0.0224083	66	0.726672		ARL6IP1	-0.186155	4.21923e-05	478	0.00204805
KLF13	0.144694	0.00335985	409	0.173996		MGAT2	-0.262537	0.000143017	205	0.00821664		INO80B	-0.280744	0.0224109	66	0.726672		HSPG2	0.186109	4.23802e-05	478	0.0020492
CHMP5	-0.144601	0.0033804	409	0.173996		ELK4	-0.262508	0.000143266	205	0.00821664		C7orf60	-0.28031	0.0226283	66	0.726672		SERPING1	0.18589	4.32864e-05	478	0.00208493
GMNN	-0.144589	0.00338305	409	0.173996		CCT8	-0.262472	0.00014358	205	0.00821664		AGMAT	0.279842	0.0228651	66	0.726672		MCM3	-0.185624	4.44085e-05	478	0.00212381
CHIC2	0.144548	0.00339237	409	0.173996		POLR3H	0.26232	0.000144907	205	0.00825773		KIF14	-0.27952	0.0230289	66	0.726672		DOK2	0.185618	4.4434e-05	478	0.00212381
STARD7	-0.144467	0.00341033	409	0.173996		DLGAP4	-0.26224	0.000145614	205	0.00825773		HSPB11	-0.279269	0.0231574	66	0.726672		ZNF250	-0.185488	4.49979e-05	478	0.00214255
IGF1	0.144355	0.0034357	409	0.173996		MCM6	-0.2622	0.000145963	205	0.00825773		MMRN1	-0.279185	0.0232006	66	0.726672		RASGRP2	0.185419	4.52943e-05	478	0.00214846
TADA2A	-0.144352	0.00343635	409	0.173996		CNTNAP4	0.26203	0.000147471	205	0.00831143		ABHD10	0.279078	0.0232556	66	0.726672		GPR4	0.185367	4.5521e-05	478	0.00215104
KLK13	0.144296	0.00344908	409	0.173996		RNASE1	0.261809	0.000149458	205	0.00839163		KIAA0947	-0.279012	0.0232897	66	0.726672		WAS	0.185029	4.70262e-05	478	0.00221378
CD151	0.144295	0.00344923	409	0.173996		PCTP	0.261585	0.000151495	205	0.00847404		BAZ1B	-0.278886	0.0233543	66	0.726672		MEOX1	0.184988	4.72107e-05	478	0.00221411
PSMD12	-0.144256	0.00345821	409	0.173996		CS	-0.26131	0.000154035	205	0.00858386		CNRIP1	-0.278811	0.023393	66	0.726672		ZCCHC24	0.184899	4.76182e-05	478	0.00222486
PABPC4L	-0.144238	0.00346235	409	0.173996		DHX33	-0.261075	0.000156227	205	0.00863712		PAG1	-0.278634	0.023485	66	0.726672		FAM13C	0.184585	4.90724e-05	478	0.00228425
PCDHGB5	0.144095	0.00349505	409	0.17454		HMOX2	0.261016	0.000156783	205	0.00863712		CCNF	-0.278632	0.0234863	66	0.726672		SLIT3	0.184181	5.10113e-05	478	0.00236567
CLTB	0.144077	0.00349909	409	0.17454		GLE1	-0.261006	0.00015688	205	0.00863712		C7orf27	-0.278439	0.0235863	66	0.726672		CDK2	-0.184008	5.1858e-05	478	0.00239603
PPFIA1	0.143894	0.00354149	409	0.174583		CTNND1	-0.26096	0.000157313	205	0.00863712		ARL4C	-0.278378	0.0236181	66	0.726672		E2F1	-0.183618	5.38294e-05	478	0.00247794
LAMC2	0.143888	0.00354289	409	0.174583		ABHD2	-0.260797	0.000158869	205	0.00866104		COQ10B	0.278306	0.0236557	66	0.726672		FOXO1	0.183578	5.40332e-05	478	0.00247818
SMTN	0.143864	0.00354845	409	0.174583		ERCC6L	-0.260733	0.000159486	205	0.00866104		C1orf144	-0.278256	0.0236821	66	0.726672		PIK3R5	0.183381	5.50595e-05	478	0.002516
SLC9A1	0.143737	0.003578	409	0.174583		AEN	-0.260732	0.000159495	205	0.00866104		GTF2F2	-0.277854	0.0238931	66	0.726672		DNAJA3	-0.183129	5.63945e-05	478	0.0025676
DNAJC5	0.143719	0.00358233	409	0.174583		KPNB1	-0.260637	0.000160407	205	0.00867891		BAZ1A	-0.277775	0.0239347	66	0.726672		FOS	0.182973	5.72359e-05	478	0.00259643
OSBPL2	0.143708	0.00358495	409	0.174583		FTH1	0.260278	0.00016391	205	0.00883166		LRP1	-0.277521	0.024069	66	0.726672		TYMS	-0.182891	5.76843e-05	478	0.00260729
C2orf64	-0.143683	0.00359069	409	0.174583		NRP1	-0.260177	0.000164903	205	0.00883166		LMNB2	-0.27748	0.0240907	66	0.726672		PPM1M	0.182717	5.86466e-05	478	0.00264121
C16orf63	-0.143576	0.00361615	409	0.175002		POU1F1	0.260166	0.000165011	205	0.00883166		ZFP64	-0.277445	0.0241091	66	0.726672		CCR5	0.182664	5.89401e-05	478	0.00264488
GOSR2	-0.143537	0.00362531	409	0.175002		MED1	-0.259937	0.000167293	205	0.00892169		CENPA	-0.27722	0.0242287	66	0.726672		PRKCH	0.182487	5.99403e-05	478	0.00268013
PDCL	-0.143395	0.00365905	409	0.175231		NCOA6	-0.259803	0.00016865	205	0.00893275		FAM135B	-0.277001	0.0243459	66	0.726672		VAV1	0.181999	6.27726e-05	478	0.00279674
PRKD3	-0.143356	0.00366849	409	0.175231		DDX23	-0.259798	0.000168701	205	0.00893275		ADCY1	0.276806	0.0244505	66	0.726672		GNG11	0.18159	6.52462e-05	478	0.00289661
EZH2	-0.143307	0.00368034	409	0.175231		ABLIM3	0.2596	0.000170718	205	0.00900747		CHPF2	-0.276759	0.0244757	66	0.726672		FGL2	0.181467	6.60032e-05	478	0.00291982
ZNF181	-0.143299	0.0036821	409	0.175231		C13orf15	0.259442	0.000172332	205	0.0090605		UBQLN4	-0.276374	0.0246835	66	0.726672		CLEC2D	0.181293	6.70947e-05	478	0.00295762
ZWINT	-0.143133	0.00372246	409	0.176424		LRRC28	-0.259384	0.000172941	205	0.00906053		IMPDH1	-0.276341	0.0247011	66	0.726672		MMP19	0.181158	6.79578e-05	478	0.00298512
ALDH5A1	-0.143038	0.00374557	409	0.176424		NPVF	0.259158	0.000175294	205	0.00915156		C1orf91	-0.276335	0.0247046	66	0.726672		DCAF12	-0.1809	6.96284e-05	478	0.00304777
HTRA1	0.143034	0.00374646	409	0.176424		GPKOW	0.259059	0.000176335	205	0.00916956		PRRG4	0.276208	0.0247734	66	0.726672		PLA2G2D	0.180818	7.01607e-05	478	0.00306033
SAPS2	0.142921	0.00377426	409	0.177114		REPS1	0.259008	0.000176871	205	0.00916956		PSD	0.276053	0.0248579	66	0.726672		BTG2	0.180764	7.05186e-05	478	0.00306523
C5orf33	-0.142849	0.00379198	409	0.177328		MAK16	-0.25893	0.000177695	205	0.00918028		INPP4B	-0.275872	0.0249563	66	0.726672		GPR124	0.180538	7.20356e-05	478	0.00311189
TWF1	-0.142793	0.00380597	409	0.177366		LMNB1	-0.258758	0.00017953	205	0.00924298		KIF18B	-0.275829	0.0249798	66	0.726672		CLDN15	0.180529	7.20911e-05	478	0.00311189
MAPK11	0.142707	0.00382743	409	0.177751		ABCA2	0.258395	0.000183465	205	0.00941303		CENPW	-0.275717	0.0250411	66	0.726672		SHANK3	0.180114	7.49551e-05	478	0.00317058
EFHD2	0.142521	0.00387388	409	0.178604		PFAS	-0.25807	0.000187058	205	0.00956437		FKBP10	-0.275588	0.0251123	66	0.726672		HLA-DOA	0.18011	7.49825e-05	478	0.00317058
ANAPC13	-0.142493	0.00388116	409	0.178604		GSTM3	0.257927	0.000188653	205	0.00961289		PDE9A	0.275582	0.0251156	66	0.726672		DAB2	0.180087	7.51424e-05	478	0.00317058
PCDHGA10	0.142452	0.00389147	409	0.178604		HAPLN2	0.257822	0.000189839	205	0.00964031		PSRC1	-0.275286	0.0252783	66	0.726672		ADAM33	0.180073	7.52405e-05	478	0.00317058
SCN2B	0.142392	0.00390654	409	0.178604		AGT	0.257709	0.000191112	205	0.00967194		PUSL1	-0.275245	0.0253011	66	0.726672		TMEM119	0.180062	7.53149e-05	478	0.00317058
C19orf28	0.142351	0.00391696	409	0.178604		KBTBD11	0.257595	0.000192415	205	0.00970491		C1orf123	-0.274757	0.0255721	66	0.726672		C14orf139	0.18005	7.53993e-05	478	0.00317058
TFB2M	-0.142318	0.00392537	409	0.178604		ALAD	0.257453	0.000194046	205	0.00975409		AP3M2	0.274719	0.0255936	66	0.726672		ITGAL	0.180037	7.54958e-05	478	0.00317058
RDX	-0.142237	0.00394625	409	0.178788		DPEP1	-0.257053	0.000198712	205	0.00995501		HDAC7	-0.274718	0.0255942	66	0.726672		KCTD12	0.180014	7.56599e-05	478	0.00317058
TMOD3	0.142168	0.00396383	409	0.178788		PRLHR	0.256671	0.000203265	205	0.0101489		GLI3	-0.274698	0.0256052	66	0.726672		CXCR5	0.180003	7.57382e-05	478	0.00317058
AKR1C3	-0.142147	0.00396924	409	0.178788		MIA3	-0.256474	0.000205645	205	0.0102334		MESDC2	-0.27459	0.0256654	66	0.726672		INMT	0.179676	7.80886e-05	478	0.00325805
MAFF	0.142024	0.00400119	409	0.179315		C14orf132	0.256325	0.000207463	205	0.0102895		FAM200B	0.274504	0.0257137	66	0.726672		HLA-DRA	0.17949	7.94554e-05	478	0.00330402
MIS12	-0.141999	0.00400756	409	0.179315		ARL4C	-0.256171	0.000209362	205	0.0103491		ESYT2	-0.274487	0.025723	66	0.726672		PDK4	0.179346	8.05288e-05	478	0.00333753
PTK6	0.141859	0.00404425	409	0.180016		ELAVL1	-0.256005	0.000211431	205	0.0103763		RAP1A	-0.274338	0.025807	66	0.726672		NKG7	0.179308	8.08133e-05	478	0.00333823
PPP1R13L	0.141793	0.00406144	409	0.180016		CARKD	0.255983	0.000211703	205	0.0103763		CORO1A	-0.274098	0.0259419	66	0.726672		SSC5D	0.179246	8.12783e-05	478	0.00334636
DIMT1L	-0.141779	0.00406512	409	0.180016		LDHD	0.255959	0.000212003	205	0.0103763		ILVBL	0.274057	0.0259652	66	0.726672		RCSD1	0.179177	8.18085e-05	478	0.00335711
KCNN4	0.141645	0.00410067	409	0.180016		ASPRV1	0.25552	0.000217573	205	0.010614		PDLIM2	-0.273928	0.0260385	66	0.726672		TIMELESS	-0.179126	8.21926e-05	478	0.00336181
TSPAN9	0.141566	0.00412172	409	0.180016		CDK12	-0.255348	0.000219785	205	0.0106869		ZYX	-0.27378	0.0261224	66	0.726672		TMEM173	0.178798	8.4741e-05	478	0.00343403
DTNB	-0.141562	0.00412272	409	0.180016		GAS2L3	-0.255213	0.000221538	205	0.010737		KIAA1949	-0.273768	0.0261288	66	0.726672		CIDEC	0.178772	8.49426e-05	478	0.00343403
PRKAG1	-0.141552	0.00412543	409	0.180016		MAP3K5	0.254982	0.00022458	205	0.0108209		NUDT1	-0.273749	0.0261401	66	0.726672		CD48	0.178695	8.55596e-05	478	0.00343403
RUNX1	0.141493	0.00414118	409	0.180016		BRCA2	-0.254971	0.000224724	205	0.0108209		RAB2B	0.273699	0.0261682	66	0.726672		FLJ42709	0.178688	8.56075e-05	478	0.00343403
PDE6B	-0.141484	0.00414352	409	0.180016		CELF1	-0.254606	0.000229589	205	0.0110105		ERCC5	-0.273675	0.0261818	66	0.726672		GPSM3	0.178688	8.56081e-05	478	0.00343403
HR	0.141408	0.00416396	409	0.180322		NUP98	-0.254424	0.00023206	205	0.0110105		CENPJ	-0.273283	0.0264059	66	0.726672		MFAP4	0.178688	8.56098e-05	478	0.00343403
SYVN1	0.141244	0.00420852	409	0.181668		POM121	-0.254381	0.000232648	205	0.0110105		EFHD1	0.273265	0.0264162	66	0.726672		CNRIP1	0.178602	8.62992e-05	478	0.00345059
PCBP2	-0.141117	0.00424316	409	0.181954		GJB1	0.254376	0.000232713	205	0.0110105		XRCC6BP1	-0.2732	0.0264532	66	0.726672		JAZF1	0.178533	8.68485e-05	478	0.00346022
RPAIN	-0.141078	0.00425376	409	0.181954		DOPEY2	-0.254356	0.000232992	205	0.0110105		FAM72B	-0.273051	0.0265393	66	0.726672		FHL1	0.178503	8.7095e-05	478	0.00346022
RIN1	0.141071	0.00425569	409	0.181954		CD22	0.254348	0.0002331	205	0.0110105		DUSP12	-0.272903	0.0266242	66	0.726672		CYR61	0.178268	8.90103e-05	478	0.00352509
CLEC11A	0.141018	0.00427035	409	0.182003		CYB5RL	-0.254271	0.000234159	205	0.0110255		PALM	0.272826	0.026669	66	0.726672		KIF24	-0.178233	8.92994e-05	478	0.00352535
SV2B	-0.140889	0.00430587	409	0.182939		C9orf103	0.254194	0.000235211	205	0.0110401		C15orf38	-0.272725	0.0267273	66	0.726672		CD74	0.178153	8.9966e-05	478	0.00354046
NR1D1	0.140654	0.00437147	409	0.184599		PHF14	-0.254095	0.00023658	205	0.0110613		B4GALT3	-0.27253	0.0268406	66	0.726672		LBH	0.177576	9.48944e-05	478	0.00372266
TFEB	0.140651	0.00437237	409	0.184599		C15orf23	-0.254054	0.000237149	205	0.0110613		AGPAT3	0.272506	0.0268543	66	0.726672		GMFG	0.177494	9.56207e-05	478	0.0037394
OVOL1	0.140534	0.00440543	409	0.184976		RHOJ	-0.253962	0.000238437	205	0.0110846		FYB	-0.272429	0.0268994	66	0.726672		DISC1	0.177238	9.79038e-05	478	0.00381672
SFRS7	-0.140518	0.00441002	409	0.184976		CASP2	-0.253912	0.000239139	205	0.0110846		C18orf25	0.272279	0.0269864	66	0.726672		SERPINB9	0.177073	9.93995e-05	478	0.00385601
CCDC50	-0.140474	0.00442249	409	0.184976		PGAP1	-0.253522	0.000244655	205	0.0112738		GLIPR2	-0.27223	0.0270151	66	0.726672		CIITA	0.177059	9.95298e-05	478	0.00385601
SFXN1	-0.140408	0.00444134	409	0.185189		EP400	-0.253466	0.000245455	205	0.0112738		BDNFOS	0.272128	0.0270749	66	0.726672		TNS1	0.17692	0.000100811	478	0.00389356
TRIM38	-0.140234	0.00449103	409	0.186057		CKAP2	-0.253424	0.000246058	205	0.0112738		C4orf12	0.272079	0.0271035	66	0.726672		LOC81691	-0.176825	0.000101693	478	0.00391549
RG9MTD2	-0.140219	0.00449555	409	0.186057		JAKMIP3	0.253406	0.000246318	205	0.0112738		LOC728758	-0.271924	0.0271945	66	0.726672		SPARCL1	0.17672	0.000102687	478	0.00394161
RAB10	-0.140191	0.00450362	409	0.186057		FAAH	0.253358	0.000247011	205	0.0112738		ACTN1	-0.271606	0.0273818	66	0.726672		KLHL6	0.176502	0.000104755	478	0.00400866
RFC5	-0.13989	0.00459137	409	0.188581		PPBPL2	0.253238	0.000248747	205	0.0113184		GPRC5C	0.271567	0.0274052	66	0.726672		EBF1	0.176403	0.000105718	478	0.00403314
OSBPL10	0.139885	0.00459271	409	0.188581		KANK4	0.253035	0.000251709	205	0.0114182		MED8	-0.271452	0.0274732	66	0.726672		ARHGAP26	0.176166	0.000108037	478	0.00410329
TNFRSF12A	0.139802	0.00461719	409	0.18901		FLVCR1	-0.252816	0.000254951	205	0.0115302		ZC3H10	-0.271306	0.0275597	66	0.726672		P2RY13	0.176148	0.000108215	478	0.00410329
CYSLTR2	-0.139743	0.00463462	409	0.189149		CALU	-0.25259	0.00025833	205	0.0116215		DVL2	-0.271279	0.027576	66	0.726672		AG2	0.176061	0.000109078	478	0.00412349
C9orf72	-0.13958	0.00468329	409	0.190408		CDC7	-0.252577	0.000258533	205	0.0116215		GDPD5	-0.271106	0.027679	66	0.726672		IRF8	0.175934	0.000110359	478	0.00414978
ADAMTS2	0.139545	0.00469375	409	0.190408		RAB40B	0.252348	0.000262002	205	0.0117314		GLT25D1	-0.271078	0.0276959	66	0.726672		CD27	0.175926	0.000110439	478	0.00414978
RMI1	-0.139422	0.00473087	409	0.190837		LOC143666	0.252281	0.000263032	205	0.0117314		MMP14	-0.270916	0.0277927	66	0.726672		C3	0.17588	0.000110908	478	0.00415487
ZNF24	-0.139316	0.00476281	409	0.190837		BRIX1	-0.252226	0.000263872	205	0.0117314		UNC13D	-0.270699	0.0279229	66	0.726672		CD4	0.175277	0.000117181	478	0.00437673
SUPT4H1	-0.139284	0.00477258	409	0.190837		RAD1	-0.252199	0.000264283	205	0.0117314		C11orf71	0.270685	0.0279309	66	0.726672		TMCC3	0.175169	0.000118348	478	0.00440715
C17orf80	-0.139201	0.004798	409	0.190837		RBBP8	-0.252125	0.00026543	205	0.0117314		ADAM12	-0.27065	0.027952	66	0.726672		C16orf54	0.174956	0.000120664	478	0.00446263
SFRS3	-0.139162	0.00480999	409	0.190837		PFKL	0.252021	0.000267038	205	0.0117314		FBXO21	0.270623	0.0279682	66	0.726672		SH3TC1	0.174936	0.000120878	478	0.00446263
HSF2	-0.139147	0.00481439	409	0.190837		C8orf44	0.252003	0.000267311	205	0.0117314		NRM	-0.270585	0.0279912	66	0.726672		TCF19	-0.174933	0.000120911	478	0.00446263
YWHAE	-0.139082	0.00483455	409	0.190837		KIF4A	-0.25196	0.00026798	205	0.0117314		HEY1	0.270522	0.0280289	66	0.726672		RFC4	-0.174851	0.000121814	478	0.0044827
JMJD8	0.138935	0.00488005	409	0.190837		PCSK6	0.251954	0.000268075	205	0.0117314		PYGM	0.270503	0.0280406	66	0.726672		CTSW	0.174747	0.000122981	478	0.00451231
ARSJ	0.138923	0.00488384	409	0.190837		CENPI	-0.251695	0.000272146	205	0.0118066		METTL13	-0.270439	0.0280794	66	0.726672		CRY2	0.174707	0.000123424	478	0.00451528
ZADH2	-0.138908	0.00488853	409	0.190837		PFN3	0.251695	0.000272146	205	0.0118066		DMD	0.270377	0.0281166	66	0.726672		VCAM1	0.17466	0.00012395	478	0.00452128
PRKD2	0.138828	0.00491322	409	0.190837		RAB3IL1	0.251678	0.000272414	205	0.0118066		C19orf20	-0.270295	0.0281663	66	0.726672		PPAP2A	0.174222	0.000128978	478	0.00469097
AKR1C2	-0.138798	0.0049227	409	0.190837		RBM11	0.251588	0.000273841	205	0.0118066		LRRC37A4	0.270271	0.0281806	66	0.726672		PPAP2B	0.173571	0.000136806	478	0.00496121
SILV	-0.138724	0.00494579	409	0.190837		ETV3	-0.251556	0.000274344	205	0.0118066		C11orf9	0.27018	0.0282361	66	0.726672		SLCO2A1	0.173494	0.000137759	478	0.00498129
SMU1	-0.138666	0.0049642	409	0.190837		CCL3L3	0.251543	0.000274554	205	0.0118066		LOC541471	-0.270136	0.0282628	66	0.726672		CCL21	0.17342	0.000138686	478	0.0050003
ACOT13	-0.138599	0.00498542	409	0.190837		PLP1	0.251471	0.000275695	205	0.0118215		ZNF75D	0.270128	0.0282672	66	0.726672		DHFR	-0.173311	0.000140056	478	0.00503517
RFXAP	-0.138595	0.00498661	409	0.190837		LZTS2	0.251419	0.000276533	205	0.0118234		CCDC80	-0.269909	0.0284009	66	0.726672		MTERFD1	-0.173204	0.000141412	478	0.00506931
ZDHHC7	0.138589	0.00498843	409	0.190837		PRDM4	-0.251339	0.000277814	205	0.011831		RIN1	-0.269869	0.0284251	66	0.726672		AFAP1L1	0.173053	0.000143346	478	0.0050993
CDC40	-0.138537	0.00500491	409	0.190837		ENPEP	-0.251309	0.000278301	205	0.011831		BID	-0.269828	0.0284498	66	0.726672		POLR3K	-0.17304	0.000143515	478	0.0050993
BTF3L4	-0.1385	0.00501687	409	0.190837		LOC729020	-0.251037	0.00028272	205	0.0119846		IPO9	-0.269728	0.0285112	66	0.726672		TMEM186	-0.173039	0.000143534	478	0.0050993
ATPAF1	-0.138479	0.00502344	409	0.190837		FCHO1	0.250946	0.000284217	205	0.0120065		CENPH	-0.269719	0.0285164	66	0.726672		G0S2	0.173012	0.000143884	478	0.0050993
VDAC3	-0.138448	0.00503334	409	0.190837		CSRNP2	-0.250893	0.000285091	205	0.0120065		C7	-0.269533	0.0286304	66	0.726672		ST8SIA4	0.172737	0.000147484	478	0.00521006
PIGN	-0.138335	0.00506961	409	0.190837		EPRS	-0.250858	0.000285659	205	0.0120065		EP400NL	-0.26947	0.028669	66	0.726672		CCDC46	0.17271	0.000147845	478	0.00521006
ZNF792	-0.138334	0.00507007	409	0.190837		BTN3A3	-0.250545	0.000290886	205	0.0121712		KBTBD8	-0.269435	0.0286906	66	0.726672		GZMM	0.172372	0.000152403	478	0.00535557
ERF	0.13833	0.00507131	409	0.190837		NIPA2	-0.250525	0.000291212	205	0.0121712		LPCAT1	-0.269307	0.0287696	66	0.726672		SPRY1	0.172315	0.000153186	478	0.00536797
DBNL	0.138255	0.00509552	409	0.190837		ERCC8	-0.249993	0.000300308	205	0.0125162		HJURP	-0.269021	0.0289459	66	0.726672		CLUAP1	-0.172029	0.000157155	478	0.00547982
PODXL2	-0.138209	0.0051103	409	0.190837		CLSPN	-0.249941	0.000301208	205	0.0125187		GLRX5	0.268921	0.0290082	66	0.726672		WDR76	-0.172022	0.000157257	478	0.00547982
C1orf116	0.138194	0.005115	409	0.190837		NKAIN2	0.249868	0.000302482	205	0.0125366		NDST2	-0.268779	0.0290962	66	0.726672		FAM65B	0.171831	0.000159968	478	0.00555878
LTBR	0.138187	0.00511738	409	0.190837		NINJ2	0.249713	0.000305181	205	0.0125977		CCT6A	-0.268731	0.0291265	66	0.726672		MIAT	0.171082	0.000171037	478	0.00592692
TUB	-0.138164	0.0051248	409	0.190837		C20orf117	-0.249687	0.00030565	205	0.0125977		RCOR2	-0.268581	0.0292197	66	0.726672		ERI2	-0.170968	0.000172781	478	0.00595969
TOR1AIP1	-0.138147	0.00513048	409	0.190837		ALMS1	-0.249258	0.00031328	205	0.0128765		HSPA12A	0.268562	0.029232	66	0.726672		RAPGEF3	0.170958	0.000172938	478	0.00595969
SRXN1	-0.138106	0.00514358	409	0.190837		PAOX	0.249151	0.00031521	205	0.0129115		LOC339290	0.268542	0.0292441	66	0.726672		MOBKL2C	0.170837	0.000174815	478	0.00600776
ANKRD37	0.137986	0.00518293	409	0.191485		EFTUD2	-0.249115	0.000315867	205	0.0129115		EFCAB6	0.26839	0.029339	66	0.726672		ATP8A1	0.17077	0.00017585	478	0.00602674
PANX1	0.137949	0.00519506	409	0.191485		FBXO22	-0.249031	0.000317401	205	0.0129387		CYP20A1	0.268271	0.0294138	66	0.726672		PTPRCAP	0.170683	0.000177218	478	0.00605698
DMRT2	-0.137923	0.00520371	409	0.191485		PLEKHH1	0.248894	0.000319903	205	0.0129717		DHX37	-0.268236	0.0294359	66	0.726672		FGD2	0.170639	0.000177906	478	0.00606386
ZNF622	-0.137806	0.00524233	409	0.191976		IQCK	0.248891	0.000319955	205	0.0129717		GPR155	0.268213	0.0294502	66	0.726672		CD53	0.170558	0.000179195	478	0.00609116
TTPAL	0.137796	0.00524556	409	0.191976		ETS1	-0.248733	0.000322872	205	0.0130544		IFT46	0.267993	0.0295891	66	0.726672		PSTPIP1	0.170055	0.000187373	478	0.00634353
EXOC6	-0.137735	0.0052659	409	0.192198		IARS2	-0.248629	0.0003248	205	0.0130713		C3orf59	-0.267845	0.0296821	66	0.726672		RASSF2	0.170024	0.000187888	478	0.00634353
NPTN	0.137621	0.00530406	409	0.192479		MAP6D1	0.248533	0.000326587	205	0.0130713		FLG	0.267801	0.02971	66	0.726672		BIN2	0.170009	0.000188145	478	0.00634353
FGFR1	0.137578	0.00531829	409	0.192479		C12orf54	0.248501	0.000327188	205	0.0130713		MAG	-0.267729	0.0297557	66	0.726672		DOCK8	0.169945	0.000189213	478	0.00636234
SUPT7L	-0.137538	0.00533195	409	0.192479		DHRS3	0.248485	0.000327489	205	0.0130713		C16orf63	0.267662	0.029798	66	0.726672		C18orf55	-0.169704	0.000193279	478	0.0064816
SFRS13B	-0.137522	0.00533723	409	0.192479		MOG	0.248451	0.000328126	205	0.0130713		HLCS	0.267631	0.0298178	66	0.726672		ENPP2	0.169528	0.00019632	478	0.00656593
FAM32A	-0.137469	0.00535516	409	0.192479		ILDR1	0.248428	0.000328562	205	0.0130713		LOC100303728	0.267389	0.0299721	66	0.726672		ABCA9	0.169423	0.000198154	478	0.00660653
HACL1	-0.137456	0.00535937	409	0.192479		ACSM1	0.248308	0.000330829	205	0.0130993		EDEM3	-0.267383	0.0299755	66	0.726672		GPD1	0.169397	0.000198593	478	0.00660653
GMCL1	-0.137414	0.00537364	409	0.192479		EFTUD1	-0.248298	0.000331026	205	0.0130993		RAB33B	0.267357	0.0299923	66	0.726672		POLR2K	-0.16896	0.000206394	478	0.00683737
PPM1D	-0.137281	0.00541896	409	0.192607		KDELC1	-0.248158	0.000333686	205	0.0131695		EGF	0.267229	0.0300739	66	0.726672		DTX1	0.168948	0.000206628	478	0.00683737
AKR1C1	-0.137254	0.00542827	409	0.192607		DHX37	-0.247986	0.000336989	205	0.0132647		LPHN2	0.267084	0.0301667	66	0.726672		RFC5	-0.168801	0.000209318	478	0.00689437
LPHN3	0.137247	0.00543041	409	0.192607		PAK1IP1	-0.247924	0.000338188	205	0.0132768		NAT1	-0.267006	0.0302169	66	0.726672		MAFB	0.168793	0.000209456	478	0.00689437
WDSUB1	-0.137236	0.00543442	409	0.192607		NCSTN	-0.24781	0.000340395	205	0.0133282		LOC729234	0.266997	0.0302231	66	0.726672		OXR1	-0.168696	0.00021125	478	0.00693143
ORC4L	-0.137158	0.005461	409	0.192999		COPG	-0.24749	0.000346678	205	0.0134796		CHST15	-0.266912	0.0302776	66	0.726672		CD37	0.168664	0.00021184	478	0.00693143
YPEL5	-0.13712	0.00547415	409	0.192999		EEA1	-0.247463	0.000347211	205	0.0134796		KIF2A	-0.266695	0.0304174	66	0.726672		PHF13	-0.168642	0.000212249	478	0.00693143
THUMPD2	-0.136969	0.00552636	409	0.194297		C12orf48	-0.247435	0.000347769	205	0.0134796		UBASH3B	-0.266672	0.0304323	66	0.726672		THSD1	0.168586	0.000213313	478	0.00694798
MRS2	-0.13693	0.00553981	409	0.194297		BNIP3L	0.247429	0.000347885	205	0.0134796		PVRL1	-0.26667	0.0304336	66	0.726672		SNRPD1	-0.168456	0.000215747	478	0.00700177
TUBB6	0.136789	0.00558903	409	0.194976		PALB2	-0.247315	0.00035016	205	0.0135233		ANLN	-0.266363	0.0306321	66	0.726672		TFAP4	-0.168433	0.000216184	478	0.00700177
DPY30	-0.136763	0.00559832	409	0.194976		RGL3	0.247281	0.000350829	205	0.0135233		EIF3I	-0.266361	0.0306334	66	0.726672		HOXB3	0.168409	0.000216648	478	0.00700177
ZNF566	-0.136751	0.00560261	409	0.194976		CCDC54	0.247164	0.00035318	205	0.0135452		GOT2	0.266184	0.0307486	66	0.726672		EARS2	-0.16824	0.000219888	478	0.00708812
C20orf135	0.136684	0.00562608	409	0.195289		GRHPR	0.247162	0.000353219	205	0.0135452		CNOT6L	0.266113	0.030795	66	0.726672		SP140	0.168129	0.000222032	478	0.00713778
HADHB	-0.13653	0.00568076	409	0.196428		NID1	-0.247049	0.000355491	205	0.0135973		ATF6B	-0.266083	0.0308146	66	0.726672		PLEKHA2	0.168101	0.000222573	478	0.00713778
ZNF232	-0.136499	0.00569167	409	0.196428		GABPB1	-0.246787	0.000360847	205	0.0137668		CDS2	0.266054	0.0308337	66	0.726672		FIGNL1	-0.16806	0.000223379	478	0.00714527
CTPS2	-0.136451	0.00570898	409	0.196428		PHYHD1	0.246656	0.000363545	205	0.0138342		EMG1	-0.265957	0.030897	66	0.726672		HVCN1	0.167858	0.000227358	478	0.00725395
MED30	-0.136428	0.00571725	409	0.196428		ACLY	-0.246611	0.000364473	205	0.0138342		CCT3	-0.265821	0.0309862	66	0.726672		C16orf63	-0.167747	0.00022959	478	0.00730647
CYP4F3	-0.136345	0.0057472	409	0.196803		RAB4A	0.246506	0.000366652	205	0.0138608		KPNA2	-0.265773	0.0310172	66	0.726672		C8orf51	-0.167257	0.000239627	478	0.00760649
CBR1	-0.136316	0.00575739	409	0.196803		NKX6-2	0.246488	0.000367038	205	0.0138608		C11orf1	0.265756	0.0310283	66	0.726672		CYLD	0.167197	0.000240872	478	0.00762658
DUOXA2	0.136264	0.00577629	409	0.19685		KTELC1	-0.246397	0.000368932	205	0.013897		ATAD3A	-0.265621	0.0311173	66	0.726672		ZNF7	-0.16706	0.000243762	478	0.0076889
TMEM183A	-0.136232	0.00578799	409	0.19685		GPN1	-0.246353	0.000369869	205	0.0138972		FSCN1	-0.265586	0.0311405	66	0.726672		HLA-DMA	0.167046	0.000244072	478	0.0076889
C17orf75	-0.135997	0.00587356	409	0.198238		ANGPT2	-0.246292	0.00037115	205	0.0138983		B4GALNT1	-0.265493	0.0312014	66	0.726672		TMEM37	0.16682	0.000248922	478	0.00782191
C12orf41	-0.135986	0.00587743	409	0.198238		PELO	-0.246262	0.000371767	205	0.0138983		PSMA5	-0.265294	0.0313331	66	0.726672		NOS3	0.166529	0.00025529	478	0.00800187
ECD	-0.13596	0.00588705	409	0.198238		NOL10	-0.246082	0.000375593	205	0.0140061		ERP27	-0.265248	0.0313634	66	0.726672		RAD54B	-0.166477	0.000256458	478	0.00801833
CHI3L2	0.135958	0.00588768	409	0.198238		CLDND1	0.245801	0.000381633	205	0.0141958		CRYZL1	0.265244	0.0313662	66	0.726672		CCL4	0.166427	0.000257557	478	0.00803255
AXIN1	0.135906	0.00590686	409	0.198388		MPP2	0.245646	0.000384994	205	0.0142573		OAF	0.265161	0.0314215	66	0.726672		CDC42SE2	0.166342	0.000259463	478	0.00807183
SIPA1L1	0.135743	0.00596729	409	0.198441		RASA4P	0.245636	0.000385204	205	0.0142573		LAT2	-0.26502	0.0315149	66	0.726672		STIM2	0.166197	0.000262748	478	0.00815369
BIRC5	-0.135689	0.0059877	409	0.198441		RGS11	0.245451	0.000389259	205	0.0143717		FXYD5	-0.264889	0.031602	66	0.726672		GJA4	0.166044	0.00026625	478	0.00824185
BCAS2	-0.135688	0.00598804	409	0.198441		FAM83H	0.24531	0.000392388	205	0.0144366		NFE2L2	0.264785	0.0316717	66	0.726672		HECW2	0.16601	0.000267034	478	0.00824566
SLC35A3	-0.135664	0.00599702	409	0.198441		KIF4B	-0.245284	0.000392958	205	0.0144366		PTPLA	-0.264782	0.0316734	66	0.726672		CXCL9	0.165705	0.000274174	478	0.00844525
SNX4	-0.135609	0.00601746	409	0.198441		GIT2	-0.245217	0.000394459	205	0.0144413		GLS2	0.264711	0.0317207	66	0.726672		DOCK11	0.165482	0.000279517	478	0.0085886
PGD	-0.135597	0.00602193	409	0.198441		LOC100130933	0.245191	0.000395028	205	0.0144413		FHL3	-0.264589	0.0318024	66	0.726672		HEG1	0.165416	0.000281106	478	0.00861335
C1orf124	-0.135593	0.00602342	409	0.198441		MAP3K11	0.245102	0.000397038	205	0.0144792		MSH5	-0.264233	0.0320423	66	0.726672		CD40	0.165392	0.000281703	478	0.00861335
KTI12	-0.135585	0.00602631	409	0.198441		LOC641298	-0.244737	0.000405291	205	0.0147133		CCDC64	0.264187	0.032073	66	0.726672		CXCL12	0.165267	0.000284747	478	0.00868513
MYO1D	0.135462	0.00607299	409	0.19949		NUP93	-0.244688	0.000406415	205	0.0147133		COG7	0.264165	0.0320882	66	0.726672		C4orf7	0.165204	0.000286292	478	0.00871096
TRIP6	0.135368	0.00610841	409	0.200166		ADNP	-0.244688	0.000406424	205	0.0147133		NAV1	-0.264134	0.0321091	66	0.726672		HSPA12B	0.165128	0.000288192	478	0.00874744
TACO1	-0.135308	0.00613145	409	0.200216		ADRB2	0.24463	0.000407757	205	0.0147258		C7orf70	-0.263991	0.0322057	66	0.726672		TMEM149	0.165017	0.00029095	478	0.00880971
KCTD5	0.135286	0.00613968	409	0.200216		PUS7L	-0.244471	0.000411419	205	0.014822		RGS4	0.263956	0.0322293	66	0.726672		C3orf37	-0.164805	0.000296315	478	0.00895044
TMEM206	-0.135213	0.00616746	409	0.200368		GNPTG	0.244341	0.00041444	205	0.0148948		FGD2	-0.263928	0.0322485	66	0.726672		RALBP1	-0.164753	0.000297634	478	0.00896855
STXBP4	-0.135145	0.0061938	409	0.200368		DOHH	0.244135	0.000419278	205	0.0150324		ZBTB12	-0.263857	0.0322967	66	0.726672		GPX3	0.164663	0.000299957	478	0.00901678
RNF2	-0.135038	0.00623518	409	0.200368		CCNT1	-0.243982	0.000422907	205	0.0150784		NUMBL	-0.263805	0.0323319	66	0.726672		IFFO1	0.164474	0.000304848	478	0.00914179
RRAS	0.135036	0.00623589	409	0.200368		RBBP9	-0.243956	0.000423536	205	0.0150784		C1orf21	-0.263642	0.0324425	66	0.726672		COQ7	-0.164421	0.000306249	478	0.00916178
NRIP1	0.135022	0.00624127	409	0.200368		LPHN2	-0.243953	0.000423602	205	0.0150784		KIFC1	-0.263514	0.0325298	66	0.726672		KNTC1	-0.163622	0.000327919	478	0.00978656
PARP1	-0.134971	0.00626089	409	0.200368		ANKRD40	0.243751	0.000428441	205	0.0151251		DPYSL2	-0.263289	0.0326838	66	0.726672		FLT4	0.163386	0.000334616	478	0.0099626
OGDH	0.134904	0.00628726	409	0.200368		AK3	0.243745	0.000428584	205	0.0151251		LEPREL2	-0.263236	0.0327205	66	0.726672		DLL4	0.163347	0.000335707	478	0.00997131
MFSD10	0.134866	0.00630193	409	0.200368		ARSA	0.24366	0.000430635	205	0.0151251		ZNF808	0.263194	0.0327495	66	0.726672		PRIM1	-0.163113	0.000342474	478	0.0101481
APPBP2	-0.134865	0.00630241	409	0.200368		PSME3	-0.24366	0.000430642	205	0.0151251		UHRF1	-0.263178	0.0327603	66	0.726672		HLA-DMB	0.163006	0.000345616	478	0.0102057
ITGA5	0.134859	0.00630494	409	0.200368		LIN9	-0.243658	0.000430678	205	0.0151251		PPARGC1A	0.263169	0.0327661	66	0.726672		SCARA5	0.162983	0.000346287	478	0.0102057
DNAJC27	-0.134851	0.00630799	409	0.200368		PINK1	0.243574	0.000432728	205	0.0151251		LRP2BP	0.262918	0.0329392	66	0.726672		CCDC88B	0.162963	0.000346872	478	0.0102057
ZFP14	-0.134768	0.00634045	409	0.200925		PLA2G4C	0.243571	0.000432793	205	0.0151251		NEK10	0.262879	0.0329659	66	0.726672		S100A7	0.16279	0.000352014	478	0.0103327
TTC9	0.134601	0.00640642	409	0.202423		FAF2	-0.243561	0.000433045	205	0.0151251		ZNF532	0.262754	0.0330526	66	0.726672		GADD45B	0.162711	0.000354404	478	0.0103583
HNRPLL	-0.134547	0.00642786	409	0.202423		CENPE	-0.24331	0.000439175	205	0.0152415		GRSF1	0.262742	0.033061	66	0.726672		ABCA1	0.162706	0.000354548	478	0.0103583
POGK	-0.134535	0.0064328	409	0.202423		DDX46	-0.243292	0.000439622	205	0.0152415		YBX1	-0.262726	0.0330716	66	0.726672		RGL1	0.162591	0.000358025	478	0.0104258
C2orf79	-0.134368	0.00649953	409	0.204046		IL27RA	-0.243227	0.000441244	205	0.0152415		LEO1	-0.262596	0.0331624	66	0.726672		HLA-E	0.162575	0.00035853	478	0.0104258
COL3A1	0.134318	0.00651963	409	0.204201		EXO1	-0.243206	0.000441744	205	0.0152415		RAD51	-0.262561	0.0331865	66	0.726672		GNAI2	0.162502	0.000360756	478	0.0104661
NUP133	-0.134245	0.00654911	409	0.204648		PDIA6	-0.243201	0.000441881	205	0.0152415		PLOD2	-0.262503	0.0332266	66	0.726672		ARHGEF1	0.162422	0.000363203	478	0.0104917
NCRNA00174	0.134025	0.00663848	409	0.205267		FBXO2	0.243115	0.000444014	205	0.0152415		GNAI2	-0.262428	0.0332786	66	0.726672		PARVG	0.162418	0.000363318	478	0.0104917
DYNC2LI1	-0.134017	0.00664203	409	0.205267		POLE2	-0.243102	0.000444344	205	0.0152415		PDGFC	-0.262142	0.0334781	66	0.726672		ADAM19	0.162269	0.000367956	478	0.0105965
LRRC15	0.133965	0.00666327	409	0.205267		JAG1	-0.243093	0.000444573	205	0.0152415		DNAJC28	0.262064	0.0335331	66	0.726672		MAZ	-0.162246	0.000368648	478	0.0105965
TGFB1	0.133943	0.00667233	409	0.205267		PLAGL2	-0.242966	0.000447734	205	0.0152928		UCK2	-0.262014	0.0335678	66	0.726672		FAM111B	-0.162187	0.000370525	478	0.0106163
DUOX2	0.133925	0.00667986	409	0.205267		ACSF2	0.24295	0.000448127	205	0.0152928		C8orf4	0.26178	0.0337324	66	0.726672		BTK	0.16217	0.000371037	478	0.0106163
BRD1	0.13386	0.00670659	409	0.205267		LOC728640	-0.242628	0.000456278	205	0.015535		NDRG2	0.261628	0.0338396	66	0.726672		ETS2	0.161611	0.000389015	478	0.0110943
CEP76	-0.133804	0.0067297	409	0.205267		PDE4B	-0.242588	0.00045731	205	0.015535		MICAL2	-0.261487	0.0339394	66	0.726672		ATAD2	-0.16159	0.000389703	478	0.0110943
CACYBP	-0.133778	0.00674035	409	0.205267		NPY6R	0.242465	0.000460459	205	0.0155678		PWWP2A	-0.261343	0.0340411	66	0.726672		MS4A6A	0.161554	0.000390887	478	0.0110943
PCNX	0.13377	0.00674396	409	0.205267		NONO	-0.242433	0.000461299	205	0.0155678		AIDA	-0.261289	0.0340793	66	0.726672		SPOCK2	0.161512	0.000392275	478	0.0110943
C1orf58	-0.133646	0.00679532	409	0.205267		AURKA	-0.242428	0.000461414	205	0.0155678		KPNB1	-0.261255	0.0341035	66	0.726672		LPAR6	0.161476	0.00039347	478	0.0110943
UTP18	-0.133635	0.00680002	409	0.205267		KDM4D	-0.242076	0.000470585	205	0.0158413		GUSBP3	-0.261218	0.0341299	66	0.726672		NCKAP1L	0.161463	0.000393904	478	0.0110943
COX11	-0.133593	0.0068179	409	0.205267		GORASP1	0.24195	0.000473918	205	0.0159174		RFC2	-0.261156	0.034174	66	0.726672		WRNIP1	-0.161461	0.000393969	478	0.0110943
BDKRB1	0.133574	0.00682587	409	0.205267		AKAP2	-0.241815	0.000477497	205	0.0160015		CECR2	0.261062	0.0342415	66	0.726672		KIF22	-0.16142	0.000395326	478	0.0111074
MRPS14	-0.133526	0.0068458	409	0.205267		FAM19A4	0.241697	0.000480637	205	0.0160706		C18orf55	0.261025	0.0342673	66	0.726672		APTX	-0.161389	0.000396354	478	0.0111113
PLXNA1	0.133526	0.00684593	409	0.205267		CLK1	0.241377	0.000489282	205	0.0163229		DPYD	-0.260992	0.0342909	66	0.726672		POLA1	-0.161263	0.000400581	478	0.0112031
KIAA0415	0.133438	0.00688292	409	0.205267		DNAJC2	-0.241316	0.000490953	205	0.016342		HK2	-0.260987	0.0342946	66	0.726672		RHOJ	0.161238	0.000401427	478	0.0112031
ACOT11	0.133424	0.00688911	409	0.205267		FAM171A1	0.241143	0.000495692	205	0.0164629		EPB41L5	0.260955	0.0343176	66	0.726672		CHAF1B	-0.161162	0.000404004	478	0.0112251
KRTCAP3	-0.13342	0.00689052	409	0.205267		MFAP3	-0.240955	0.00050089	205	0.0165875		DHRS4L2	0.260825	0.0344101	66	0.726672		HLA-DRB6	0.161162	0.000404015	478	0.0112251
FKBP9L	0.133396	0.0069006	409	0.205267		ITGA1	-0.240927	0.000501671	205	0.0165875		HMHA1	-0.260782	0.034441	66	0.726672		TSEN2	-0.160988	0.000409994	478	0.0113659
ZNF260	-0.133395	0.00690108	409	0.205267		RCC1	-0.240771	0.000506045	205	0.016695		NSUN2	-0.260694	0.0345043	66	0.726672		PARM1	0.160914	0.000412528	478	0.0114108
GSR	-0.133339	0.00692495	409	0.205267		CBX5	-0.240632	0.000509966	205	0.0167477		ANKRD36	-0.26064	0.0345434	66	0.726672		ITGA4	0.160845	0.000414943	478	0.0114438
DSE	0.133312	0.00693639	409	0.205267		C3orf54	0.240618	0.000510352	205	0.0167477		HSD17B8	0.260624	0.0345543	66	0.726672		DSCC1	-0.160827	0.000415554	478	0.0114438
SAMD12	-0.133259	0.00695899	409	0.205267		NCL	-0.24057	0.000511713	205	0.0167477		TTC3	0.260485	0.0346542	66	0.726672		USP31	-0.160774	0.00041741	478	0.0114696
TPD52L2	0.133259	0.00695929	409	0.205267		IKZF5	0.240537	0.000512655	205	0.0167477		CPLX1	0.260458	0.034674	66	0.726672		MAPK11	0.160745	0.000418434	478	0.0114725
RP2	-0.133219	0.00697605	409	0.205267		ADC	0.240516	0.000513269	205	0.0167477		KIF2C	-0.260358	0.0347458	66	0.726672		SYNPO	0.160659	0.000421471	478	0.0115304
BRIP1	-0.133217	0.00697728	409	0.205267		GON4L	-0.240374	0.000517306	205	0.0168424		NPM1	-0.260356	0.0347474	66	0.726672		UBAP2	-0.160552	0.000425288	478	0.0115994
C2orf28	-0.133209	0.00698043	409	0.205267		ELOVL1	0.240269	0.000520345	205	0.0168736		HNRNPL	-0.260308	0.0347823	66	0.726672		UBN1	-0.160521	0.000426383	478	0.0115994
RHBDF1	0.133129	0.00701476	409	0.205827		ATP13A3	-0.240262	0.000520531	205	0.0168736		HNRNPA1L2	-0.260158	0.0348909	66	0.726672		PDGFD	0.16051	0.000426782	478	0.0115994
MUT	-0.132931	0.00710054	409	0.206703		RAD50	-0.240185	0.000522768	205	0.0169093		RAP1B	-0.259999	0.0350061	66	0.726672		TSPYL2	0.160463	0.000428479	478	0.0116087
2025-03-05	-0.132897	0.00711519	409	0.206703		DDX19B	-0.239928	0.000530245	205	0.017088		ALOX5AP	-0.259884	0.0350897	66	0.726672		VGLL3	0.160449	0.000428986	478	0.0116087
PDGFB	0.132872	0.00712629	409	0.206703		KRTAP19-3	0.239888	0.000531437	205	0.017088		C16orf59	-0.259748	0.0351885	66	0.726672		HCST	0.160354	0.000432411	478	0.011676
LY6D	0.132856	0.00713339	409	0.206703		DEPDC1B	-0.239877	0.000531738	205	0.017088		CDC25B	-0.259566	0.0353217	66	0.726672		SSX2IP	-0.160285	0.000434914	478	0.0117183
CLINT1	-0.13282	0.00714899	409	0.206703		C10orf46	0.239767	0.000534992	205	0.0171555		CCDC6	-0.25944	0.0354138	66	0.726672		AGAP2	0.160204	0.000437873	478	0.0117561
TXNL1	-0.132799	0.00715821	409	0.206703		C5orf38	0.239581	0.000540509	205	0.0172805		NFKBIL2	-0.259335	0.0354909	66	0.726672		CABLES1	-0.160195	0.000438204	478	0.0117561
DMWD	0.132772	0.00717016	409	0.206703		GNL3L	-0.23953	0.000542046	205	0.0172805		RCC1	-0.259275	0.0355349	66	0.726672		PODN	0.159886	0.000449695	478	0.0120385
C1QBP	-0.132742	0.00718329	409	0.206703		PCMTD1	0.239519	0.000542376	205	0.0172805		PANK2	-0.259226	0.0355708	66	0.726672		FANCG	-0.159839	0.000451432	478	0.0120591
COL5A1	0.132718	0.00719388	409	0.206703		IFT88	0.239467	0.000543927	205	0.0172929		DNMT3A	-0.259032	0.0357142	66	0.726672		KIF23	-0.159648	0.000458709	478	0.0122273
VASP	0.132676	0.00721213	409	0.206703		FOXO4	0.239284	0.000549445	205	0.0174159		C1QB	-0.259013	0.0357282	66	0.726672		FLT3LG	0.15957	0.000461724	478	0.0122815
C9orf123	-0.132673	0.00721341	409	0.206703		NRG3	0.239247	0.000550591	205	0.0174159		CYP27B1	0.258982	0.0357506	66	0.726672		FGD5	0.159428	0.000467205	478	0.0124008
LIN9	-0.132518	0.00728214	409	0.207895		CENPF	-0.239202	0.000551944	205	0.0174159		C1orf86	-0.258874	0.035831	66	0.726672		IL18	0.159354	0.000470087	478	0.0124508
RABEPK	-0.13251	0.00728591	409	0.207895		DTL	-0.239113	0.000554664	205	0.0174159		EPB41L3	-0.258809	0.0358788	66	0.726672		PRC1	-0.159279	0.000473055	478	0.0125029
WDR59	0.132452	0.00731149	409	0.208184		ARSK	-0.239112	0.000554695	205	0.0174159		EBNA1BP2	-0.258565	0.0360604	66	0.726672		SMC1A	-0.159201	0.000476123	478	0.0125547
COL1A2	0.132356	0.00735463	409	0.208971		LOC284441	-0.239108	0.000554819	205	0.0174159		KLHL17	-0.258542	0.036077	66	0.726672		HIRIP3	-0.159158	0.000477843	478	0.0125547
SUMO2	-0.132295	0.00738229	409	0.209127		RAD54B	-0.238988	0.000558497	205	0.0174829		XYLT2	-0.258505	0.0361047	66	0.726672		MYO1F	0.159153	0.000478035	478	0.0125547
RPS6KC1	-0.132275	0.00739119	409	0.209127		ERMN	0.238962	0.000559303	205	0.0174829		KIF20A	-0.25845	0.0361462	66	0.726672		FAM65A	0.158963	0.000485638	478	0.0127276
MRPS7	-0.132181	0.00743372	409	0.20989		FAM184A	-0.238775	0.000565094	205	0.0176269		CD74	-0.258281	0.0362719	66	0.726672		PLEKHM1P	0.158719	0.000495607	478	0.0129213
FBXO28	-0.132138	0.0074532	409	0.209999		EARS2	-0.238596	0.000570679	205	0.0177375		RFX7	-0.258211	0.0363247	66	0.726672		LTB	0.158714	0.000495785	478	0.0129213
MLL5	0.132026	0.00750404	409	0.21099		NSD1	-0.238558	0.000571882	205	0.0177375		LYPLA2P1	-0.258151	0.0363691	66	0.726672		CILP	0.158706	0.000496136	478	0.0129213
PLXDC1	0.131933	0.00754659	409	0.211136		FBXW8	-0.238547	0.000572216	205	0.0177375		PRPF38B	-0.258145	0.0363736	66	0.726672		RPA1	-0.158574	0.000501612	478	0.0130367
RBBP7	-0.131933	0.00754673	409	0.211136		PLK4	-0.238471	0.000574614	205	0.0177543		GYPC	-0.258099	0.0364086	66	0.726672		KCNAB2	0.158459	0.000506413	478	0.0131189
MRE11A	-0.131912	0.00755624	409	0.211136		KIF14	-0.238405	0.000576711	205	0.0177543		WASF2	-0.258054	0.0364418	66	0.726672		ISCU	0.15844	0.000507198	478	0.0131189
TMEM79	0.131871	0.00757508	409	0.211171		IFNAR1	-0.238368	0.00057788	205	0.0177543		PSMD4	-0.258021	0.036467	66	0.726672		EDNRB	0.158405	0.000508658	478	0.0131189
ZBTB41	-0.131775	0.00761946	409	0.211171		IKBIP	-0.238359	0.000578158	205	0.0177543		C2orf24	0.257787	0.0366432	66	0.726672		XPO6	-0.158398	0.000508983	478	0.0131189
TRA2B	-0.131761	0.00762599	409	0.211171		KIF20A	-0.238319	0.000579427	205	0.0177543		ARF6	-0.257784	0.0366452	66	0.726672		TENC1	0.15837	0.00051017	478	0.0131224
TMEM184B	0.131718	0.00764618	409	0.211171		C9orf41	-0.238277	0.000580792	205	0.0177543		DPP9	-0.257751	0.03667	66	0.726672		ST6GALNAC6	0.158272	0.000514318	478	0.0132019
APPL2	-0.131677	0.00766505	409	0.211171		RAB11A	-0.238267	0.00058111	205	0.0177543		OLIG1	0.257608	0.0367782	66	0.726672		MPEG1	0.1582	0.000517382	478	0.0132533
COPS3	-0.131657	0.00767474	409	0.211171		RD3	0.238185	0.000583722	205	0.0177975		NAA16	-0.257586	0.0367949	66	0.726672		ANTXR2	0.158157	0.00051922	478	0.0132629
MKS1	-0.131613	0.00769513	409	0.211171		NUP214	-0.238113	0.000586051	205	0.017832		VAT1	-0.25756	0.0368149	66	0.726672		SELL	0.158104	0.000521518	478	0.0132629
JUNB	0.131594	0.0077038	409	0.211171		KLHDC8A	-0.238007	0.000589443	205	0.0178975		PPARD	-0.257485	0.0368712	66	0.726672		SRPX	0.158101	0.000521635	478	0.0132629
KLC3	0.131574	0.00771317	409	0.211171		C1D	0.237971	0.000590611	205	0.0178975		DDX20	-0.257478	0.0368767	66	0.726672		CARHSP1	-0.158083	0.000522437	478	0.0132629
ANXA7	-0.131572	0.00771429	409	0.211171		ACTR3	-0.237815	0.000595694	205	0.0180149		LRRC42	-0.257422	0.0369196	66	0.726672		PTPRM	0.158068	0.000523075	478	0.0132629
ICT1	-0.131463	0.00776552	409	0.21149		HMCN1	-0.237711	0.00059909	205	0.0180809		HARS2	-0.257356	0.0369692	66	0.726672		GSPT2	0.158033	0.000524582	478	0.0132677
PACS1	0.131454	0.00776978	409	0.21149		MRFAP1	0.237616	0.000602228	205	0.0181388		NOP2	-0.257083	0.037177	66	0.726672		UBE2T	-0.158014	0.000525392	478	0.0132677
FRMD8	0.131368	0.0078105	409	0.21149		RHBDD3	0.237468	0.000607149	205	0.0182015		PPP3CC	0.257041	0.0372098	66	0.726672		TRAF7	-0.157983	0.000526761	478	0.0132754
NCK2	0.131233	0.00787468	409	0.21149		DBP	0.237443	0.000607965	205	0.0182015		LYAR	-0.257004	0.0372379	66	0.726672		TNFRSF14	0.157333	0.00055577	478	0.0139783
FKBP2	0.131193	0.00789384	409	0.21149		PLEKHG3	0.237443	0.000607979	205	0.0182015		NCOA7	0.256992	0.0372468	66	0.726672		ELK3	0.157257	0.00055925	478	0.0140375
PARS2	-0.131084	0.00794607	409	0.21149		CCT8L2	0.237335	0.000611569	205	0.0182471		NOTCH2	-0.256833	0.0373686	66	0.726672		C9orf100	-0.15712	0.000565618	478	0.0141385
CCDC75	-0.13108	0.00794784	409	0.21149		RIOK1	-0.237289	0.000613126	205	0.0182471		CIDEB	-0.256814	0.0373835	66	0.726672		KLF9	0.15711	0.000566073	478	0.0141385
CEP57	-0.131051	0.00796188	409	0.21149		C12orf65	-0.237287	0.000613185	205	0.0182471		ARFGEF2	0.256738	0.0374412	66	0.726672		CYTH4	0.157094	0.0005668	478	0.0141385
PLAA	-0.131046	0.00796404	409	0.21149		HSPA2	0.237205	0.000615924	205	0.0182663		KIF3A	0.256621	0.0375315	66	0.726672		CPE	0.15707	0.000567944	478	0.0141385
MEGF9	-0.13102	0.0079766	409	0.21149		ADAP1	0.237195	0.000616283	205	0.0182663		FOXM1	-0.256597	0.0375501	66	0.726672		BIRC3	0.157049	0.000568941	478	0.0141385
SKP2	-0.130925	0.00802271	409	0.21149		NUPR1	0.23706	0.00062085	205	0.0183429		PHIP	-0.256422	0.0376849	66	0.726672		LST1	0.157024	0.000570104	478	0.0141393
AIF1L	-0.130917	0.00802651	409	0.21149		KCNIP1	-0.237045	0.000621333	205	0.0183429		CDC6	-0.25623	0.037833	66	0.726672		SOX18	0.156989	0.000571757	478	0.0141521
TOLLIP	0.130908	0.00803107	409	0.21149		NUSAP1	-0.23685	0.000628007	205	0.0185032		GCSH	0.256209	0.0378495	66	0.726672		HLA-DOB	0.15692	0.00057498	478	0.0142037
MRPL45	-0.130892	0.00803856	409	0.21149		MYO15B	0.236433	0.00064246	205	0.0188784		FLJ35220	0.256173	0.0378777	66	0.726672		EGFLAM	0.156792	0.000581069	478	0.0143258
KIAA1109	0.130891	0.00803922	409	0.21149		ASCC3	-0.23641	0.000643281	205	0.0188784		C14orf167	0.25617	0.0378801	66	0.726672		UBR5	-0.156726	0.000584236	478	0.0143754
FAM64A	-0.130881	0.00804397	409	0.21149		PRR11	-0.236245	0.000649086	205	0.0189792		KIAA1586	-0.256152	0.0378937	66	0.726672		MCCC1	-0.156677	0.000586587	478	0.0144049
EML3	0.130879	0.00804527	409	0.21149		ECT2	-0.236198	0.000650729	205	0.0189792		PRKCH	-0.256002	0.0380104	66	0.726672		ADPRH	0.156579	0.000591303	478	0.0144922
YAF2	-0.130859	0.00805461	409	0.21149		GCNT2	-0.236193	0.000650925	205	0.0189792		MED13L	0.255983	0.0380247	66	0.726672		IRF1	0.156517	0.000594312	478	0.014521
CUL5	-0.130852	0.00805843	409	0.21149		ATXN7L1	-0.236154	0.000652316	205	0.0189792		COX7A2L	0.255648	0.0382862	66	0.726672		TRAF3IP3	0.156507	0.000594807	478	0.014521
RPA1	-0.130845	0.0080616	409	0.21149		NEK7	0.236132	0.000653091	205	0.0189792		ITGA6	0.255521	0.0383859	66	0.726672		EBAG9	-0.156149	0.000612494	478	0.0149236
OAF	0.130845	0.00806182	409	0.21149		C13orf27	0.235882	0.000662025	205	0.0191978		IFNAR1	0.255479	0.0384184	66	0.726672		MCM4	-0.156099	0.000615015	478	0.0149285
MAP3K6	0.130797	0.00808515	409	0.21149		CLCA4	0.23585	0.000663195	205	0.0191978		PSD2	0.255401	0.0384797	66	0.726672		PCNX	0.156097	0.000615092	478	0.0149285
CRIPT	-0.130793	0.00808711	409	0.21149		RAN	-0.235806	0.000664771	205	0.0192061		FLNC	-0.255398	0.0384826	66	0.726672		CBX5	-0.155975	0.000621266	478	0.0150491
LOC375190	-0.130743	0.0081116	409	0.211719		ATP2A2	-0.235707	0.000668357	205	0.0192722		CBLB	-0.255391	0.0384875	66	0.726672		ARHGAP31	0.155928	0.000623662	478	0.0150779
IVL	0.130711	0.00812742	409	0.211722		ABCA8	0.235587	0.000672721	205	0.0193606		GPNMB	-0.255195	0.0386419	66	0.726672		PCNA	-0.155841	0.000628102	478	0.0151558
C2orf76	-0.130579	0.00819198	409	0.212991		CHEK1	-0.23554	0.000674439	205	0.0193726		ERGIC1	-0.255161	0.0386692	66	0.726672		HIC1	0.15581	0.000629698	478	0.015165
ABCA5	-0.130535	0.0082141	409	0.213155		ANO7	0.235321	0.000682535	205	0.0195312		METAP1	-0.255117	0.0387035	66	0.726672		HSD17B11	0.155775	0.000631524	478	0.0151797
LCLAT1	-0.13033	0.00831615	409	0.214988		LOC80054	0.235319	0.00068259	205	0.0195312		LOC654342	-0.255016	0.0387833	66	0.726672		RAD54L	-0.155683	0.000636262	478	0.0152302
CXorf57	-0.130329	0.00831667	409	0.214988		FBXO5	-0.235216	0.000686416	205	0.019603		PKMYT1	-0.254978	0.0388135	66	0.726672		UBLCP1	0.155655	0.000637692	478	0.0152302
OLA1	-0.130289	0.00833671	409	0.215093		CRY1	-0.23518	0.000687759	205	0.0196038		ANKRD13D	-0.254949	0.0388363	66	0.726672		BCL11B	0.155638	0.000638617	478	0.0152302
PBX1	-0.130227	0.0083681	409	0.21549		LTBP3	0.235134	0.000689468	205	0.0196149		AGFG1	0.254811	0.0389458	66	0.726672		LSG1	-0.155621	0.000639488	478	0.0152302
FLRT2	0.130162	0.00840082	409	0.21553		PSORS1C3	0.235028	0.000693448	205	0.0196905		CDK8	-0.254785	0.0389668	66	0.726672		CASP4	0.155616	0.000639729	478	0.0152302
ZFR	-0.13016	0.00840163	409	0.21553		MUM1	0.234966	0.00069578	205	0.0197061		FZD6	0.254613	0.0391033	66	0.726672		CCL19	0.155557	0.000642828	478	0.0152748
ANO5	-0.130074	0.0084454	409	0.216241		LOC728723	0.234943	0.000696649	205	0.0197061		EHMT2	-0.254571	0.0391365	66	0.726672		MIDN	0.155369	0.000652739	478	0.0154808
PIAS2	-0.130015	0.00847507	409	0.216589		CLCA2	0.234612	0.000709262	205	0.0200249		RAB30	0.25446	0.0392255	66	0.726672		SERPINF1	0.155162	0.000663841	478	0.0157143
NBPF1	-0.129935	0.00851603	409	0.217223		DCUN1D2	0.234542	0.000711937	205	0.0200314		LRRC59	-0.254156	0.039468	66	0.726672		LYL1	0.155111	0.000666595	478	0.0157385
VMA21	-0.129894	0.00853736	409	0.217356		ASB3	0.234536	0.000712184	205	0.0200314		DDIT4L	-0.254132	0.0394874	66	0.726672		USP3	0.155095	0.000667474	478	0.0157385
ZFP30	-0.129797	0.00858711	409	0.21821		KIAA1524	-0.234466	0.000714894	205	0.0200696		DDOST	-0.254001	0.0395926	66	0.726672		CD52	0.155073	0.000668651	478	0.0157385
MRAP2	-0.129635	0.00867073	409	0.21984		FAM58A	0.234385	0.000718013	205	0.0201124		EIF4H	-0.253833	0.0397285	66	0.726672		CACYBP	-0.155049	0.000669983	478	0.0157402
C1orf31	-0.129576	0.00870151	409	0.21984		ACER2	-0.234357	0.000719121	205	0.0201124		PECR	0.25369	0.0398433	66	0.726672		TMEM106C	-0.154925	0.000676751	478	0.0158528
FAM70A	-0.129562	0.00870872	409	0.21984		CAB39L	0.234226	0.000724207	205	0.0202002		RCC2	-0.253658	0.0398694	66	0.726672		ABCC9	0.154915	0.000677318	478	0.0158528
CERCAM	0.129547	0.00871654	409	0.21984		FGFR2	0.234185	0.000725799	205	0.0202002		CYSLTR2	-0.253654	0.0398732	66	0.726672		PARN	-0.154858	0.000680412	478	0.0158954
FAM171B	-0.129441	0.00877209	409	0.220827		ANAPC7	-0.234172	0.000726333	205	0.0202002		C3AR1	-0.253637	0.0398867	66	0.726672		NBPF15	0.154736	0.000687212	478	0.0160243
ATL2	-0.129395	0.00879622	409	0.220978		AMAC1L2	0.234135	0.000727765	205	0.0202023		DNAH11	-0.253553	0.0399546	66	0.726672		TOPBP1	-0.154626	0.000693381	478	0.0161379
DGKE	-0.129368	0.0088109	409	0.220978		CDH6	-0.23402	0.00073231	205	0.0202906		PET112L	0.25354	0.039965	66	0.726672		ZNF252	-0.154589	0.000695441	478	0.0161557
TXNRD1	-0.129231	0.00888314	409	0.221504		DYNLL2	0.233936	0.00073565	205	0.0203268		C8orf83	-0.253399	0.04008	66	0.726672		C21orf45	-0.154499	0.000700522	478	0.0162435
ANAPC16	-0.129127	0.00893836	409	0.221504		INCENP	-0.233918	0.000736348	205	0.0203268		FLAD1	-0.253378	0.0400968	66	0.726672		PLEKHO2	0.154292	0.000712378	478	0.0164878
NIPAL4	0.129121	0.00894185	409	0.221504		AMMECR1	-0.233876	0.000738011	205	0.0203349		PLA2G12A	0.253313	0.0401493	66	0.726672		PLK1	-0.154041	0.000726935	478	0.0167936
PPP1R2P3	-0.129042	0.00898422	409	0.221504		CLN8	0.233621	0.000748238	205	0.0205786		CKS1B	-0.253257	0.0401955	66	0.726672		C18orf45	-0.153898	0.000735389	478	0.0169574
RND2	-0.129009	0.00900159	409	0.221504		DUSP6	-0.233486	0.000753718	205	0.0206322		LOC100129637	0.253238	0.0402108	66	0.726672		RNASEH2A	-0.153838	0.000738981	478	0.0170088
SSX2IP	-0.129007	0.00900267	409	0.221504		C6orf204	-0.233478	0.000754036	205	0.0206322		CHI3L1	-0.253095	0.0403275	66	0.726672		PALM2-AKAP2	0.153453	0.000762254	478	0.0174411
PQLC3	-0.128984	0.00901524	409	0.221504		ANAPC16	0.23347	0.000754346	205	0.0206322		CNTNAP5	-0.253035	0.0403764	66	0.726672		LRRC33	0.153451	0.000762361	478	0.0174411
ASB8	-0.128982	0.00901644	409	0.221504		B4GALT3	-0.233076	0.000770499	205	0.0210353		BRWD1	0.252989	0.0404141	66	0.726672		ESPL1	-0.153423	0.000764072	478	0.0174411
FBXO30	-0.128968	0.00902417	409	0.221504		MYO1B	-0.232901	0.000777811	205	0.0211961		AQP7	-0.252987	0.0404155	66	0.726672		PSMD2	-0.153402	0.000765382	478	0.0174411
C12orf29	-0.128948	0.0090346	409	0.221504		MSH3	-0.232686	0.000786833	205	0.0214027		DNASE1L1	0.252923	0.0404677	66	0.726672		PDE1B	0.153402	0.000765383	478	0.0174411
NUDT22	0.128943	0.00903717	409	0.221504		MRO	0.232347	0.000801254	205	0.0217552		CD97	-0.25291	0.0404784	66	0.726672		GRHL2	-0.15339	0.000766151	478	0.0174411
PRR14	0.128935	0.00904157	409	0.221504		BMS1	-0.232245	0.000805675	205	0.0218086		NLGN4Y	0.252818	0.0405543	66	0.726672		CTSH	0.15329	0.000772287	478	0.0175488
CDC42BPG	0.1289	0.00906043	409	0.221504		IPO13	0.232234	0.000806152	205	0.0218086		TRPC1	-0.252721	0.0406334	66	0.726672		VAMP5	0.153103	0.000784007	478	0.0177827
RPP40	-0.128888	0.00906705	409	0.221504		IFNA13	0.232083	0.000812679	205	0.0219434		ERI2	0.252637	0.0407027	66	0.726672		ZNF263	-0.153059	0.000786756	478	0.0178127
POC1B	-0.128842	0.0090921	409	0.221504		LYPLA1	-0.232015	0.000815634	205	0.0219434		PDIA3P	-0.252512	0.0408056	66	0.726672		FBXO31	0.153003	0.000790356	478	0.0178618
PITPNM1	0.128741	0.0091471	409	0.221504		BARD1	-0.232011	0.000815802	205	0.0219434		MEX3C	0.25248	0.0408322	66	0.726672		CDCA5	-0.15295	0.000793711	478	0.0179051
ANKRD11	0.128739	0.00914822	409	0.221504		AMZ2P1	0.231983	0.000817032	205	0.0219434		PRICKLE1	-0.252304	0.0409776	66	0.726672		PI16	0.152623	0.000814782	478	0.0183473
OXA1L	0.128645	0.00919956	409	0.221504		CTSH	0.231912	0.000820157	205	0.0219876		PABPC3	-0.252291	0.040988	66	0.726672		ABI3	0.152576	0.000817861	478	0.0183835
AHNAK2	0.128582	0.00923384	409	0.221504		CC2D2B	0.231657	0.000831405	205	0.0222427		BIRC5	-0.252246	0.0410253	66	0.726672		RNASE6	0.152399	0.000829503	478	0.0185937
SLC25A36	-0.128571	0.00923985	409	0.221504		ANGPTL1	0.231605	0.000833717	205	0.0222427		CDCA8	-0.251828	0.0413729	66	0.726672		APITD1	-0.152371	0.000831349	478	0.0185937
LGTN	-0.128516	0.00927031	409	0.221504		AHCY	-0.231595	0.000834158	205	0.0222427		ADNP2	0.251797	0.041399	66	0.726672		PIK3IP1	0.152321	0.000834712	478	0.0185937
ZKSCAN3	-0.128466	0.00929782	409	0.221504		BCL9	-0.231482	0.000839219	205	0.0223376		ATP2C2	-0.251748	0.0414398	66	0.726672		SMAP2	0.15232	0.000834758	478	0.0185937
METTL2B	-0.128446	0.00930906	409	0.221504		NCAPG2	-0.231386	0.000843515	205	0.0223774		LY6E	-0.25165	0.0415221	66	0.726672		GADD45G	0.152305	0.000835744	478	0.0185937
BRP44	-0.128358	0.0093578	409	0.221504		COL4A5	0.231358	0.000844774	205	0.0223774		C17orf28	0.251587	0.0415742	66	0.726672		LSP1	0.152299	0.000836157	478	0.0185937
VLDLR	-0.128285	0.00939886	409	0.221504		GEMIN5	-0.231348	0.000845224	205	0.0223774		GZF1	0.251574	0.0415855	66	0.726672		SOX7	0.152232	0.000840658	478	0.0186528
SCAND3	-0.128282	0.00940052	409	0.221504		EPOR	0.231265	0.000848978	205	0.0224369		C14orf80	-0.251512	0.0416374	66	0.726672		FERMT3	0.152215	0.000841804	478	0.0186528
NID2	0.128244	0.00942175	409	0.221504		EZH1	0.231147	0.000854356	205	0.022539		C1QA	-0.251317	0.0418013	66	0.726672		LIG3	-0.152047	0.000853198	478	0.0188717
LOC441089	-0.128218	0.00943635	409	0.221504		AQP7	0.230999	0.000861102	205	0.0226547		KCNJ13	0.251229	0.0418752	66	0.726672		DARS2	-0.151949	0.00085988	478	0.0189858
EXOSC3	-0.128202	0.00944515	409	0.221504		IP6K3	0.230965	0.000862691	205	0.0226547		UHRF2	-0.251199	0.0419001	66	0.726672		ARHGAP24	0.151859	0.00086603	478	0.0190878
PTPN23	0.1282	0.0094463	409	0.221504		CMTM1	-0.230951	0.000863313	205	0.0226547		MRC2	-0.251165	0.0419292	66	0.726672		ZFYVE28	0.151781	0.000871493	478	0.0191744
GCH1	0.128192	0.00945068	409	0.221504		PRRG1	0.230907	0.000865338	205	0.0226679		JOSD2	-0.251055	0.0420216	66	0.726672		DTL	-0.151684	0.000878199	478	0.0192879
TRMT2B	-0.128169	0.0094638	409	0.221504		CKAP2L	-0.230869	0.000867079	205	0.0226736		ANKLE2	-0.251045	0.0420302	66	0.726672		ATOH8	0.151594	0.000884555	478	0.0193934
ADAMTS14	0.128163	0.00946679	409	0.221504		ARHGAP11B	-0.230774	0.00087149	205	0.0227006		CDH24	-0.251023	0.0420494	66	0.726672		GLTSCR1	0.15143	0.000896173	478	0.0195821
PCID2	0.128158	0.00946983	409	0.221504		DFNB59	0.230751	0.000872586	205	0.0227006		CEP55	-0.250955	0.0421065	66	0.726672		HNMT	0.151428	0.000896302	478	0.0195821
ZNHIT3	-0.128144	0.00947786	409	0.221504		HDX	-0.230748	0.000872691	205	0.0227006		FBXO22OS	-0.250747	0.0422831	66	0.726672		ANK2	0.151315	0.000904403	478	0.0197245
RAD1	-0.128142	0.00947902	409	0.221504		CASC5	-0.230642	0.000877633	205	0.0227698		NNMT	-0.250725	0.0423019	66	0.726672		KLF4	0.151239	0.000909872	478	0.0197834
PLEKHM2	0.128134	0.00948309	409	0.221504		LOC728989	0.23058	0.000880546	205	0.0227698		C20orf7	0.250706	0.0423174	66	0.726672		RACGAP1	-0.151233	0.000910272	478	0.0197834
GGT5	0.128131	0.0094848	409	0.221504		CYSLTR2	-0.230563	0.000881351	205	0.0227698		MAPK13	-0.250659	0.0423581	66	0.726672		NR2F1	0.151174	0.00091456	478	0.019842
CREB3L1	0.128128	0.00948662	409	0.221504		HSPG2	-0.230531	0.000882862	205	0.0227698		NBPF9	-0.250635	0.042378	66	0.726672		SNX4	-0.151119	0.000918544	478	0.0198877
RAB6B	-0.128123	0.00948972	409	0.221504		NUP153	-0.230511	0.000883793	205	0.0227698		C1QC	-0.250609	0.0424006	66	0.726672		CLSTN3	0.151062	0.000922737	478	0.0198877
IAH1	-0.12799	0.00956497	409	0.222309		ADAM10	-0.230467	0.000885845	205	0.0227698		POLR3C	-0.250602	0.0424061	66	0.726672		EHD2	0.151061	0.0009228	478	0.0198877
SBF1	0.127979	0.00957069	409	0.222309		EPHX1	0.230463	0.000886062	205	0.0227698		ARID4B	-0.25052	0.042476	66	0.726672		C14orf28	0.151044	0.000924053	478	0.0198877
TCIRG1	0.127974	0.00957374	409	0.222309		KIAA1598	0.23038	0.000889979	205	0.022831		C1orf112	-0.250515	0.0424808	66	0.726672		KIAA0146	-0.151036	0.000924641	478	0.0198877
ZMIZ2	0.127914	0.00960807	409	0.222722		PRIM2	-0.230329	0.000892368	205	0.0228529		EIF4EBP1	-0.250472	0.042517	66	0.726672		CYTH1	0.15086	0.000937597	478	0.0201258
LYPLAL1	-0.127861	0.00963818	409	0.223036		GTF3C3	-0.230178	0.000899544	205	0.0229052		PALM3	0.250471	0.0425177	66	0.726672		TMEM176B	0.150842	0.000938936	478	0.0201258
FASTKD3	-0.127645	0.00976239	409	0.224851		PODXL	-0.230171	0.000899881	205	0.0229052		LFNG	-0.250434	0.0425496	66	0.726672		IRF2	0.150707	0.000949059	478	0.0203079
COL5A2	0.127567	0.0098072	409	0.224851		C5orf4	0.230158	0.000900523	205	0.0229052		C11orf41	-0.250406	0.0425737	66	0.726672		RMI1	-0.150664	0.00095233	478	0.0203237
ABCB10	-0.127558	0.00981273	409	0.224851		NNT	-0.230157	0.000900568	205	0.0229052		ZNF282	-0.250314	0.0426524	66	0.726672		ITGA7	0.150652	0.000953195	478	0.0203237
AASDHPPT	-0.127525	0.00983208	409	0.224851		ENPP3	0.230006	0.000907822	205	0.0230503		CDCA3	-0.250313	0.0426528	66	0.726672		TMEM176A	0.150632	0.000954685	478	0.0203237
NAV2	0.127518	0.00983613	409	0.224851		ARHGAP29	-0.229921	0.000911892	205	0.023084		FMO1	-0.250264	0.0426947	66	0.726672		KIFC1	-0.150555	0.00096051	478	0.0204129
CYB5R4	-0.127516	0.00983677	409	0.224851		2025-03-03	0.229901	0.000912879	205	0.023084		C4BPB	0.250255	0.0427029	66	0.726672		RBMS1	0.150511	0.00096389	478	0.0204499
HSD17B11	-0.127478	0.00985916	409	0.224851		CAMK2D	-0.229882	0.000913803	205	0.023084		UBTD2	-0.250175	0.0427708	66	0.726672		TRAP1	-0.150463	0.00096754	478	0.0204925
NIF3L1	-0.127469	0.00986468	409	0.224851		C19orf36	0.229741	0.00092065	205	0.0231003		CSF1	-0.249939	0.0429742	66	0.726672		CHRDL1	0.150245	0.000984381	478	0.0208138
FHDC1	0.127465	0.00986688	409	0.224851		BAZ1A	-0.229734	0.000921016	205	0.0231003		LYPLAL1	0.249905	0.0430035	66	0.726672		PTK2	-0.15022	0.000986316	478	0.0208194
VPS72	-0.12738	0.00991656	409	0.225563		CDK2	-0.229711	0.00092211	205	0.0231003		LIX1L	-0.249873	0.0430307	66	0.726672		DENND1C	0.150163	0.000990747	478	0.0208761
VCAN	0.127354	0.00993161	409	0.225563		CD93	-0.229688	0.00092326	205	0.0231003		LRWD1	-0.249857	0.0430447	66	0.726672		C19orf12	0.150143	0.000992345	478	0.0208761
ORC2L	-0.127318	0.00995302	409	0.225669		ACBD4	0.229665	0.000924381	205	0.0231003		COQ10A	0.249756	0.0431314	66	0.726672		BCL3	0.150038	0.00100056	478	0.0210135
NDUFB6	-0.12721	0.0100163	409	0.226722		RIF1	-0.229647	0.000925267	205	0.0231003		XYLB	-0.24974	0.0431455	66	0.726672		N4BP2L1	0.149786	0.00102063	478	0.021399
BDNF	-0.127145	0.0100552	409	0.227098		GSTM2	0.229644	0.000925421	205	0.0231003		NADK	-0.249629	0.0432412	66	0.726672		APLNR	0.149622	0.00103386	478	0.0216399
WWP2	0.127025	0.0101261	409	0.227098		FABP7	-0.229604	0.00092738	205	0.0231003		RFX1	-0.249586	0.0432787	66	0.726672		MAF	0.14945	0.00104798	478	0.0218748
CNST	-0.127021	0.0101286	409	0.227098		C20orf43	0.229583	0.000928422	205	0.0231003		FGF11	0.249555	0.0433057	66	0.726672		PLIN4	0.149442	0.00104859	478	0.0218748
CNTN1	-0.127017	0.0101314	409	0.227098		GLB1	-0.229406	0.000937163	205	0.0232789		KHDRBS1	-0.249545	0.0433142	66	0.726672		C17orf91	0.149286	0.00106154	478	0.0220852
HAUS1	-0.127013	0.0101334	409	0.227098		PLA2G16	0.22937	0.000938909	205	0.0232834		C6orf115	-0.249464	0.043384	66	0.726672		MGAT2	0.149278	0.00106221	478	0.0220852
VAMP7	-0.126973	0.0101576	409	0.227098		MTMR8	-0.229278	0.000943497	205	0.0233582		CSF1R	-0.249407	0.0434338	66	0.726672		LIMS2	0.149173	0.00107099	478	0.0222307
DLGAP4	0.126949	0.0101718	409	0.227098		KIAA0754	-0.229094	0.000952753	205	0.0235482		PTTG1	-0.2494	0.0434401	66	0.726672		PTRF	0.149039	0.00108234	478	0.0224289
MOBKL1B	-0.126886	0.0102096	409	0.227098		PTK7	-0.228965	0.000959266	205	0.0236594		C16orf45	0.249341	0.0434913	66	0.726672		NCF4	0.148995	0.00108604	478	0.0224683
COMMD2	-0.126881	0.0102124	409	0.227098		KIAA0090	-0.228895	0.000962825	205	0.0236594		PTMS	-0.249327	0.0435029	66	0.726672		CLEC2B	0.148651	0.00111569	478	0.0230435
FPGT	-0.126872	0.0102182	409	0.227098		NALCN	0.228888	0.000963148	205	0.0236594		MYO9B	-0.24931	0.0435182	66	0.726672		CCDC80	0.148548	0.00112471	478	0.0231914
SOLH	0.126871	0.0102184	409	0.227098		CHSY1	-0.228879	0.000963612	205	0.0236594		FAM86B1	0.2493	0.0435266	66	0.726672		ZFP36L2	0.148455	0.00113291	478	0.0232968
EIF5	-0.126761	0.0102853	409	0.228209		ALDH4A1	0.228845	0.000965351	205	0.023663		CCDC14	-0.24924	0.0435789	66	0.726672		COPS5	-0.148447	0.00113356	478	0.0232968
THAP5	-0.126643	0.0103569	409	0.228539		CDC23	-0.228762	0.000969585	205	0.023701		NOMO2	0.249156	0.0436521	66	0.726672		OLFML1	0.148395	0.00113822	478	0.0233223
OSGEPL1	-0.126622	0.0103693	409	0.228539		ERN1	-0.228752	0.000970085	205	0.023701		ARHGAP19	-0.249086	0.043713	66	0.726672		CHRAC1	-0.148382	0.00113934	478	0.0233223
TAF11	-0.126586	0.0103912	409	0.228539		EI24	-0.228699	0.000972811	205	0.023707		DEPDC6	0.249068	0.0437286	66	0.726672		RGAG4	0.14837	0.00114041	478	0.0233223
SNRPC	-0.12658	0.0103948	409	0.228539		MAPK8IP1	0.228685	0.000973519	205	0.023707		FASTKD2	0.249061	0.0437354	66	0.726672		ANGPTL2	0.14834	0.00114311	478	0.0233393
RIMS3	0.126561	0.0104068	409	0.228539		RGS17	-0.2286	0.000977912	205	0.023757		PLXDC2	-0.249005	0.0437836	66	0.726672		CENPH	-0.148291	0.00114745	478	0.0233789
SEMA3C	0.126542	0.0104181	409	0.228539		ADAT1	-0.228581	0.000978871	205	0.023757		RAB36	0.248968	0.0438164	66	0.726672		NDUFAB1	-0.148276	0.0011488	478	0.0233789
MPPE1	-0.126541	0.0104191	409	0.228539		DDI2	-0.228524	0.000981834	205	0.023757		ANXA1	-0.24895	0.0438326	66	0.726672		PHF14	-0.148249	0.00115125	478	0.0233906
DDX5	-0.126486	0.0104526	409	0.228539		KIF20B	-0.228511	0.000982517	205	0.023757		IL15RA	-0.248806	0.043958	66	0.726672		AFG3L2	-0.148211	0.00115468	478	0.0234144
MRPS23	-0.126483	0.0104545	409	0.228539		ELTD1	-0.228491	0.000983556	205	0.023757		TSEN15	-0.248745	0.0440115	66	0.726672		GYPC	0.148194	0.00115618	478	0.0234144
C1orf26	-0.126441	0.0104806	409	0.228539		APLP1	0.22842	0.000987254	205	0.0238077		KIF18A	-0.248711	0.0440413	66	0.726672		KIF21B	0.147964	0.00117713	478	0.0237887
NUP43	-0.12643	0.0104869	409	0.228539		OIP5	-0.22835	0.000990874	205	0.0238463		COQ6	0.248651	0.0440946	66	0.726672		NOD1	0.147949	0.00117847	478	0.0237887
PRDX1	-0.126325	0.0105521	409	0.229538		FLJ46361	0.228303	0.00099334	205	0.0238463		MAD1L1	-0.248643	0.0441016	66	0.726672		ZEB1	0.147921	0.00118104	478	0.0237894
SLC9A3R1	-0.126263	0.0105901	409	0.229538		NIPAL4	0.228263	0.000995448	205	0.0238463		ACAP3	-0.248631	0.0441118	66	0.726672		C16orf75	-0.147907	0.00118232	478	0.0237894
CYP20A1	-0.126238	0.0106058	409	0.229538		RAE1	-0.228256	0.000995813	205	0.0238463		RBM7	0.248493	0.0442333	66	0.726672		TNIP1	0.147822	0.00119019	478	0.0239093
POLR3F	-0.126212	0.010622	409	0.229538		C16orf5	0.228236	0.000996868	205	0.0238463		PPP3CA	-0.248443	0.0442773	66	0.726672		C8orf33	-0.147622	0.00120881	478	0.0242097
TCEA1	-0.126211	0.0106225	409	0.229538		ACSM5	0.228192	0.000999192	205	0.0238635		MTR	0.2483	0.044404	66	0.726672		PLEKHM1	0.14762	0.00120903	478	0.0242097
ZNF461	-0.126191	0.010635	409	0.229538		FAM63B	-0.228158	0.00100094	205	0.0238669		CD14	-0.248126	0.0445581	66	0.726672		PLCL2	0.14756	0.00121469	478	0.0242718
ARL5A	-0.126058	0.0107183	409	0.230528		DHX15	-0.228067	0.00100579	205	0.0239441		OSTC	-0.248105	0.0445769	66	0.726672		CBLN1	0.147546	0.00121602	478	0.0242718
TUBA4A	0.12605	0.0107233	409	0.230528		C12orf49	-0.228022	0.00100813	205	0.0239616		CDC25C	-0.248009	0.0446617	66	0.726672		TNFAIP8L2	0.147453	0.00122479	478	0.0244077
ORMDL3	0.126036	0.0107322	409	0.230528		DUSP22	0.227941	0.00101248	205	0.0240265		PRRC1	-0.247992	0.044677	66	0.726672		PLK3	0.147401	0.00122973	478	0.0244672
SCRN1	0.125991	0.0107604	409	0.230766		PALM2-AKAP2	-0.227828	0.00101849	205	0.0240848		GTF2E1	-0.247658	0.0449749	66	0.726672		SKA1	-0.147359	0.00123375	478	0.0245079
POSTN	0.125877	0.0108325	409	0.231367		DOCK5	0.227814	0.00101924	205	0.0240848		FAM128A	-0.247594	0.0450319	66	0.726672		DNAH1	0.147288	0.00124054	478	0.0246037
FUT6	0.125873	0.010835	409	0.231367		C21orf130	0.227804	0.00101979	205	0.0240848		NOC2L	-0.247441	0.0451689	66	0.726672		SUDS3	-0.147118	0.00125697	478	0.02489
ANO10	0.125846	0.0108524	409	0.231367		MALT1	-0.227694	0.0010257	205	0.0241509		PLOD1	-0.24738	0.0452237	66	0.726672		RECQL4	-0.147048	0.00126385	478	0.0249657
DUSP2	0.125838	0.0108571	409	0.231367		ARRDC5	0.227691	0.00102583	205	0.0241509		MYO1F	-0.247069	0.0455036	66	0.726672		HOXB2	0.147038	0.0012648	478	0.0249657
IFT20	-0.125737	0.0109214	409	0.232225		RACGAP1	-0.227609	0.0010303	205	0.0242142		AP2A1	-0.246966	0.0455969	66	0.726672		SLC41A2	0.14688	0.00128041	478	0.0252339
CNN2	0.12565	0.0109771	409	0.232225		FGF22	0.227581	0.00103178	205	0.0242142		MYO19	0.246709	0.0458289	66	0.726672		TMEM194A	-0.146832	0.00128517	478	0.0252878
KIFC3	0.125626	0.0109924	409	0.232225		CCDC159	0.227473	0.00103767	205	0.0243044		PPIH	-0.246704	0.0458336	66	0.726672		PRKD2	0.146791	0.00128926	478	0.0253284
NUMB	0.125616	0.0109989	409	0.232225		RFC2	-0.227381	0.00104271	205	0.0243044		KIF11	-0.246669	0.0458656	66	0.726672		ZNF683	0.146763	0.00129203	478	0.0253428
NCRNA00183	-0.125607	0.011005	409	0.232225		NCAPH	-0.227376	0.00104294	205	0.0243044		VAMP3	-0.246549	0.0459744	66	0.726672		COL14A1	0.146695	0.00129876	478	0.0254234
TMEM18	-0.125597	0.0110113	409	0.232225		PANX1	-0.227371	0.00104325	205	0.0243044		FAM22A	0.246505	0.0460145	66	0.726672		LYVE1	0.146681	0.00130021	478	0.0254234
PDCD2L	-0.125562	0.0110335	409	0.232225		GJC1	-0.227361	0.00104379	205	0.0243044		PSEN2	-0.246462	0.0460542	66	0.726672		MRGPRF	0.146526	0.00131591	478	0.0256901
FAM167A	0.125552	0.0110404	409	0.232225		CDH2	-0.227319	0.0010461	205	0.0243049		COTL1	-0.246419	0.0460928	66	0.726672		ESRP1	-0.14628	0.00134105	478	0.0261392
ESRRA	0.125483	0.0110846	409	0.232225		MYO1D	0.227278	0.00104832	205	0.0243049		ZNF579	-0.246349	0.0461571	66	0.726672		WDR53	-0.14626	0.00134311	478	0.0261392
RPAP3	-0.125475	0.0110897	409	0.232225		HIP1	-0.227271	0.00104871	205	0.0243049		PDPR	0.246341	0.0461642	66	0.726672		HOXB6	0.146169	0.00135257	478	0.0262601
UBE2A	-0.125454	0.0111036	409	0.232225		CPOX	0.227216	0.00105175	205	0.0243376		ARHGAP23	-0.246209	0.0462849	66	0.726672		ARL15	0.146147	0.00135482	478	0.0262601
CRNKL1	-0.125428	0.0111206	409	0.232225		BEND3	-0.227077	0.00105943	205	0.0244597		LRRFIP1	0.246095	0.046389	66	0.726672		AKAP2	0.14614	0.00135563	478	0.0262601
ILF2	-0.125419	0.0111264	409	0.232225		EVI2A	0.227061	0.00106032	205	0.0244597		KLHL15	0.246031	0.0464479	66	0.726672		EHD4	0.146077	0.00136214	478	0.0263339
LIPT1	-0.125317	0.0111922	409	0.232225		OR10P1	0.226987	0.00106447	205	0.0245175		MXRA8	-0.246001	0.0464754	66	0.726672		RASIP1	0.146063	0.00136366	478	0.0263339
S100A7	0.125311	0.0111964	409	0.232225		CIAPIN1	-0.226935	0.00106735	205	0.0245457		TROAP	-0.245643	0.0468053	66	0.726672		EIF4G1	-0.145956	0.00137498	478	0.0265114
ZDHHC13	0.125276	0.0112196	409	0.232225		DEPDC6	0.226839	0.00107271	205	0.0245951		FAM48A	-0.245599	0.0468457	66	0.726672		GBP5	0.145903	0.00138049	478	0.0265766
NBL1	0.125271	0.0112228	409	0.232225		HTR1F	-0.226831	0.0010732	205	0.0245951		CTSZ	-0.245571	0.0468714	66	0.726672		C13orf33	0.14581	0.00139044	478	0.0267269
LDHA	0.125245	0.0112397	409	0.232225		C21orf45	-0.226808	0.00107446	205	0.0245951		PAPPA2	0.245543	0.0468974	66	0.726672		C3orf26	-0.145718	0.00140029	478	0.0268748
ITGB1BP1	-0.125244	0.01124	409	0.232225		PPP1R12C	0.226707	0.00108016	205	0.0246878		RAD51L3	-0.245521	0.0469181	66	0.726672		NFKBIL2	-0.145554	0.00141808	478	0.0271743
RASA4	0.125241	0.0112422	409	0.232225		PIK3IP1	0.226623	0.00108492	205	0.0247585		FBXO28	-0.245452	0.0469817	66	0.726672		DCAF13	-0.145441	0.00143034	478	0.0273673
RCL1	-0.125185	0.0112787	409	0.232622		DAG1	-0.226554	0.00108883	205	0.0247714		ANKRD32	-0.245432	0.0470001	66	0.726672		PPAP2C	-0.145088	0.00146953	478	0.0280741
EIF1AD	0.125076	0.011351	409	0.233504		CHST11	-0.226538	0.00108973	205	0.0247714		C7orf28A	-0.245394	0.0470356	66	0.726672		RAD21	-0.14502	0.00147725	478	0.0281784
SEMA7A	0.125064	0.0113588	409	0.233504		C2orf44	-0.226525	0.00109048	205	0.0247714		FBXO24	0.245367	0.0470609	66	0.726672		TLE4	0.144963	0.0014837	478	0.0282583
C2orf43	-0.125041	0.0113735	409	0.233504		ABHD1	0.226415	0.00109677	205	0.0248763		C8orf58	-0.245353	0.0470738	66	0.726672		BTN3A3	0.144924	0.00148812	478	0.0282992
MYO3A	-0.124975	0.0114178	409	0.234056		MCC	-0.226318	0.00110234	205	0.0249645		NOV	-0.245352	0.0470747	66	0.726672		TLR4	0.144865	0.00149483	478	0.0283476
SHISA5	0.124905	0.011464	409	0.234646		POU3F3	-0.226127	0.0011134	205	0.0251768		C5orf49	-0.24533	0.0470947	66	0.726672		CD248	0.144862	0.00149521	478	0.0283476
GPM6B	0.124739	0.0115751	409	0.236531		KIF23	-0.226065	0.00111701	205	0.02522		LMNA	-0.245186	0.0472284	66	0.726672		VAMP1	0.14479	0.00150336	478	0.0284588
ALDH1A1	-0.124694	0.0116057	409	0.236531		HAUS1	-0.225979	0.00112206	205	0.0252956		GLRX2	-0.245093	0.0473155	66	0.726672		RNPS1	-0.144594	0.001526	478	0.0288437
TTC21B	-0.124642	0.0116407	409	0.236531		MPHOSPH10	-0.225929	0.00112495	205	0.025309		ATP8B2	-0.245085	0.0473233	66	0.726672		KLF6	0.144565	0.0015294	478	0.0288643
SIRT5	-0.124612	0.0116609	409	0.236531		FBXW4	0.22591	0.00112607	205	0.025309		PDPN	-0.245032	0.0473727	66	0.726672		ABCD4	0.144542	0.00153208	478	0.0288712
ATP2C2	0.124605	0.0116655	409	0.236531		IRAK1BP1	-0.225865	0.00112872	205	0.025309		PBX2	-0.244834	0.0475571	66	0.726672		FAS	0.144486	0.00153867	478	0.0289516
TMEM100	-0.124594	0.0116729	409	0.236531		OR52A4	0.225853	0.00112946	205	0.025309		GNG5	-0.244826	0.0475647	66	0.726672		PPP3CC	0.144349	0.00155485	478	0.0292119
MRC2	0.124585	0.011679	409	0.236531		CKAP4	-0.225608	0.00114393	205	0.0255948		PTGR2	0.244784	0.0476037	66	0.726672		OBFC2A	0.144231	0.00156879	478	0.0294296
ZSCAN16	-0.124378	0.01182	409	0.239026		INO80	-0.225527	0.00114879	205	0.0256443		MRC1	-0.244766	0.0476208	66	0.726672		BRCA1	-0.144174	0.00157565	478	0.0295139
CLDND1	-0.124342	0.0118444	409	0.239161		BRIP1	-0.225504	0.00115013	205	0.0256443		ISY1	-0.244702	0.0476808	66	0.726672		IL18BP	0.144051	0.0015904	478	0.0297454
MESDC1	0.124298	0.0118746	409	0.239252		CCNB2	-0.225485	0.00115131	205	0.0256443		PVRL3	-0.244665	0.0477156	66	0.726672		SLBP	-0.143963	0.00160104	478	0.0298997
ST6GAL2	-0.124284	0.0118844	409	0.239252		MYO1A	0.225413	0.0011556	205	0.0257012		MAK	0.244664	0.0477169	66	0.726672		RNF40	-0.143927	0.00160544	478	0.0299189
ADRBK1	0.124186	0.0119524	409	0.24026		AFAP1L1	-0.225165	0.00117062	205	0.025947		CLEC11A	-0.24448	0.0478892	66	0.726672		HLA-DRB1	0.143916	0.00160687	478	0.0299189
IRGQ	0.12414	0.0119838	409	0.240533		CCDC138	-0.225107	0.00117416	205	0.025947		AMPD2	-0.244263	0.0480944	66	0.726672		AQP1	0.143561	0.00165069	478	0.030689
SMARCE1	-0.124076	0.0120281	409	0.241062		PPP2R5E	-0.225106	0.00117421	205	0.025947		PDLIM7	-0.244252	0.0481043	66	0.726672		ACACB	0.143523	0.00165547	478	0.0307176
SBSN	0.124014	0.0120712	409	0.241568		MARK1	-0.225067	0.00117658	205	0.025947		OBSL1	0.244128	0.0482212	66	0.726672		SHROOM1	0.143509	0.00165715	478	0.0307176
KIAA1704	-0.123922	0.0121356	409	0.242495		LRP2	0.225061	0.00117696	205	0.025947		FAM176B	-0.244081	0.0482658	66	0.726672		RBP5	0.143445	0.00166524	478	0.0308217
HOXB13	-0.123879	0.0121659	409	0.242741		LNX2	-0.225059	0.00117711	205	0.025947		WNT5A	-0.24403	0.0483142	66	0.726672		MAST3	0.143417	0.00166877	478	0.0308414
DHX9	-0.123773	0.0122404	409	0.243386		DCHS1	-0.224997	0.00118086	205	0.0259739		HAUS8	-0.243647	0.0486783	66	0.726672		FGR	0.143291	0.00168479	478	0.0310914
DCTN3	-0.123755	0.0122536	409	0.243386		LYL1	0.224982	0.00118182	205	0.0259739		C6orf153	-0.243639	0.0486862	66	0.726672		POU2F2	0.143021	0.00171953	478	0.0316856
DPYSL4	-0.12375	0.0122568	409	0.243386		E2F5	-0.22494	0.0011844	205	0.0259761		C15orf23	-0.243624	0.0487002	66	0.726672		DLC1	0.142968	0.00172632	478	0.0317046
TMEM14A	-0.123731	0.0122705	409	0.243386		MYH15	0.224923	0.00118541	205	0.0259761		CDC7	-0.243604	0.0487192	66	0.726672		USP20	0.142955	0.00172803	478	0.0317046
C7orf49	-0.123657	0.0123224	409	0.243996		GSN	0.224887	0.00118766	205	0.0259871		HNRNPA1	-0.24358	0.0487422	66	0.726672		CCDC50	0.142954	0.00172819	478	0.0317046
LOC144438	-0.123636	0.0123375	409	0.243996		NRP2	-0.22484	0.00119052	205	0.0260114		NUDCD2	-0.243465	0.0488525	66	0.726672		HELQ	0.142883	0.00173746	478	0.0317907
CISD1	-0.123584	0.0123747	409	0.244373		CWC22	-0.224655	0.00120205	205	0.0261057		C1orf51	0.243429	0.0488863	66	0.726672		ZNF623	-0.142879	0.00173798	478	0.0317907
KIF21A	-0.123404	0.0125033	409	0.246551		EIF4G2	-0.224642	0.00120285	205	0.0261057		BUB1	-0.243425	0.0488909	66	0.726672		VEGFC	0.142811	0.00174699	478	0.0319088
ACTR6	-0.12333	0.012557	409	0.247248		ABCC11	0.224626	0.00120381	205	0.0261057		MYBBP1A	-0.243397	0.0489173	66	0.726672		TMEM107	-0.142757	0.00175402	478	0.0319904
NUAK1	0.12326	0.0126077	409	0.247704		ADAM12	-0.224601	0.00120541	205	0.0261057		GNG7	0.243392	0.0489221	66	0.726672		JUN	0.142736	0.00175686	478	0.0319953
C14orf43	0.123247	0.0126169	409	0.247704		MCM8	-0.224594	0.00120582	205	0.0261057		HADHA	0.243364	0.0489488	66	0.726672		WHSC1	-0.142687	0.00176327	478	0.0320653
TYMP	0.123182	0.0126641	409	0.247864		MCM2	-0.224585	0.00120638	205	0.0261057		NRL	0.243362	0.0489511	66	0.726672		FILIP1L	0.142655	0.00176755	478	0.0320964
TCTN1	-0.123181	0.0126648	409	0.247864		FAM123B	-0.224574	0.00120712	205	0.0261057		DAB2	-0.243341	0.0489709	66	0.726672		NUSAP1	-0.142593	0.00177587	478	0.0322005
INTS7	-0.12316	0.0126803	409	0.247864		CCDC86	-0.224492	0.00121225	205	0.0261504		FBXO40	0.243233	0.0490746	66	0.726672		ST3GAL5	0.142553	0.00178123	478	0.0322509
NVL	-0.123116	0.012712	409	0.247978		CTPS	-0.224485	0.0012127	205	0.0261504		ZCCHC24	-0.243139	0.0491653	66	0.726672		ECT2	-0.142509	0.00178719	478	0.0323118
DAGLB	0.123091	0.0127308	409	0.247978		POLR3C	-0.224418	0.00121687	205	0.0262024		DECR1	0.243138	0.0491662	66	0.726672		H1F0	-0.142482	0.0017908	478	0.0323263
PPP6C	-0.123076	0.0127414	409	0.247978		NKIRAS2	-0.224336	0.00122206	205	0.0262662		PRIM2	-0.242966	0.0493311	66	0.726672		C1orf112	-0.142452	0.00179476	478	0.0323263
IER2	0.123025	0.012779	409	0.248062		ORAI2	-0.224316	0.00122337	205	0.0262662		FAM168B	0.242862	0.0494322	66	0.726672		CCDC58	-0.142432	0.0017975	478	0.0323263
FAM49A	-0.12302	0.0127825	409	0.248062		ARL2BP	-0.224282	0.00122548	205	0.0262737		PGR	0.242848	0.0494457	66	0.726672		DCTPP1	-0.142426	0.00179835	478	0.0323263
FBXO9	-0.122919	0.0128569	409	0.248657		CFTR	0.224234	0.00122852	205	0.0262873		LDLR	0.242642	0.0496444	66	0.726672		TRPV2	0.142371	0.00180572	478	0.0324121
ZNF639	-0.12291	0.0128631	409	0.248657		DDX19A	-0.224217	0.00122965	205	0.0262873		CD276	-0.24248	0.0498023	66	0.726672		MS4A1	0.142239	0.00182379	478	0.0326893
STX4	0.122903	0.0128686	409	0.248657		GYPC	0.224178	0.00123208	205	0.0263015		TRPV2	-0.242447	0.0498344	66	0.726672		MDFIC	0.14222	0.00182641	478	0.0326893
ALDH9A1	-0.12285	0.0129078	409	0.248742		FMR1NB	0.224109	0.00123654	205	0.0263588		C20orf27	-0.242355	0.0499237	66	0.726672		C19orf2	0.142092	0.00184401	478	0.0329381
TTC15	-0.122847	0.0129099	409	0.248742		CLEC9A	0.223987	0.00124434	205	0.0264872		CDK1	-0.242353	0.0499252	66	0.726672		OSBPL7	0.142081	0.00184559	478	0.0329381
ALG12	0.122812	0.0129354	409	0.248877		FADS2	0.223921	0.00124861	205	0.0265402		EHD2	-0.242348	0.0499307	66	0.726672		SSRP1	-0.141938	0.00186547	478	0.0332453
MMP2	0.122771	0.0129665	409	0.249053		HMMR	-0.22376	0.00125902	205	0.0267233		LOC642846	-0.242344	0.0499344	66	0.726672		UCP2	0.14186	0.00187638	478	0.0333921
KLF6	0.122735	0.0129933	409	0.249053		MBL1P	0.223698	0.00126308	205	0.0267711								C16orf59	-0.141678	0.00190219	478	0.0338031
IRAK1BP1	-0.122716	0.0130068	409	0.249053		CLK4	0.223663	0.00126534	205	0.0267809								CCNB1	-0.141605	0.00191262	478	0.0339401
DDX50	-0.122701	0.0130185	409	0.249053		ANKRD36BP1	-0.223517	0.00127495	205	0.026946								SCO1	-0.141561	0.00191887	478	0.0340027
WBSCR16	0.122668	0.0130427	409	0.249162		PHF17	0.223457	0.00127886	205	0.0269761								MMACHC	-0.141474	0.00193135	478	0.0341594
DCBLD1	0.122556	0.0131267	409	0.250243		NOX4	-0.22344	0.00128	205	0.0269761								ATP6V1C1	-0.141461	0.00193319	478	0.0341594
CCDC61	0.12252	0.0131535	409	0.250243		PLXNA1	-0.223333	0.0012871	205	0.0270873								FAM84B	-0.141423	0.0019388	478	0.034169
C11orf68	0.122518	0.013155	409	0.250243		CCDC38	0.223274	0.00129101	205	0.0271111								CD36	0.141402	0.00194185	478	0.034169
SPAST	-0.122441	0.0132134	409	0.250999		CREB1	-0.223241	0.00129323	205	0.0271111								MTCH2	-0.141401	0.00194195	478	0.034169
PPL	0.122404	0.0132415	409	0.251113		POLR1A	-0.22322	0.00129463	205	0.0271111								TATDN1	-0.141221	0.00196818	478	0.0345817
B4GALT6	-0.122371	0.0132665	409	0.251113		C2orf88	0.223206	0.00129552	205	0.0271111								GRIP1	0.141181	0.00197415	478	0.0346379
GALK1	-0.122359	0.0132753	409	0.251113		RAPGEF3	0.223147	0.00129952	205	0.0271567								PALB2	-0.141136	0.00198073	478	0.0346811
ZHX3	0.122328	0.0132992	409	0.251161		DCAF13	-0.222958	0.00131222	205	0.0273837								LRCH1	0.141104	0.00198543	478	0.0346811
CBR3	-0.122285	0.0133315	409	0.251161		ANLN	0.222866	0.00131841	205	0.0274743								CEP78	-0.1411	0.00198608	478	0.0346811
MRPL3	-0.122258	0.0133523	409	0.251161		POLH	-0.222755	0.00132598	205	0.0275827								DLG1	-0.141073	0.0019901	478	0.0346811
C20orf111	-0.122258	0.0133525	409	0.251161		ESRRG	-0.222735	0.00132732	205	0.0275827								VDAC3	-0.14107	0.00199052	478	0.0346811
VPS29	-0.122168	0.0134206	409	0.251839		FFAR1	0.222594	0.00133701	205	0.0277453								TXNIP	0.141028	0.00199674	478	0.0347222
BCL2L2	0.122123	0.0134552	409	0.251839		CADM1	-0.222563	0.00133913	205	0.0277494								NR3C1	0.141017	0.00199844	478	0.0347222
CCDC64B	0.122119	0.0134585	409	0.251839		CEP170L	-0.222537	0.00134094	205	0.0277494								PEX2	-0.140992	0.00200206	478	0.0347368
NCOA1	-0.12209	0.0134809	409	0.251839		AHCYL1	0.222437	0.00134784	205	0.0278215								SIPA1	0.14097	0.00200544	478	0.034747
SENP2	-0.122085	0.0134844	409	0.251839		COBLL1	-0.222432	0.00134816	205	0.0278215								NKX3-1	0.140937	0.00201032	478	0.0347832
MIF4GD	-0.122064	0.0135007	409	0.251839		MRPL15	-0.222285	0.0013584	205	0.0279921								MRPL3	-0.140911	0.00201429	478	0.0348038
TLE3	0.122003	0.0135476	409	0.252155		CEP55	-0.222259	0.00136019	205	0.0279921								FAIM3	0.140889	0.00201752	478	0.0348113
HDAC2	-0.121993	0.0135551	409	0.252155		C2orf82	0.22217	0.00136645	205	0.0280821								TRIM22	0.140871	0.00202032	478	0.0348114
C6orf129	-0.121911	0.0136186	409	0.252885		CDCA7L	-0.222017	0.00137718	205	0.0282635								PCDH12	0.140823	0.00202752	478	0.0348397
SNRNP27	-0.12187	0.013651	409	0.252885		BUB1	-0.221954	0.00138168	205	0.028288								NARS	-0.140812	0.00202913	478	0.0348397
PCCB	-0.12183	0.013682	409	0.252885		GPX7	-0.221947	0.00138217	205	0.028288								RASA4	0.140804	0.00203034	478	0.0348397
GTF2E1	-0.121798	0.0137067	409	0.252885		ADAMTS13	0.221728	0.00139776	205	0.028447								MAP3K8	0.140763	0.00203652	478	0.0348978
UNK	-0.121779	0.0137217	409	0.252885		C1orf122	0.221719	0.00139843	205	0.028447								ACTL6A	-0.140737	0.00204051	478	0.0349183
KLHL23	-0.121774	0.0137258	409	0.252885		FEZ1	0.221717	0.00139857	205	0.028447								ATP8B2	0.140668	0.00205104	478	0.0350503
ETNK2	-0.121757	0.0137384	409	0.252885		BTN3A1	-0.221642	0.00140394	205	0.028447								INPP1	0.14063	0.00205678	478	0.0350921
INO80	0.121728	0.0137614	409	0.252885		APOOL	-0.221637	0.0014043	205	0.028447								INTS8	-0.140615	0.00205911	478	0.0350921
ZC3H10	-0.121694	0.0137879	409	0.252885		LXN	-0.221622	0.00140534	205	0.028447								NFATC2IP	-0.140551	0.00206894	478	0.0352116
UST	-0.121687	0.0137934	409	0.252885		DUSP4	-0.221622	0.00140538	205	0.028447								CCDC97	0.140379	0.00209557	478	0.0356161
PLCH1	-0.121678	0.0138009	409	0.252885		OSGEP	0.221592	0.00140749	205	0.028447								TARSL2	0.140328	0.00210344	478	0.0357012
SLC40A1	-0.121612	0.0138526	409	0.253112		DAP3	-0.221567	0.00140932	205	0.028447								C7orf23	0.140271	0.00211248	478	0.035806
RHEB	-0.12161	0.0138543	409	0.253112		ALG8	-0.221556	0.00141009	205	0.028447								MEF2C	0.140245	0.00211651	478	0.0358256
PPP2R5A	-0.12159	0.0138696	409	0.253112		GP9	0.221544	0.00141098	205	0.028447								WDR67	-0.140208	0.00212224	478	0.0358739
C9orf21	-0.121493	0.0139463	409	0.254166		FUT2	0.22128	0.00143017	205	0.028777								ENTPD1	0.140176	0.00212728	478	0.0359104
LTB4R2	0.121309	0.0140931	409	0.254685		MED12	-0.22125	0.00143235	205	0.028777								ZNF48	-0.140141	0.00213294	478	0.0359119
TGFB1I1	0.121281	0.0141156	409	0.254685		NOL11	-0.221239	0.00143314	205	0.028777								GUCY1B3	0.140139	0.00213312	478	0.0359119
ZNF669	-0.121279	0.0141168	409	0.254685		LBH	-0.221209	0.00143538	205	0.0287831								DUSP2	0.140099	0.00213951	478	0.0359525
SLBP	-0.121269	0.0141245	409	0.254685		ETV4	-0.22118	0.00143747	205	0.0287861								DERL1	-0.140088	0.0021413	478	0.0359525
EFCAB7	-0.121228	0.0141577	409	0.254685		NCRNA00093	0.221083	0.00144462	205	0.0288904								SEH1L	-0.140035	0.00214968	478	0.0360447
MUC16	0.121225	0.0141604	409	0.254685		NANP	-0.221052	0.00144691	205	0.0288974								DSN1	-0.140012	0.00215341	478	0.0360587
VPS26A	-0.121221	0.014163	409	0.254685		FTHL3	0.220982	0.00145209	205	0.0289227								LMNB1	-0.139953	0.00216273	478	0.0360925
TTC33	-0.121208	0.0141736	409	0.254685		DDIT4	0.220979	0.0014523	205	0.0289227								RCBTB2	0.13995	0.00216324	478	0.0360925
RPAP2	-0.121145	0.0142246	409	0.254685		CCL3L1	0.220949	0.00145453	205	0.0289227								BACH2	0.139945	0.0021641	478	0.0360925
VEZF1	-0.12112	0.0142449	409	0.254685		CSNK2A1P	-0.220918	0.00145683	205	0.0289227								SYNE1	0.139879	0.00217461	478	0.0362193
FAM102B	-0.121113	0.0142501	409	0.254685		CEP170	-0.220904	0.00145789	205	0.0289227								FPR1	0.139849	0.00217947	478	0.0362519
DAP3	-0.121104	0.0142574	409	0.254685		LOC729082	-0.220839	0.00146276	205	0.0289806								SEMA4D	0.139778	0.00219101	478	0.0363952
RDH11	0.121093	0.0142668	409	0.254685		ANKRD50	-0.220699	0.00147319	205	0.0290968								CSF2RA	0.139702	0.00220333	478	0.0365512
PPP1R14B	0.121073	0.0142829	409	0.254685		CDR2	-0.220696	0.00147344	205	0.0290968								CHMP4C	-0.139655	0.00221095	478	0.0366123
DAZAP2	-0.121067	0.0142873	409	0.254685		GREB1L	0.220682	0.0014745	205	0.0290968								RBM8A	-0.139643	0.00221288	478	0.0366123
SOST	-0.121065	0.014289	409	0.254685		APIP	0.220612	0.00147973	205	0.0291614								SGTB	0.139466	0.00224203	478	0.0370066
TRAM1L1	-0.121028	0.014319	409	0.254685		MTCH1	0.220573	0.00148274	205	0.0291821								CD8B	0.139462	0.00224264	478	0.0370066
LYPLA1	-0.121024	0.0143221	409	0.254685		C4orf10	0.220523	0.00148649	205	0.0292174								FBXL12	0.139375	0.00225722	478	0.0371978
MEMO1	-0.121009	0.0143341	409	0.254685		ESPL1	-0.22045	0.00149203	205	0.0292602								FOXN3	0.139292	0.002271	478	0.0373287
ZCRB1	-0.120985	0.0143538	409	0.2547		MRPL42	-0.220423	0.00149407	205	0.0292602								ARHGAP27	0.139288	0.00227176	478	0.0373287
CD276	0.120957	0.0143768	409	0.254772		C20orf94	-0.220416	0.00149457	205	0.0292602								ZBTB5	-0.139273	0.00227413	478	0.0373287
ACIN1	0.120919	0.0144079	409	0.25482		DRAM1	-0.220314	0.00150237	205	0.0293742								SBNO2	0.139237	0.00228031	478	0.0373721
TRIM68	-0.120895	0.0144271	409	0.25482		FN3K	0.220252	0.0015071	205	0.0294094								FANCD2	-0.139222	0.00228277	478	0.0373721
ZNF510	-0.120876	0.0144425	409	0.25482		GINS1	-0.220227	0.00150904	205	0.0294094								AZIN1	-0.139189	0.00228832	478	0.037397
RB1CC1	-0.120861	0.0144552	409	0.25482		QTRTD1	-0.220189	0.00151198	205	0.0294094								SDK1	0.139177	0.00229029	478	0.037397
CMIP	0.120808	0.0144984	409	0.254856		ATF7IP	-0.220156	0.00151452	205	0.0294094								C8orf40	-0.139157	0.00229379	478	0.0374
MANF	0.120771	0.0145288	409	0.254856		FLT4	-0.220154	0.00151469	205	0.0294094								F2RL2	0.139141	0.00229646	478	0.0374
NSUN7	-0.120753	0.0145436	409	0.254856		PTPRH	0.220136	0.00151603	205	0.0294094								FEN1	-0.139035	0.00231437	478	0.0376072
BOD1	-0.120743	0.0145516	409	0.254856		HSPA9	-0.220086	0.00151995	205	0.0294175								CP110	-0.13903	0.00231522	478	0.0376072
EHD1	0.12074	0.0145541	409	0.254856		DDOST	-0.22008	0.0015204	205	0.0294175								TCF7	0.139012	0.00231833	478	0.0376088
ARV1	-0.120701	0.0145861	409	0.254856		GCN1L1	-0.219922	0.00153265	205	0.0296006								RNF166	0.138992	0.00232179	478	0.0376161
NUDCD3	0.120697	0.0145897	409	0.254856		CALML4	0.219907	0.00153385	205	0.0296006								DPYD	0.138963	0.00232673	478	0.0376471
NNT	-0.120657	0.0146227	409	0.255101		ARL10	-0.219825	0.00154018	205	0.0296843								CALCRL	0.138823	0.00235088	478	0.0379887
ADAM17	-0.120625	0.0146492	409	0.255233		DLGAP5	-0.219714	0.00154888	205	0.0297995								ZNF517	-0.13879	0.00235651	478	0.0380303
SLC27A4	0.120526	0.0147307	409	0.25591		MCM3	-0.219698	0.00155016	205	0.0297995								C1orf162	0.13872	0.00236873	478	0.0381782
STRN	-0.120513	0.0147421	409	0.25591		C4orf3	0.219489	0.0015667	205	0.0300513								C10orf10	0.138672	0.00237697	478	0.0382615
ME1	-0.120474	0.0147739	409	0.25591		ASPM	-0.219481	0.0015673	205	0.0300513								DNAJA1	-0.138635	0.00238351	478	0.0382811
UNC119	-0.120471	0.0147767	409	0.25591		HDAC9	-0.21942	0.00157222	205	0.0301068								HYLS1	-0.13863	0.00238432	478	0.0382811
UGT1A10	-0.120464	0.014783	409	0.25591		IDH1	-0.219343	0.00157832	205	0.0301395								CEP63	-0.138592	0.00239102	478	0.0383393
C3orf33	-0.120416	0.0148225	409	0.256146		GPATCH4	-0.219334	0.00157908	205	0.0301395								MTBP	-0.13849	0.00240905	478	0.0385788
DNAJC30	0.120402	0.0148347	409	0.256146		KIF18A	-0.21932	0.00158018	205	0.0301395								RRM1	-0.138409	0.00242327	478	0.0387568
CCNC	-0.120339	0.0148867	409	0.256515		COPS5	0.219297	0.00158203	205	0.0301395								RPRD1A	-0.13837	0.00243031	478	0.0387897
C9orf82	-0.120251	0.0149613	409	0.256515		RBM16	-0.219164	0.00159271	205	0.0303043								POLR1C	-0.138363	0.00243155	478	0.0387897
DAPK3	0.120233	0.0149763	409	0.256515		FAM108A1	0.219087	0.00159895	205	0.0303522								WDYHV1	-0.138321	0.00243896	478	0.0388392
AADAC	-0.120232	0.0149771	409	0.256515		LMNB2	-0.21907	0.00160035	205	0.0303522								TMEM188	0.138303	0.00244219	478	0.0388392
NQO1	-0.120225	0.0149832	409	0.256515		DHFR	-0.219057	0.00160135	205	0.0303522								GPSM2	-0.138283	0.00244577	478	0.0388392
DHX40	-0.120212	0.0149939	409	0.256515		EML2	0.21899	0.00160683	205	0.0304173								ATP6V1B2	0.138264	0.0024493	478	0.0388392
DNAJC9	-0.120192	0.0150112	409	0.256515		C1orf55	-0.218919	0.0016126	205	0.0304638								ST3GAL2	0.138259	0.00245022	478	0.0388392
LRPPRC	-0.12017	0.0150298	409	0.256515		ARRDC1	0.218909	0.00161338	205	0.0304638								OTUD6B	-0.138234	0.00245468	478	0.0388606
SETD2	0.12013	0.015063	409	0.256515		DPAGT1	-0.218837	0.00161931	205	0.0304839								MYO15B	0.138088	0.00248105	478	0.0392283
DUSP7	0.12013	0.0150633	409	0.256515		PCDHGB7	0.218809	0.0016216	205	0.0304839								POLA2	-0.138064	0.00248529	478	0.0392324
DRAP1	0.120096	0.0150923	409	0.256515		MTHFD1	-0.218797	0.00162255	205	0.0304839								VPS13C	0.138052	0.0024876	478	0.0392324
PRTFDC1	-0.120082	0.0151041	409	0.256515		PRMT6	-0.218734	0.00162776	205	0.0304839								RB1CC1	-0.138025	0.00249252	478	0.0392604
RCE1	0.120074	0.0151105	409	0.256515		AP1B1	0.218728	0.00162825	205	0.0304839								GGT5	0.137968	0.00250285	478	0.0393734
TRPM4	0.12006	0.0151227	409	0.256515		MC2R	0.218724	0.00162857	205	0.0304839								CD79B	0.13794	0.002508	478	0.0393738
MAD1L1	0.120011	0.0151645	409	0.256899		MSI1	-0.218721	0.00162878	205	0.0304839								FAM82B	-0.137933	0.00250919	478	0.0393738
AHNAK	0.119986	0.015186	409	0.25694		FANCB	-0.21864	0.00163551	205	0.0305713								UTRN	0.137832	0.00252787	478	0.039617
DAAM1	0.119964	0.015205	409	0.25694		OR56A3	0.218601	0.00163875	205	0.0305934								LEPR	0.137805	0.00253287	478	0.0396456
PHKA1	-0.119929	0.0152348	409	0.25712		BDP1	-0.218528	0.0016448	205	0.0306038								SFRS5	0.137689	0.00255445	478	0.0399333
CNKSR1	0.119821	0.0153274	409	0.258334		IDE	-0.218526	0.00164492	205	0.0306038								CMKLR1	0.137573	0.00257615	478	0.040204
SH3PXD2B	0.119796	0.0153489	409	0.258334		PIAS2	-0.218518	0.00164564	205	0.0306038								TFEC	0.137562	0.00257821	478	0.040204
SUMF1	0.119778	0.0153643	409	0.258334		CPA2	0.218483	0.00164848	205	0.0306038								CCDC21	-0.137462	0.0025971	478	0.0404479
EIF2B1	-0.119745	0.0153931	409	0.258496		COPB1	-0.21847	0.00164959	205	0.0306038								ARFGEF1	-0.137394	0.00260984	478	0.0405957
ZNF469	0.11961	0.0155093	409	0.259475		H1FNT	0.218341	0.00166035	205	0.030765								DOCK10	0.137359	0.00261658	478	0.0406499
DCTN4	-0.119597	0.0155206	409	0.259475		C16orf61	0.218307	0.00166325	205	0.0307805								MTFR1	-0.137335	0.00262107	478	0.0406535
CPA4	0.119587	0.0155296	409	0.259475		MYO9A	-0.218256	0.00166752	205	0.0308212								SHROOM4	0.137322	0.00262369	478	0.0406535
DLG1	-0.119581	0.0155352	409	0.259475		CDC6	-0.218095	0.00168108	205	0.031025								SMU1	-0.137307	0.00262659	478	0.0406535
NBEAL2	0.119549	0.0155625	409	0.259475		LLGL1	0.218076	0.00168272	205	0.031025								UBFD1	-0.137256	0.00263622	478	0.0407073
CCDC76	-0.119513	0.0155942	409	0.259475		FAM151A	0.217997	0.00168942	205	0.0310736								SPC25	-0.137254	0.0026366	478	0.0407073
KLF11	-0.119512	0.0155954	409	0.259475		ABHD12B	0.217976	0.0016912	205	0.0310736								MBNL1	0.137132	0.0026601	478	0.0410194
ASCC1	-0.119496	0.0156089	409	0.259475		HCN2	0.217932	0.00169497	205	0.0310736								SLC4A7	0.136912	0.00270305	478	0.0416302
MYO18A	0.11946	0.0156409	409	0.259475		PVR	-0.217931	0.00169504	205	0.0310736								ZNF251	-0.136887	0.00270785	478	0.0416528
RANBP6	-0.11941	0.0156841	409	0.259475		COL4A2	-0.217922	0.0016958	205	0.0310736								TSHZ3	0.136773	0.00273047	478	0.041949
ITGB1	0.119399	0.0156937	409	0.259475		RASA2	-0.217898	0.0016979	205	0.0310738								CRISPLD2	0.136724	0.0027402	478	0.0420468
C16orf7	0.119383	0.0157077	409	0.259475		PTGFRN	-0.217836	0.00170318	205	0.0311088								RAMP2	0.136673	0.00275025	478	0.0420687
ARHGEF1	0.119369	0.0157205	409	0.259475		CCDC112	-0.217806	0.00170577	205	0.0311088								APOL3	0.136648	0.00275528	478	0.0420687
MSH6	-0.119368	0.0157211	409	0.259475		LOC100287704	0.217802	0.00170608	205	0.0311088								DEF6	0.136636	0.00275768	478	0.0420687
PSMB3	-0.119311	0.015772	409	0.259996		PPP1R1B	0.217766	0.00170916	205	0.0311183								STK17A	0.136635	0.00275782	478	0.0420687
GEMIN6	-0.119269	0.0158085	409	0.260117		PAXIP1	-0.217748	0.00171078	205	0.0311183								TFAP2B	0.136632	0.00275849	478	0.0420687
CKAP4	0.119258	0.015818	409	0.260117		HSPA4L	-0.217682	0.0017164	205	0.0311529								BTBD12	-0.136552	0.00277446	478	0.0422605
PCBD1	-0.119163	0.0159029	409	0.260889		CCL3	0.217661	0.00171824	205	0.0311529								F2R	0.136532	0.00277852	478	0.0422708
ACAP3	0.119162	0.0159036	409	0.260889		RBM17	0.217653	0.00171897	205	0.0311529								LSM3	-0.136427	0.00279972	478	0.0424855
CYP26A1	-0.119078	0.0159781	409	0.261643		FA2H	0.217604	0.00172323	205	0.0311922								INCENP	-0.136427	0.00279982	478	0.0424855
MFRP	0.119067	0.0159884	409	0.261643		PIK3C2G	0.217429	0.0017384	205	0.0314284								C5orf62	0.136412	0.00280285	478	0.0424855
TMEM22	-0.119002	0.016046	409	0.262266		COL4A1	-0.217071	0.00176995	205	0.0319601								UBE2I	-0.136239	0.00283815	478	0.0429684
TOB2	0.118962	0.0160823	409	0.262346		DCLRE1B	-0.21702	0.00177449	205	0.0319689								KIAA1949	0.136189	0.00284837	478	0.0430709
SPG20	-0.118939	0.0161027	409	0.262346		OAS3	-0.217017	0.00177474	205	0.0319689								IKZF2	0.136114	0.00286389	478	0.043253
DBR1	-0.118901	0.0161365	409	0.262346		LRRC24	0.21695	0.00178075	205	0.0320052								MMP23B	0.136086	0.00286957	478	0.0432864
ACTR3	-0.1189	0.0161381	409	0.262346		HAGHL	0.216946	0.00178106	205	0.0320052								PAG1	0.136013	0.0028848	478	0.0434635
LIF	0.118885	0.0161514	409	0.262346		BRCC3	-0.216889	0.00178622	205	0.0320593								DGKA	0.135719	0.00294652	478	0.0443016
ASNSD1	-0.118853	0.0161798	409	0.262346		MS4A12	0.21679	0.00179505	205	0.0321717								GINS4	-0.135715	0.00294752	478	0.0443016
INTS1	0.118828	0.0162029	409	0.262346		APP	-0.216771	0.0017968	205	0.0321717								NCAPG2	-0.135586	0.00297493	478	0.0446597
ZNF800	-0.118819	0.0162112	409	0.262346		PLXNB1	0.216687	0.00180436	205	0.0322681								LOC728264	0.135473	0.00299918	478	0.0449602
ZKSCAN4	-0.118802	0.0162262	409	0.262346		LPCAT1	-0.21663	0.00180956	205	0.0323179								AKAP12	0.135449	0.0030045	478	0.0449602
CHAF1B	-0.118773	0.0162525	409	0.262456		PRC1	-0.216601	0.00181215	205	0.0323179								RGPD4	0.135443	0.00300575	478	0.0449602
ZFP90	0.118701	0.0163174	409	0.263189		GK2	0.216584	0.00181366	205	0.0323179								CEP76	-0.13542	0.00301066	478	0.0449796
WHAMM	0.118669	0.0163466	409	0.263345		EFNB1	-0.216465	0.00182455	205	0.0324731								TANK	0.135346	0.00302676	478	0.0451661
PRUNE	-0.118619	0.0163927	409	0.26363		BRWD3	-0.216393	0.00183115	205	0.0325244								ECM2	0.135265	0.00304445	478	0.0453758
TRABD	0.118607	0.0164035	409	0.26363		PRRC1	-0.216363	0.0018339	205	0.0325244								C17orf75	-0.135181	0.00306281	478	0.0455949
ZBTB38	-0.118564	0.0164429	409	0.263795		CERCAM	0.216362	0.00183399	205	0.0325244								TMEM70	-0.135124	0.00307547	478	0.0457289
DDX41	0.118543	0.0164619	409	0.263795		PDCD2	-0.216264	0.001843	205	0.0326239								MLST8	-0.135098	0.00308111	478	0.0457582
ZBTB7A	0.118532	0.0164725	409	0.263795		FLJ43663	0.216253	0.00184399	205	0.0326239								NECAP2	0.135061	0.00308933	478	0.0458256
CLK4	0.118486	0.0165138	409	0.264142		GTPBP10	-0.216117	0.00185658	205	0.0328076								IGDCC4	0.135028	0.00309664	478	0.0458795
IRX2	0.118418	0.0165765	409	0.264829		NOP58	-0.215905	0.00187631	205	0.0331085								SPIN4	-0.134846	0.0031373	478	0.0464268
CDK11A	0.118397	0.016596	409	0.264829		ELMOD2	-0.215868	0.0018798	205	0.0331085								FBXO34	0.134812	0.00314503	478	0.0464384
C6orf115	-0.118317	0.0166699	409	0.264834		C17orf59	0.215863	0.00188028	205	0.0331085								CSTF2	-0.134795	0.00314894	478	0.0464384
EEF1D	0.118294	0.0166912	409	0.264834		IREB2	-0.215793	0.00188688	205	0.0331577								ARHGEF19	-0.134793	0.00314925	478	0.0464384
CCDC85B	0.118289	0.016696	409	0.264834		MAG	0.215759	0.00189004	205	0.0331577								SCRIB	-0.134761	0.00315642	478	0.0464836
C11orf93	-0.118285	0.0166996	409	0.264834		ENPP2	0.215742	0.00189166	205	0.0331577								ACOX1	0.134747	0.00315977	478	0.0464836
SERINC3	0.118284	0.0167008	409	0.264834		ESPNP	0.215738	0.00189199	205	0.0331577								GMNN	-0.134662	0.003179	478	0.0467115
HMGXB4	-0.118269	0.0167144	409	0.264834		CTR9	-0.215611	0.00190403	205	0.0333294								EBNA1BP2	-0.134592	0.00319493	478	0.0468533
ROCK2	-0.118241	0.0167404	409	0.264935		PGBD4	-0.215562	0.0019087	205	0.033372								CDC7	-0.134587	0.00319616	478	0.0468533
ZNF565	-0.118094	0.016878	409	0.266382		FGD2	0.215357	0.00192831	205	0.033645								CFD	0.134521	0.00321123	478	0.0470189
HAX1	-0.117996	0.0169697	409	0.266382		PNRC1	0.215351	0.00192884	205	0.033645								GMPR	-0.134367	0.00324661	478	0.0474812
DKFZp686O24166	-0.117996	0.0169698	409	0.266382		MSRB2	0.215307	0.00193316	205	0.0336684								TTC35	-0.134331	0.00325495	478	0.0475474
HAUS5	-0.117961	0.0170022	409	0.266382		PA2G4	-0.215264	0.00193729	205	0.0336684								AGXT2L2	0.134286	0.0032656	478	0.0476472
ANKLE2	0.117947	0.0170156	409	0.266382		C16orf86	0.215246	0.00193896	205	0.0336684								TMEM66	0.134223	0.00328033	478	0.047774
STOML2	-0.117942	0.0170209	409	0.266382		LOC388588	0.215243	0.00193928	205	0.0336684								IL4R	0.134201	0.0032855	478	0.047774
C17orf81	-0.11792	0.0170417	409	0.266382		C2orf76	0.21522	0.0019415	205	0.0336684								RALB	0.134192	0.00328758	478	0.047774
MARS	-0.117917	0.017044	409	0.266382		ELK1	-0.215152	0.00194804	205	0.0337425								MAGEF1	-0.134183	0.00328961	478	0.047774
BAX	0.117907	0.0170535	409	0.266382		DPY19L3	-0.215077	0.00195535	205	0.0338298								PIPSL	-0.134085	0.00331271	478	0.0480524
DRAM2	-0.117879	0.0170797	409	0.266382		NT5E	-0.215046	0.00195841	205	0.0338331								BCKDK	-0.134069	0.00331649	478	0.0480524
PPARD	0.117867	0.0170916	409	0.266382		GTF3C2	-0.215029	0.00196008	205	0.0338331								ANKRD43	0.134041	0.00332305	478	0.0480917
HNRNPF	-0.117801	0.0171543	409	0.266382		CEP76	-0.215	0.00196289	205	0.0338423								TRPS1	-0.133998	0.00333318	478	0.0481824
HEPH	0.117796	0.0171585	409	0.266382		DCTPP1	-0.214971	0.00196571	205	0.0338441								SCN4B	0.133975	0.00333871	478	0.0482065
ARPC1B	0.117789	0.0171652	409	0.266382		DHX9	-0.21494	0.00196871	205	0.0338441								ITPRIP	0.133796	0.0033815	478	0.0487679
MOSC1	-0.117779	0.0171746	409	0.266382		NTN5	0.214901	0.00197253	205	0.0338441								INPP5A	0.133711	0.00340205	478	0.0490075
TNPO1	-0.117775	0.017179	409	0.266382		PDDC1	0.214888	0.0019738	205	0.0338441								LIFR	0.133682	0.0034092	478	0.0490267
DDX52	-0.11777	0.0171831	409	0.266382		DENND1B	-0.214882	0.00197437	205	0.0338441								NDN	0.133673	0.00341124	478	0.0490267
PDLIM2	0.117743	0.0172089	409	0.266382		HHATL	0.214855	0.00197708	205	0.0338516								GPAM	0.133636	0.00342032	478	0.0491007
ARFGAP1	0.11773	0.0172217	409	0.266382		GSG2	-0.214709	0.00199147	205	0.03404								TCF4	0.13355	0.00344115	478	0.0493429
EPS8	-0.117712	0.0172385	409	0.266382		CDCA2	-0.214697	0.00199266	205	0.03404								KDM1A	-0.133478	0.00345881	478	0.0495393
UTP6	-0.117703	0.0172472	409	0.266382		NEK3	0.214639	0.00199839	205	0.0340987								HOMER2	-0.133439	0.00346838	478	0.0496193
SAMD5	-0.117662	0.0172866	409	0.266456		CDK9	0.214458	0.00201642	205	0.0343669								STAT3	0.133409	0.00347576	478	0.0496679
NCRNA00188	-0.117652	0.017296	409	0.266456		GPR56	-0.214381	0.00202415	205	0.0344592								NLRC5	0.133346	0.00349134	478	0.0498335
RPS7	-0.117636	0.0173113	409	0.266456		PXDNL	-0.214333	0.00202899	205	0.0344988
LRRN2	-0.117568	0.0173762	409	0.266899		ARL3	0.214312	0.00203111	205	0.0344988
C2orf68	-0.117549	0.0173949	409	0.266899		RASSF4	0.214264	0.00203596	205	0.0345125
TOPORS	-0.117519	0.0174235	409	0.266899		KCND3	-0.214258	0.00203656	205	0.0345125
EIF4A3	-0.1175	0.0174421	409	0.266899		IGSF8	0.21419	0.00204336	205	0.0345864
DHX38	0.117422	0.0175173	409	0.266899		LEO1	-0.214169	0.00204557	205	0.0345864
TBP	-0.117387	0.0175509	409	0.266899		ILF2	-0.214046	0.00205807	205	0.034725
FBXO5	-0.117386	0.0175516	409	0.266899		CENPK	-0.214042	0.00205843	205	0.034725
NLGN4Y	0.117376	0.0175619	409	0.266899		FAM3A	0.213953	0.00206748	205	0.0348381
LGALS1	0.117356	0.0175808	409	0.266899		CDK7	-0.213877	0.00207526	205	0.0349297
DCAF10	-0.117354	0.0175833	409	0.266899		CANT1	-0.213828	0.00208038	205	0.0349745
SPSB4	-0.11731	0.0176254	409	0.266899		PCSK4	0.213789	0.00208435	205	0.0349745
CLK3	0.117285	0.0176497	409	0.266899		IQGAP3	-0.213783	0.00208498	205	0.0349745
ABCC5	-0.117285	0.0176505	409	0.266899		INVS	-0.213722	0.00209127	205	0.035027
CFL1	0.117275	0.0176596	409	0.266899		HELLS	-0.213707	0.00209281	205	0.035027
KDM2A	0.117255	0.0176793	409	0.266899		RAB4B	0.213647	0.002099	205	0.0350911
PCTP	-0.117249	0.0176848	409	0.266899		C12orf43	-0.213597	0.00210425	205	0.0351266
PAPPA	0.117238	0.0176957	409	0.266899		PRKX	0.213559	0.00210817	205	0.0351266
NBAS	-0.117237	0.0176972	409	0.266899		LRP5	-0.213559	0.00210821	205	0.0351266
PTDSS1	-0.117217	0.0177166	409	0.266899		IFITM5	0.213454	0.00211913	205	0.035269
SLC25A5	-0.117085	0.0178457	409	0.268543		CHAC2	0.213361	0.00212896	205	0.0353931
KIAA1191	-0.116927	0.0180014	409	0.270584		C16orf57	-0.213242	0.00214144	205	0.0355607
RBMX	-0.116875	0.0180535	409	0.271036		CBX7	0.213198	0.00214608	205	0.0355981
MARK2	0.116856	0.0180718	409	0.271036		LOC730101	-0.213106	0.00215592	205	0.0357215
GPR109B	0.116803	0.0181245	409	0.271525		PTCD1	-0.212948	0.00217276	205	0.0359605
FBXL18	0.116759	0.0181684	409	0.27178		GLTPD2	0.212902	0.0021776	205	0.0359963
MST4	-0.116746	0.0181819	409	0.27178		OGFOD1	-0.212882	0.00217976	205	0.0359963
SH3BGRL3	0.116698	0.0182294	409	0.272188		PMM1	0.212813	0.00218723	205	0.0360796
P4HA2	0.11666	0.0182681	409	0.272463		GMPS	-0.212739	0.00219516	205	0.0361702
SPARC	0.116635	0.0182928	409	0.27253		RCN3	0.212685	0.00220104	205	0.036227
TIA1	-0.116585	0.0183428	409	0.272722		PDSS2	-0.212654	0.0022044	205	0.0362424
AMZ2P1	-0.116582	0.0183461	409	0.272722		MCF2L2	0.212618	0.00220832	205	0.0362667
KCTD11	0.116549	0.0183794	409	0.272915		EAF1	-0.212579	0.00221254	205	0.0362959
SKA1	-0.11643	0.0184994	409	0.273809		RFX5	-0.212519	0.00221913	205	0.0363639
IFT74	-0.116407	0.0185234	409	0.273809		PMM2	-0.21249	0.00222221	205	0.0363744
NDEL1	0.116364	0.0185673	409	0.273809		DEPDC1	-0.21242	0.0022299	205	0.0364404
CDK2	-0.116361	0.0185696	409	0.273809		FAM107A	0.212399	0.00223223	205	0.0364404
C14orf149	-0.116361	0.0185697	409	0.273809		C17orf64	0.212387	0.00223359	205	0.0364404
ACTL6A	-0.116351	0.0185797	409	0.273809		HSPB8	0.212316	0.0022413	205	0.0365109
PDIA3	0.116349	0.0185819	409	0.273809		CRIP3	0.212303	0.00224282	205	0.0365109
UBE2N	-0.116328	0.0186034	409	0.273826		MAST2	-0.21218	0.00225634	205	0.0366907
PREPL	-0.116288	0.0186438	409	0.273846		MT1X	0.212132	0.00226168	205	0.0367375
TBCE	-0.116287	0.0186455	409	0.273846		KLHL20	-0.212078	0.00226775	205	0.036796
ARHGAP1	0.116244	0.018689	409	0.27385		MARVELD3	0.212049	0.00227088	205	0.0368066
CAB39	0.116219	0.018715	409	0.27385		HSPA13	-0.21202	0.00227412	205	0.036819
CCT3	-0.116172	0.0187626	409	0.27385		RAB8B	-0.211992	0.00227732	205	0.0368306
TMEM189	0.116153	0.0187826	409	0.27385		EIF2C2	-0.211741	0.00230555	205	0.0372468
FAHD2B	-0.11615	0.0187852	409	0.27385		IL1RAP	-0.211613	0.00232006	205	0.0374252
SNRPG	-0.116147	0.0187885	409	0.27385		MAN1A2	-0.211599	0.00232163	205	0.0374252
COL15A1	0.11614	0.0187964	409	0.27385		ALDOA	0.211517	0.00233095	205	0.0375173
CCDC12	0.116107	0.0188303	409	0.27385		DTX3L	-0.211504	0.00233238	205	0.0375173
ZNF879	-0.116083	0.0188544	409	0.27385		LOC100271722	0.211441	0.00233965	205	0.0375936
TSPAN33	-0.116082	0.0188557	409	0.27385		ADCY2	0.211266	0.00235971	205	0.037801
KLK5	0.116069	0.0188694	409	0.27385		ARMCX5	-0.211259	0.00236061	205	0.037801
UNC5B	0.116038	0.0189015	409	0.273909		ATRX	-0.211254	0.00236108	205	0.037801
FHL3	0.115991	0.0189492	409	0.273909		MTUS1	0.21124	0.00236272	205	0.037801
TMEM106C	-0.115988	0.0189531	409	0.273909		CDKN1C	0.211189	0.00236863	205	0.0378549
COG6	-0.115986	0.0189548	409	0.273909		LOC92973	0.211128	0.00237575	205	0.0379278
ANKRD5	-0.115944	0.0189985	409	0.273995		ACBD3	-0.210983	0.00239265	205	0.0381567
VDAC2	-0.115914	0.0190291	409	0.273995		DEFB132	0.210928	0.00239904	205	0.0381904
GLS	0.115912	0.0190315	409	0.273995		C21orf96	0.210885	0.00240415	205	0.0381904
STK25	0.115889	0.0190554	409	0.273995		KLF15	0.210877	0.00240499	205	0.0381904
RPA2	-0.115882	0.0190625	409	0.273995		PACSIN3	0.210877	0.00240503	205	0.0381904
STRADB	-0.11585	0.0190965	409	0.274191		CDK13	-0.21083	0.0024106	205	0.0382381
PTGES3	-0.115815	0.0191329	409	0.274421		NETO2	-0.210728	0.00242257	205	0.0383871
S100A8	0.115732	0.0192198	409	0.275374		NEIL1	0.210661	0.00243057	205	0.0384547
SLC19A2	-0.115705	0.0192478	409	0.275483		NCAN	-0.210648	0.00243201	205	0.0384547
TOMM20	-0.115635	0.0193217	409	0.276247		CSNK2A1	-0.210579	0.00244029	205	0.038535
TTC4	-0.115518	0.0194455	409	0.277169		ACE	-0.210562	0.00244227	205	0.038535
GJB3	0.115497	0.0194676	409	0.277169		CD97	-0.21049	0.00245086	205	0.0386296
CHST11	0.115479	0.0194861	409	0.277169		EZH2	-0.210433	0.00245769	205	0.0386726
SMAD4	-0.115462	0.0195042	409	0.277169		CEP152	-0.210424	0.00245878	205	0.0386726
UNC50	-0.115449	0.0195182	409	0.277169		NHEJ1	-0.210392	0.00246262	205	0.0386752
GHITM	-0.11544	0.0195277	409	0.277169		KIAA0101	-0.210379	0.00246415	205	0.0386752
NT5C3L	-0.115432	0.0195366	409	0.277169		C10orf128	0.210265	0.00247791	205	0.0388502
JHDM1D	0.115368	0.0196051	409	0.277169		NFYB	0.210196	0.00248619	205	0.0389197
MAP3K9	0.115358	0.0196154	409	0.277169		KIF19	0.210147	0.00249215	205	0.0389197
MICALL2	0.115346	0.0196277	409	0.277169		CD101	-0.210147	0.00249219	205	0.0389197
ZNF239	-0.115345	0.0196289	409	0.277169		NAA15	-0.210142	0.00249281	205	0.0389197
BOK	0.115315	0.0196615	409	0.277169		AVPR1A	-0.210044	0.00250466	205	0.0390264
ADH7	-0.115304	0.0196725	409	0.277169		ADAMTSL3	0.210042	0.00250488	205	0.0390264
CDC27	-0.115296	0.0196816	409	0.277169		NOM1	-0.210017	0.00250792	205	0.0390327
ACO1	-0.115268	0.0197113	409	0.277169		KDM2B	-0.209909	0.00252114	205	0.0391608
C19orf66	0.115264	0.0197155	409	0.277169		PHGDH	0.209907	0.00252141	205	0.0391608
AMDHD2	0.115136	0.0198535	409	0.277702		ATP10D	-0.209845	0.00252904	205	0.039208
ZNF507	-0.115123	0.0198671	409	0.277702		PTBP1	-0.209837	0.00253002	205	0.039208
TNIP1	0.115119	0.0198723	409	0.277702		ASF1B	-0.209818	0.00253235	205	0.039208
EPR1	-0.115107	0.0198852	409	0.277702		GTF3C1	-0.209774	0.00253773	205	0.0392118
PCNP	-0.1151	0.0198926	409	0.277702		PIK3R2	-0.209773	0.00253787	205	0.0392118
ZNF124	-0.11509	0.0199029	409	0.277702		FAM71B	0.209713	0.00254528	205	0.0392854
SUPV3L1	-0.115077	0.0199174	409	0.277702		LCLAT1	-0.20966	0.00255182	205	0.0393456
C1orf131	-0.115058	0.0199381	409	0.277702		MSH6	-0.209534	0.00256754	205	0.0395397
BLZF1	-0.115057	0.0199389	409	0.277702		RAI1	-0.209516	0.00256972	205	0.0395397
C1orf21	-0.11496	0.0200444	409	0.278882		NME6	-0.209467	0.00257588	205	0.0395877
RNF13	-0.11494	0.020066	409	0.278895		MT1F	0.209449	0.00257816	205	0.0395877
HHEX	-0.114911	0.020097	409	0.279037		C1orf9	-0.209304	0.00259636	205	0.0398234
TSHZ2	0.114884	0.0201273	409	0.27917		NPL	0.209284	0.00259886	205	0.0398234
C1orf55	-0.11482	0.0201965	409	0.279843		ATP1A4	0.209245	0.00260375	205	0.0398572
MOCS2	-0.114774	0.020247	409	0.279964		HEPACAM	0.209144	0.00261654	205	0.0400118
C12orf76	-0.114771	0.0202505	409	0.279964		CCBL1	0.20912	0.00261962	205	0.0400177
RPLP0P2	0.114755	0.0202677	409	0.279964		FAM184B	-0.20908	0.00262463	205	0.0400532
LAMB2	0.114714	0.0203136	409	0.28016		L3MBTL3	-0.209008	0.00263381	205	0.0401142
AGRN	0.11469	0.0203392	409	0.28016		ATG7	0.209006	0.00263402	205	0.0401142
ASB9	-0.114686	0.0203442	409	0.28016		PRX	0.20883	0.00265665	205	0.0404056
RCOR3	-0.114585	0.0204557	409	0.281238		AVL9	-0.208815	0.00265858	205	0.0404056
MACF1	0.114577	0.0204643	409	0.281238		EIF2AK3	-0.208787	0.00266216	205	0.0404187
NUDT2	-0.114536	0.02051	409	0.281579		ACSS1	0.208659	0.00267864	205	0.0405672
MPHOSPH9	-0.11444	0.0206165	409	0.282648		PRDM9	0.20865	0.00267989	205	0.0405672
C1orf112	-0.114428	0.0206298	409	0.282648		MYLIP	0.208637	0.00268145	205	0.0405672
RNF130	-0.114391	0.0206708	409	0.282746		COL6A4P2	0.208627	0.00268285	205	0.0405672
TOMM40	0.114377	0.0206873	409	0.282746		CHML	-0.208568	0.00269051	205	0.0406417
ZNF519	-0.114354	0.0207125	409	0.282746		MEX3A	-0.208537	0.00269448	205	0.0406605
B3GNT5	-0.114347	0.020721	409	0.282746		ELMOD3	0.208472	0.00270304	205	0.0407343
LOXL2	0.114273	0.0208039	409	0.28313		LOC284688	-0.208455	0.00270517	205	0.0407343
CLCC1	-0.11427	0.020807	409	0.28313		RECK	0.208437	0.00270759	205	0.0407343
HMGN4	-0.114235	0.0208461	409	0.28313		NEIL3	-0.208408	0.00271131	205	0.0407491
P2RY2	0.114211	0.0208734	409	0.28313		NINJ1	0.20834	0.00272024	205	0.040842
LOC654433	0.114189	0.020898	409	0.28313		RASL11A	0.208231	0.0027346	205	0.0409852
CENPA	-0.114183	0.020905	409	0.28313		OTUD5	0.208216	0.00273664	205	0.0409852
LSM2	-0.114181	0.0209075	409	0.28313		HNRNPF	-0.208205	0.00273804	205	0.0409852
BET1L	0.114158	0.0209326	409	0.28313		OTUD7B	0.208086	0.00275379	205	0.0411796
RRAGD	-0.114136	0.0209579	409	0.28313		ASAH2B	-0.207995	0.00276589	205	0.0412919
TLK2	-0.114115	0.0209815	409	0.28313		FOXK2	-0.207957	0.00277092	205	0.0412919
UBE2R2	-0.1141	0.0209987	409	0.28313		AUH	0.207947	0.00277228	205	0.0412919
RBM23	0.114098	0.0210014	409	0.28313		GALT	0.207946	0.0027724	205	0.0412919
RNASEH1	-0.114073	0.0210293	409	0.283136		GNAZ	0.207836	0.00278722	205	0.0414711
C7orf43	0.11406	0.0210439	409	0.283136		C12orf5	-0.207673	0.00280907	205	0.0417544
ZFP82	-0.114	0.0211124	409	0.283577		FNDC8	-0.207547	0.00282617	205	0.0419667
ACAT1	-0.113972	0.0211435	409	0.283577		FAM124B	-0.207505	0.00283195	205	0.0420105
IPO11	-0.113949	0.0211704	409	0.283577		LOC162632	0.207471	0.0028366	205	0.0420377
SPINT1	0.113934	0.0211876	409	0.283577		GGT8P	-0.207378	0.00284928	205	0.0421619
APOL4	-0.113929	0.0211933	409	0.283577		LOC389033	0.207368	0.00285066	205	0.0421619
ATG9A	0.113909	0.0212155	409	0.283577		PPIL5	-0.207309	0.00285875	205	0.0422396
COQ5	-0.113902	0.0212241	409	0.283577		AMMECR1L	-0.207232	0.00286928	205	0.0423532
FDXACB1	-0.113881	0.0212476	409	0.28361		HYOU1	-0.207189	0.0028753	205	0.0423837
KPNA2	-0.113836	0.0212991	409	0.284017		NUFIP2	-0.207176	0.00287705	205	0.0423837
TMEM209	-0.113798	0.0213426	409	0.28431		PKIB	-0.207027	0.00289767	205	0.0425996
DTL	-0.11378	0.0213634	409	0.28431		PER1	0.207014	0.00289958	205	0.0425996
CHSY1	0.11373	0.0214213	409	0.2848		KIFC3	-0.207008	0.00290029	205	0.0425996
TMPO	-0.113587	0.0215867	409	0.286095		RAB19	-0.206858	0.00292129	205	0.0428352
TXN	-0.113568	0.0216086	409	0.286095		DCLRE1A	-0.206852	0.00292209	205	0.0428352
ZNF598	0.113566	0.0216112	409	0.286095		BPHL	-0.206812	0.00292775	205	0.0428759
CCDC104	-0.113545	0.0216349	409	0.286095		NDRG2	0.206715	0.00294146	205	0.0430155
EPS8L1	0.113532	0.0216504	409	0.286095		CUTC	0.206703	0.00294306	205	0.0430155
MRPS16	-0.113523	0.0216611	409	0.286095		FAM46D	0.206677	0.00294669	205	0.0430263
PRIC285	0.113507	0.0216792	409	0.286095		DSEL	-0.206537	0.00296662	205	0.0432559
USP39	-0.113494	0.0216952	409	0.286095		CTSF	0.206516	0.00296954	205	0.0432559
ZNF674	-0.113475	0.0217164	409	0.286095		CAND1	-0.2065	0.00297191	205	0.0432559
CXCL17	0.113463	0.0217311	409	0.286095		CDKAL1	-0.206485	0.00297404	205	0.0432559
LYPD5	0.113428	0.0217718	409	0.28635		DHX57	-0.206422	0.00298289	205	0.0433197
FOS	0.113409	0.0217935	409	0.286356		C11orf30	-0.206413	0.00298426	205	0.0433197
NUP85	-0.113348	0.0218656	409	0.286596		ALDH8A1	0.206339	0.00299483	205	0.0434133
TMEM144	-0.11331	0.0219095	409	0.286596		RFC3	-0.206327	0.00299653	205	0.0434133
NAE1	-0.113284	0.0219408	409	0.286596		ADIPOR2	0.206306	0.00299949	205	0.0434138
SFXN3	0.113242	0.0219904	409	0.286596		CH25H	0.206274	0.00300421	205	0.0434399
TMEM8A	0.113237	0.0219958	409	0.286596		NEK2	-0.206232	0.00301019	205	0.0434537
ATF6	-0.113234	0.0219998	409	0.286596		C14orf33	-0.206226	0.00301101	205	0.0434537
OLFML2B	0.113228	0.0220071	409	0.286596		LOC284900	0.206202	0.00301456	205	0.0434628
SLC9A8	0.113224	0.0220107	409	0.286596		GALR3	0.20615	0.00302197	205	0.0435275
CDC5L	-0.113223	0.0220122	409	0.286596		DAPK1	0.206127	0.00302534	205	0.0435339
KIF13A	-0.113202	0.0220366	409	0.286596		MAPK14	-0.206052	0.0030362	205	0.043648
METAP2	-0.113157	0.0220905	409	0.286596		CDCA8	-0.205933	0.00305355	205	0.043855
ADO	-0.11311	0.0221457	409	0.286596		DUSP27	0.205892	0.00305944	205	0.0438972
RHOT1	-0.113108	0.0221484	409	0.286596		GPSM2	-0.205632	0.00309765	205	0.0443872
SPTY2D1	0.113107	0.0221494	409	0.286596		CHAF1A	-0.205591	0.00310372	205	0.0443872
ANK3	-0.113077	0.0221856	409	0.286596		PNPLA8	0.205561	0.00310818	205	0.0443872
MED31	-0.113071	0.0221923	409	0.286596		OXSR1	-0.20556	0.00310834	205	0.0443872
STRBP	-0.113067	0.0221967	409	0.286596		HPSE2	0.205559	0.0031085	205	0.0443872
ZNF433	-0.11306	0.022205	409	0.286596		NUDCD1	-0.205442	0.00312579	205	0.0445784
VTA1	-0.113027	0.0222451	409	0.286596		CCT6B	0.205428	0.00312789	205	0.0445784
ELAC1	-0.113026	0.0222454	409	0.286596		GK3P	-0.205361	0.00313797	205	0.0446616
PARP10	0.113015	0.0222587	409	0.286596		C17orf108	0.205345	0.00314027	205	0.0446616
HIVEP2	0.112996	0.0222821	409	0.286624		MKI67	-0.205329	0.00314273	205	0.0446616
TFDP2	-0.112893	0.0224045	409	0.287923		GRIK3	-0.205288	0.00314889	205	0.0447064
CASP6	-0.112856	0.0224489	409	0.28822		ITGB4	0.205231	0.00315737	205	0.0447723
TSHZ1	-0.112768	0.0225546	409	0.2893		HSD17B8	0.205217	0.00315955	205	0.0447723
SSH3	0.112598	0.0227606	409	0.291595		C7orf4	0.205127	0.00317305	205	0.0449208
LYRM1	-0.112532	0.022841	409	0.291595		GYG1	0.205031	0.00318757	205	0.0450835
IL1R1	0.112513	0.0228639	409	0.291595		KREMEN1	0.204868	0.00321235	205	0.0453909
KLHL25	0.112511	0.0228659	409	0.291595		C2orf65	0.204827	0.00321863	205	0.0453968
TRIP10	0.112508	0.0228696	409	0.291595		AXIN2	0.204826	0.00321888	205	0.0453968
FAM160B2	0.112497	0.0228836	409	0.291595		LIN7A	-0.204754	0.00322988	205	0.0455089
USP33	-0.112478	0.0229063	409	0.291595		PA2G4P4	-0.204729	0.00323372	205	0.0455199
FBLN7	0.11247	0.0229164	409	0.291595		CATSPER2	0.204701	0.00323803	205	0.0455374
NARF	-0.11246	0.0229284	409	0.291595		NUDT14	0.204651	0.00324572	205	0.0456026
ESRP2	0.112409	0.0229905	409	0.292109		PQLC1	0.204617	0.00325089	205	0.0456216
PPP4R1L	0.112359	0.0230528	409	0.292625		OR2K2	0.204602	0.00325321	205	0.0456216
REPS1	-0.112305	0.0231186	409	0.293184		LCMT2	-0.20454	0.00326277	205	0.0457126
PMS2L11	0.112278	0.0231516	409	0.293242		FZD3	-0.204505	0.00326831	205	0.0457263
PCGF5	-0.112266	0.0231668	409	0.293242		DENND2C	-0.204494	0.0032699	205	0.0457263
EXTL3	0.112248	0.0231885	409	0.293242		CASP8AP2	-0.204454	0.00327624	205	0.0457365
TSTD2	-0.112172	0.0232834	409	0.29416		C17orf76	-0.20445	0.00327677	205	0.0457365
FBXO46	0.112154	0.0233048	409	0.29416		ADI1	0.204293	0.00330121	205	0.0460344
MUC15	-0.112027	0.0234634	409	0.295885		C17orf53	-0.204239	0.00330976	205	0.0461104
PTRF	0.111995	0.0235034	409	0.295915		BEST2	0.204183	0.00331855	205	0.0461897
CENPQ	-0.111979	0.0235235	409	0.295915		CPT1A	-0.20415	0.00332378	205	0.0462192
L3MBTL4	-0.111972	0.0235317	409	0.295915		ANXA8L2	0.204086	0.00333389	205	0.0463165
CXXC5	0.111928	0.0235873	409	0.296192		LOC729991-MEF2B	0.20397	0.00335214	205	0.0465246
RP9P	0.111909	0.0236105	409	0.296192		BBS2	0.203937	0.00335745	205	0.0465246
NR2C2AP	-0.111899	0.0236234	409	0.296192		BUB1B	-0.203919	0.00336028	205	0.0465246
FH	-0.11188	0.0236471	409	0.296192		CHKA	0.203912	0.00336138	205	0.0465246
CCT5	-0.111867	0.0236637	409	0.296192		PLLP	0.203888	0.00336519	205	0.0465341
MED28	-0.111837	0.0237008	409	0.296381		PANK3	-0.203842	0.00337261	205	0.0465678
KIAA0513	0.111773	0.0237815	409	0.296762		LOC100190938	0.203834	0.00337389	205	0.0465678
PTPLAD1	-0.111761	0.0237968	409	0.296762		LOC222699	-0.203786	0.00338149	205	0.046595
TICAM1	0.111753	0.0238068	409	0.296762		MRGPRX1	0.203782	0.00338212	205	0.046595
FAM104A	-0.111742	0.0238205	409	0.296762		PHF20	-0.203734	0.00338986	205	0.0466217
ATAD1	-0.111714	0.0238557	409	0.296762		MAPK3	0.203731	0.00339033	205	0.0466217
DTNBP1	-0.111708	0.0238635	409	0.296762		ABTB1	0.2037	0.00339532	205	0.0466472
TLR1	-0.111632	0.0239607	409	0.297558		DLEU1	-0.203659	0.00340185	205	0.0466813
HAS3	0.111623	0.0239717	409	0.297558		LOC441869	0.203645	0.00340407	205	0.0466813
FBXO27	-0.111577	0.0240301	409	0.29791		C8orf42	0.203601	0.00341119	205	0.0467358
C17orf59	0.111566	0.0240442	409	0.29791		KIAA0922	-0.203571	0.00341598	205	0.0467494
PAIP1	-0.111355	0.0243134	409	0.300763		CSDC2	0.203556	0.00341847	205	0.0467494
CEBPG	-0.111351	0.0243192	409	0.300763		C20orf4	-0.20352	0.00342429	205	0.0467712
SYNPO	0.111328	0.0243484	409	0.300848		KIF11	-0.203507	0.00342635	205	0.0467712
FADD	0.111272	0.0244206	409	0.301464		RAD51AP1	-0.203476	0.00343136	205	0.0467967
ALG13	-0.111194	0.0245212	409	0.301776		COG8	-0.20337	0.00344857	205	0.0469883
CCDC45	-0.111194	0.0245222	409	0.301776		AGAP1	-0.20331	0.00345837	205	0.0470626
GPR56	0.111185	0.0245332	409	0.301776		MFHAS1	-0.203282	0.00346299	205	0.0470626
ATG2A	0.111183	0.0245356	409	0.301776		HEATR6	-0.203279	0.00346351	205	0.0470626
C11orf31	-0.111149	0.0245802	409	0.30205		RASL12	0.203238	0.00347017	205	0.0470913
CALM2	-0.111088	0.02466	409	0.302627		PTX3	-0.203227	0.00347195	205	0.0470913
AS3MT	-0.111067	0.0246869	409	0.302627		KDELR2	-0.203153	0.00348402	205	0.0472119
FBXL6	0.111044	0.0247166	409	0.302627		ARMC9	-0.203086	0.00349515	205	0.0472597
MORN2	-0.111038	0.024725	409	0.302627		C5orf34	-0.203077	0.00349664	205	0.0472597
PDGFRB	0.111026	0.0247395	409	0.302627		FBXO7	0.203074	0.00349707	205	0.0472597
PPP3R1	-0.11097	0.0248138	409	0.303045		DDX27	-0.203037	0.00350321	205	0.0472997
AKAP7	-0.110931	0.024865	409	0.303045		ADK	0.203003	0.00350872	205	0.0473312
PPP1CC	-0.110923	0.024875	409	0.303045		LOC390595	0.202982	0.00351235	205	0.0473372
NDUFB5	-0.110901	0.0249032	409	0.303045		GTSE1	-0.202901	0.00352568	205	0.0474362
ZBTB33	-0.110894	0.0249135	409	0.303045		PSAT1	0.202899	0.00352607	205	0.0474362
ZBTB5	-0.110863	0.0249531	409	0.303045		C21orf91	0.202868	0.00353115	205	0.047448
ZNF485	-0.110859	0.0249592	409	0.303045		KIAA1539	0.202855	0.00353332	205	0.047448
PEX12	-0.110844	0.0249788	409	0.303045		DAB1	-0.202818	0.00353947	205	0.0474582
GPR68	0.110816	0.0250158	409	0.303045		KIAA0100	-0.202801	0.00354232	205	0.0474582
PIK3C2A	0.110804	0.0250318	409	0.303045		MTBP	-0.202793	0.00354366	205	0.0474582
ALS2CL	0.110801	0.0250354	409	0.303045		KIAA0586	-0.202762	0.00354889	205	0.0474855
RARS2	-0.110792	0.0250469	409	0.303045		RHD	0.202727	0.0035547	205	0.0475206
USP28	-0.110772	0.0250739	409	0.303045		ATP6V0A2	-0.202696	0.00355984	205	0.0475465
MRPS22	-0.110754	0.025098	409	0.303045		APOE	0.202621	0.00357242	205	0.0476718
PIGC	-0.110729	0.0251307	409	0.303045		FGFR1OP	-0.202573	0.00358053	205	0.0477372
JUN	0.110719	0.025143	409	0.303045		PAPOLA	-0.202525	0.00358864	205	0.0478025
C3orf58	-0.110709	0.0251563	409	0.303045		RBM15	-0.202455	0.00360051	205	0.0478641
ACAP2	-0.110691	0.0251809	409	0.303071		DPYSL2	0.202441	0.00360275	205	0.0478641
DGKA	0.110672	0.0252062	409	0.303104		MCM10	-0.202416	0.00360704	205	0.0478641
ABT1	-0.11065	0.0252345	409	0.303174		PLSCR1	-0.202403	0.00360919	205	0.0478641
TOR1AIP2	-0.110555	0.0253609	409	0.304421		MLXIP	-0.202403	0.00360935	205	0.0478641
HNRNPC	-0.110534	0.0253901	409	0.3045		CRYZL1	0.202353	0.00361771	205	0.0479118
SFRS2IP	-0.110497	0.0254387	409	0.304812		KRT33A	0.202343	0.00361939	205	0.0479118
TDG	-0.110415	0.025549	409	0.305582		PARP16	-0.20232	0.00362341	205	0.0479224
FBRS	0.110404	0.0255638	409	0.305582		PLCB1	0.202278	0.00363052	205	0.0479738
URB2	-0.110398	0.0255711	409	0.305582		DPY19L2P2	-0.202157	0.00365115	205	0.0482036
CDC7	-0.110344	0.0256442	409	0.306097		BNIP3	0.202121	0.00365732	205	0.0482151
GTF3C2	-0.110324	0.0256706	409	0.306097		BCAT1	-0.202114	0.0036585	205	0.0482151
C22orf27	0.110311	0.0256888	409	0.306097		RASA4	0.202065	0.00366701	205	0.0482746
ZNF302	-0.110295	0.0257101	409	0.306097		CSF2RA	0.20205	0.00366951	205	0.0482746
PINK1	0.110231	0.0257968	409	0.306097		KIAA1919	-0.202005	0.00367734	205	0.0483143
ATP6V1E2	-0.110191	0.0258511	409	0.306097		OSTCL	-0.20197	0.0036833	205	0.0483143
SEMA6C	-0.110167	0.0258832	409	0.306097		REST	-0.201948	0.00368715	205	0.0483143
CEACAM19	0.110166	0.0258853	409	0.306097		FN3KRP	0.201911	0.00369367	205	0.0483143
SLC7A1	0.110148	0.0259089	409	0.306097		IMMT	-0.201911	0.00369367	205	0.0483143
ZNF420	-0.110145	0.0259129	409	0.306097		FARP1	0.201897	0.003696	205	0.0483143
ATAD2B	-0.110141	0.0259181	409	0.306097		FAM115A	-0.201887	0.00369777	205	0.0483143
SDCCAG1	0.110129	0.0259345	409	0.306097		FAM98B	-0.201869	0.00370082	205	0.0483143
ZBED4	0.110129	0.0259355	409	0.306097		PTPN14	-0.201864	0.00370175	205	0.0483143
SCNM1	-0.110118	0.02595	409	0.306097		NUF2	-0.201837	0.00370649	205	0.0483338
DNAJA1	-0.110114	0.025955	409	0.306097		BDNFOS	0.201779	0.00371645	205	0.0484213
IL34	0.110065	0.026022	409	0.306385		FNDC3B	-0.201683	0.00373335	205	0.0485446
HIP1R	0.110011	0.0260955	409	0.306385		GEMIN6	-0.201673	0.00373501	205	0.0485446
SKA3	-0.110006	0.026103	409	0.306385		POGK	-0.201669	0.00373571	205	0.0485446
CSGALNACT1	0.110002	0.0261079	409	0.306385		KLHDC10	-0.201626	0.0037433	205	0.0486009
SCAI	-0.109997	0.0261143	409	0.306385		MBTPS2	-0.201596	0.00374844	205	0.0486252
HRH1	0.109986	0.0261306	409	0.306385		RAD21L1	0.201508	0.003764	205	0.0487844
ALPL	0.109918	0.0262239	409	0.306385		ORC1L	-0.201479	0.00376907	205	0.0487903
TAOK2	0.109915	0.0262272	409	0.306385		HCG18	-0.201453	0.00377367	205	0.0487903
TEP1	0.109915	0.0262273	409	0.306385		C11orf57	-0.20145	0.00377429	205	0.0487903
STEAP3	0.109906	0.0262396	409	0.306385		CSTF1	-0.201389	0.00378499	205	0.0488861
HDHD3	-0.109898	0.02625	409	0.306385		KCTD5	-0.201341	0.00379344	205	0.0489528
TALDO1	-0.109897	0.0262525	409	0.306385		PER3	0.201223	0.00381447	205	0.0491815
SDF4	0.109855	0.0263098	409	0.306707		PIP4K2A	0.201202	0.00381815	205	0.0491863
EIF2AK2	-0.109822	0.0263557	409	0.306707		BMP10	0.201142	0.00382894	205	0.0492827
C1orf43	-0.109813	0.0263679	409	0.306707		LMBR1	-0.201112	0.00383429	205	0.0493089
C18orf10	-0.109776	0.0264181	409	0.306707		OR6X1	0.201083	0.00383953	205	0.0493181
HSPA7	0.109769	0.026429	409	0.306707		KRTAP5-7	0.201071	0.00384163	205	0.0493181
ITGB3BP	-0.109742	0.0264658	409	0.306707		ASB10	0.201043	0.0038467	205	0.0493405
COBLL1	-0.109737	0.0264724	409	0.306707		IL7	-0.200919	0.00386903	205	0.0495526
GNPAT	-0.109715	0.0265033	409	0.306707		FAM172A	-0.200898	0.0038728	205	0.0495526
ELP2	-0.109714	0.0265039	409	0.306707		GLDC	-0.200896	0.00387322	205	0.0495526
PGLYRP4	0.109704	0.0265182	409	0.306707		AGPAT3	0.200805	0.00388959	205	0.0496308
F8	-0.109683	0.0265469	409	0.306707		FARSB	-0.200804	0.00388978	205	0.0496308
DHX36	-0.109661	0.0265786	409	0.306707		CAPN13	0.200798	0.003891	205	0.0496308
KLK7	0.109657	0.0265833	409	0.306707		LOC55908	0.200788	0.00389268	205	0.0496308
DUSP5	0.109646	0.0265988	409	0.306707		CCNJL	-0.200683	0.00391177	205	0.0498316
IFT81	-0.109572	0.0267011	409	0.307566		OSBPL8	-0.200623	0.00392278	205	0.049929
ADAM23	-0.109557	0.0267229	409	0.307566		MYST3	-0.200553	0.00393569	205	0.0500088
JOSD2	0.109505	0.0267947	409	0.307566		CEBPZ	-0.200551	0.00393598	205	0.0500088
UBE2T	-0.109491	0.0268155	409	0.307566		RHPN2	-0.200534	0.00393913	205	0.0500088
LRP10	0.109485	0.0268233	409	0.307566		PSIMCT-1	-0.200438	0.0039568	205	0.0501903
MON1A	0.10947	0.0268445	409	0.307566		FH	-0.200405	0.00396286	205	0.0502048
NUB1	-0.10943	0.0269	409	0.307566		ANKRD17	-0.200395	0.00396469	205	0.0502048
C21orf56	0.10942	0.0269139	409	0.307566		PGM2	-0.200354	0.00397218	205	0.0502569
PRSS8	0.109417	0.026918	409	0.307566		FUK	0.20029	0.00398414	205	0.0503653
SHPRH	-0.10941	0.0269291	409	0.307566		GGTA1	0.200262	0.00398929	205	0.0503877
ATP5G1	-0.109381	0.026969	409	0.307566		ARL5B	-0.200229	0.00399536	205	0.0504215
MANEA	-0.109367	0.0269893	409	0.307566		HCCS	-0.20015	0.00401012	205	0.0505649
MCART1	-0.109366	0.0269909	409	0.307566		KLF9	0.200081	0.00402302	205	0.0506847
TIMELESS	-0.109364	0.0269931	409	0.307566		ATP1B3	-0.200062	0.00402654	205	0.050686
SSPN	0.109344	0.0270218	409	0.307632		DSCC1	-0.200044	0.00403004	205	0.0506872
PDCL3	-0.10932	0.0270546	409	0.307746		KNTC1	-0.200004	0.00403746	205	0.0507037
EGR2	0.109285	0.0271046	409	0.307854		CREG1	0.2	0.00403817	205	0.0507037
CLDN8	-0.10928	0.027111	409	0.307854		BIRC7	0.199919	0.00405342	205	0.0508419
STK38L	0.109265	0.0271327	409	0.307854		FAM73B	0.199905	0.00405601	205	0.0508419
CES1	-0.109245	0.0271608	409	0.307914		CCNF	-0.199879	0.00406094	205	0.0508609
ASB3	-0.109164	0.0272756	409	0.308955		C18orf32	0.199817	0.0040727	205	0.0509653
SREBF1	0.109144	0.0273039	409	0.309016		ATP13A4	0.199751	0.00408512	205	0.0510777
IDH1	-0.109126	0.0273299	409	0.309028		HIVEP1	-0.19972	0.00409109	205	0.0510832
MSH2	-0.109111	0.0273509	409	0.309028		POU5F2	-0.199713	0.00409242	205	0.0510832
TBC1D7	-0.109078	0.0273984	409	0.309102		DCTN5	-0.199607	0.00411254	205	0.0512913
CLDN19	0.109071	0.027408	409	0.309102		NUDT8	0.199587	0.00411641	205	0.0512965
FAM26E	0.109057	0.0274278	409	0.309102		MMP3	0.199511	0.00413085	205	0.0513929
PDIA3P	0.109042	0.0274492	409	0.309102		MAP2K3	-0.199504	0.00413238	205	0.0513929
LOC84856	-0.109023	0.0274771	409	0.309158		ENGASE	0.199491	0.00413484	205	0.0513929
CDC26	-0.108984	0.027532	409	0.309347		LOC729234	0.199474	0.00413796	205	0.0513929
CNIH4	-0.108972	0.0275488	409	0.309347		DACT3	0.199456	0.00414141	205	0.0513929
CRIP2	0.108949	0.0275823	409	0.309347		DEF8	0.199436	0.00414531	205	0.0513984
ATP5S	-0.108947	0.0275858	409	0.309347		AMPD3	0.199366	0.00415886	205	0.0515235
DNM2	0.108906	0.0276434	409	0.309573		ATF2	-0.199344	0.00416299	205	0.0515318
LOC100128191	-0.108901	0.027652	409	0.309573		ATAD5	-0.199275	0.00417633	205	0.0515678
PTPN12	0.108859	0.027711	409	0.309977		IMPA1	0.199266	0.00417813	205	0.0515678
FTSJ3	-0.108783	0.027821	409	0.310949		CYS1	0.199245	0.00418225	205	0.0515678
TSSC1	-0.10873	0.027898	409	0.311527		RALGAPA2	-0.19924	0.00418308	205	0.0515678
TMBIM1	0.108715	0.027919	409	0.311527		ACYP2	0.199223	0.00418642	205	0.0515678
MAP4K4	0.108684	0.0279638	409	0.311563		RAB37	0.1992	0.00419087	205	0.0515678
CTAGE5	-0.108666	0.0279907	409	0.311563		KIF2C	-0.199196	0.00419174	205	0.0515678
TPRKB	-0.10865	0.0280142	409	0.311563		PIKFYVE	-0.199186	0.00419363	205	0.0515678
MTA3	-0.108649	0.0280147	409	0.311563		RAD54L2	-0.199126	0.00420532	205	0.0516678
PLSCR3	0.108611	0.0280704	409	0.311672		KLF17	-0.199108	0.00420871	205	0.0516678
S100A7A	0.108611	0.0280709	409	0.311672		CCND1	-0.199061	0.00421805	205	0.0517091
TAF1C	0.108534	0.0281831	409	0.31266		CCDC88B	0.199056	0.00421902	205	0.0517091
CLSTN1	0.108493	0.0282425	409	0.312808		GTF2H3	-0.198994	0.00423099	205	0.051813
SEC22A	-0.108485	0.0282539	409	0.312808		CEMP1	0.19894	0.00424172	205	0.0518355
C7orf60	-0.108473	0.0282721	409	0.312808		NAA11	0.198909	0.00424767	205	0.0518355
EPRS	-0.108443	0.028316	409	0.312808		NVL	-0.198908	0.00424799	205	0.0518355
GRINA	0.108432	0.0283318	409	0.312808		IFT81	-0.198896	0.00425024	205	0.0518355
EIF1AX	-0.108429	0.0283357	409	0.312808		GATC	-0.198896	0.00425024	205	0.0518355
SCML2	-0.108378	0.0284108	409	0.312891		NRIP1	-0.198864	0.00425656	205	0.05187
WDR70	-0.10835	0.028453	409	0.312891		BZW2	-0.198827	0.00426379	205	0.0519157
ORC3L	-0.10835	0.0284531	409	0.312891		PPP2R2B	0.198684	0.00429213	205	0.052218
MATN2	-0.108325	0.0284898	409	0.312891		CCS	0.198644	0.00429997	205	0.052258
ACVR1	0.108317	0.0285017	409	0.312891		HBZ	0.198632	0.00430245	205	0.052258
ABCB6	-0.108313	0.0285071	409	0.312891		MID1IP1	0.198594	0.00431005	205	0.0523057
COX7A2L	-0.108284	0.0285493	409	0.312891		LATS1	-0.198577	0.0043134	205	0.0523057
RNMTL1	-0.108281	0.0285545	409	0.312891		NCRNA00107	0.198424	0.00434391	205	0.0526236
CEP70	-0.108279	0.0285578	409	0.312891		CDRT4	0.19841	0.00434669	205	0.0526236
KIF1C	0.10825	0.0285996	409	0.312891		RFC4	-0.198288	0.00437119	205	0.0528772
GMPS	-0.108237	0.0286189	409	0.312891		DPY19L1	-0.198204	0.0043883	205	0.053041
SLC16A2	0.108235	0.028622	409	0.312891		MYBBP1A	-0.198124	0.00440445	205	0.0531712
ZNF205	0.108219	0.028646	409	0.312898		C10orf28	0.198083	0.00441277	205	0.0531712
KIAA0317	0.108105	0.0288145	409	0.314419		EXOC3	0.19808	0.00441331	205	0.0531712
ATP9A	0.108094	0.0288319	409	0.314419		NKAIN4	0.19808	0.00441336	205	0.0531712
EPHB4	0.108063	0.0288782	409	0.314483		NCKIPSD	0.198024	0.00442477	205	0.0532655
TMEM218	-0.108035	0.028919	409	0.314483		PDCD11	-0.197965	0.0044368	205	0.0533315
NUF2	-0.108018	0.0289446	409	0.314483		MPZL3	-0.197954	0.00443911	205	0.0533315
FBXL5	-0.10801	0.0289568	409	0.314483		CENPA	-0.197936	0.00444276	205	0.0533315
PDCD2	-0.107998	0.0289741	409	0.314483		APEX2	-0.197927	0.00444459	205	0.0533315
FIG4	-0.107982	0.0289984	409	0.314483		IGF2R	-0.197907	0.00444871	205	0.0533379
PSMB4	-0.107971	0.0290157	409	0.314483		FAM125B	0.197854	0.00445963	205	0.0534258
MERTK	-0.107965	0.0290246	409	0.314483		DBF4	-0.197745	0.00448194	205	0.053646
TGM1	0.107922	0.029089	409	0.314929		KIFC2	0.197729	0.00448523	205	0.053646
PTS	-0.107892	0.0291336	409	0.315158		CETN4P	0.197702	0.00449093	205	0.0536711
GUCY1A3	0.107852	0.029193	409	0.315547		MCM9	-0.197679	0.0044956	205	0.0536838
KCTD3	-0.107712	0.0294044	409	0.317577		GRPEL2	-0.1976	0.00451196	205	0.053836
SNAP47	-0.107673	0.0294642	409	0.317854		MFAP1	-0.197533	0.00452594	205	0.0539595
KIAA1217	0.107664	0.0294773	409	0.317854		DMRTA2	-0.197462	0.00454056	205	0.0540904
C8orf73	0.107625	0.0295363	409	0.318072		NUDT11	0.197294	0.00457591	205	0.054468
CCT6A	0.10762	0.0295447	409	0.318072		ARPC1A	-0.197261	0.00458285	205	0.0545069
TMEM20	-0.107586	0.0295964	409	0.318375		RB1	-0.19722	0.00459148	205	0.054524
TELO2	0.107553	0.0296461	409	0.318431		LOC100133545	0.197192	0.00459734	205	0.054524
NUDT19	-0.107544	0.0296601	409	0.318431		DPP7	0.197189	0.00459791	205	0.054524
PNPO	-0.107536	0.0296726	409	0.318431		KLF2	0.197184	0.00459894	205	0.054524
C5orf34	-0.107501	0.0297254	409	0.318743		E2F6	-0.197161	0.00460372	205	0.0545372
CTHRC1	0.107466	0.0297801	409	0.319076		FAM64A	-0.197023	0.00463298	205	0.0547591
ZNF557	-0.107449	0.0298053	409	0.319092		ARHGAP39	0.197009	0.00463597	205	0.0547591
IL18	0.107403	0.0298759	409	0.319594		IGSF1	0.197005	0.00463678	205	0.0547591
ZNF512	-0.107341	0.0299714	409	0.320327		NFXL1	-0.197004	0.00463717	205	0.0547591
AGTRAP	0.107328	0.029992	409	0.320327		ARID2	-0.196939	0.00465091	205	0.0548192
SNRPE	-0.107312	0.0300167	409	0.320337		MAMLD1	-0.196937	0.00465136	205	0.0548192
ZNF746	-0.107253	0.0301075	409	0.320612		RBM20	-0.196918	0.00465531	205	0.0548192
PDZK1IP1	0.107248	0.0301156	409	0.320612		CDKN2C	-0.19691	0.004657	205	0.0548192
SERAC1	-0.107247	0.0301164	409	0.320612		NOL8	-0.196877	0.00466406	205	0.054859
CBLL1	-0.107233	0.0301377	409	0.320612		ASCC1	0.19681	0.0046785	205	0.0549853
PLA2G4A	-0.107196	0.0301954	409	0.320668		FANCI	-0.19677	0.00468701	205	0.0550418
SFT2D2	-0.10719	0.0302045	409	0.320668		PTPRO	-0.196749	0.00469159	205	0.0550522
SIRT1	-0.107184	0.0302144	409	0.320668		ELK3	-0.196704	0.00470114	205	0.0551208
TDRD7	-0.10705	0.0304217	409	0.322614		PTN	-0.196577	0.00472869	205	0.05536
FLNA	0.107026	0.03046	409	0.322766		C10orf4	0.196546	0.00473526	205	0.05536
DCAF6	-0.106968	0.0305504	409	0.32347		KLHL5	0.196533	0.00473816	205	0.05536
FAM172A	-0.106892	0.0306695	409	0.324282		CYP2J2	0.196528	0.00473933	205	0.05536
SLC9A3R2	0.106888	0.0306753	409	0.324282		ADAM21P1	-0.196517	0.00474157	205	0.05536
PRNP	0.106805	0.0308067	409	0.325016		PWWP2B	0.196507	0.00474387	205	0.05536
ZNF844	-0.106782	0.030843	409	0.325016		MAP4	0.196479	0.00474994	205	0.0553874
ZBTB26	-0.10678	0.030845	409	0.325016		C13orf23	-0.19641	0.0047648	205	0.0555172
ITFG3	0.106774	0.0308555	409	0.325016		ALK	-0.196332	0.00478184	205	0.0556583
RHBDD2	0.106742	0.0309064	409	0.325016		NT5DC1	0.196321	0.00478439	205	0.0556583
KIAA1107	-0.106734	0.0309176	409	0.325016		C17orf58	-0.196292	0.00479075	205	0.0556888
RPS6KA6	-0.106721	0.0309393	409	0.325016		C17orf71	-0.196125	0.00482743	205	0.0560713
QARS	0.106703	0.030967	409	0.325016		ACTN2	0.196094	0.00483416	205	0.0561057
FKBP14	0.106702	0.0309686	409	0.325016		GTF2H2C	-0.196033	0.00484754	205	0.0562171
GLE1	-0.106691	0.0309861	409	0.325016		NEDD1	-0.195971	0.00486136	205	0.0563165
AGL	-0.106663	0.0310304	409	0.325228		GFAP	0.195961	0.00486368	205	0.0563165
GFM2	-0.106602	0.0311272	409	0.325988		EGFR	-0.195754	0.00490978	205	0.0568052
ITGAE	-0.10653	0.0312422	409	0.326194		FOXM1	-0.195722	0.00491695	205	0.0568052
EGF	-0.106526	0.0312479	409	0.326194		NDUFC2	0.19572	0.00491734	205	0.0568052
COL6A3	0.106519	0.0312596	409	0.326194		HEATR7A	0.195651	0.00493284	205	0.05694
CSPG4	0.106511	0.0312732	409	0.326194		RAD18	-0.19552	0.00496227	205	0.0572353
GUSBP1	-0.106504	0.0312832	409	0.326194		C1orf198	0.195472	0.00497322	205	0.0573172
KIAA0284	0.106499	0.0312921	409	0.326194		ARL15	-0.195424	0.00498403	205	0.0573974
SDHD	-0.106397	0.0314556	409	0.327644		FANCC	-0.195387	0.00499253	205	0.0574508
ANXA2P1	0.106373	0.0314936	409	0.327669		FREM2	-0.195317	0.00500831	205	0.0575878
POT1	-0.106355	0.0315216	409	0.327669		GNS	-0.195285	0.00501574	205	0.0576127
GPR176	0.106336	0.0315533	409	0.327669		OR5D14	0.195268	0.00501962	205	0.0576127
EPM2A	-0.106335	0.0315553	409	0.327669		AACSL	0.195257	0.00502209	205	0.0576127
DYM	-0.106313	0.0315898	409	0.32773		ITGA4	-0.195218	0.00503099	205	0.0576703
ZBTB24	-0.106301	0.0316099	409	0.32773		PCYT1A	-0.19518	0.00503975	205	0.0577263
PTPN4	-0.106154	0.0318475	409	0.329887		DCAF7	-0.195026	0.00507503	205	0.0580857
GFOD2	0.106142	0.0318669	409	0.329887		MIB2	0.194999	0.00508119	205	0.0581115
ARMC7	-0.106075	0.0319753	409	0.33046		MRVI1	0.194972	0.00508746	205	0.0581385
CRBN	-0.106067	0.0319873	409	0.33046		C11orf20	0.194904	0.00510312	205	0.0582727
HECTD3	0.106062	0.0319959	409	0.33046		MAEL	-0.19488	0.00510878	205	0.0582926
MRPS17	0.106045	0.0320241	409	0.330462		ODF2	-0.194835	0.00511935	205	0.0583685
KLK6	0.106032	0.0320451	409	0.330462		RAPGEF5	0.1947	0.00515079	205	0.0586819
CCS	0.105974	0.0321394	409	0.331038		FKBP5	0.194586	0.00517732	205	0.058939
PACRGL	-0.105943	0.0321906	409	0.331038		ACVR1	-0.194536	0.00518904	205	0.0590265
EIF4H	0.105942	0.0321918	409	0.331038		EIF5AL1	-0.19452	0.00519294	205	0.0590265
RDBP	-0.105906	0.0322502	409	0.331038		PPAP2C	0.194367	0.00522888	205	0.0593789
ZGPAT	0.105889	0.0322796	409	0.331038		KDR	-0.194355	0.00523192	205	0.0593789
RP9	0.105883	0.0322885	409	0.331038		HUNK	-0.194329	0.00523801	205	0.0594027
CTNNAL1	-0.10586	0.0323266	409	0.331038		RBM27	-0.194304	0.00524392	205	0.0594244
BTG2	0.105839	0.0323608	409	0.331038		GARNL3	0.194272	0.00525159	205	0.0594661
B3GALNT1	-0.105804	0.0324192	409	0.331038		ATR	-0.194244	0.00525826	205	0.0594914
LOC400759	-0.105802	0.0324218	409	0.331038		CHRNA5	-0.194216	0.00526483	205	0.0594914
PRPSAP2	-0.105801	0.0324232	409	0.331038		PHF12	-0.194212	0.00526582	205	0.0594914
SMEK2	-0.105785	0.0324497	409	0.331038		ADD1	0.194162	0.0052778	205	0.0595815
KLHL24	-0.105775	0.0324669	409	0.331038		RBM12B	-0.194071	0.00529951	205	0.0597812
TIRAP	-0.105727	0.032545	409	0.331038		GNPTAB	-0.193985	0.00532003	205	0.0599075
FOSL1	0.105727	0.032545	409	0.331038		ATHL1	0.193959	0.00532645	205	0.0599075
PSIP1	-0.10569	0.032606	409	0.331038		ALG1	-0.193958	0.00532659	205	0.0599075
PLAUR	0.105675	0.0326317	409	0.331038		LEMD3	-0.193957	0.00532681	205	0.0599075
THOC7	-0.105673	0.0326354	409	0.331038		ACO2	0.193914	0.00533713	205	0.0599405
APTX	-0.105669	0.0326413	409	0.331038		ECHS1	0.193912	0.0053378	205	0.0599405
ZRANB2	-0.105652	0.0326698	409	0.331038		CUL4B	-0.193852	0.00535223	205	0.0600444
TBRG4	0.105652	0.0326699	409	0.331038		BZW1	-0.193818	0.00536045	205	0.0600444
MTIF2	-0.105638	0.0326921	409	0.331038		MCAM	-0.193807	0.00536313	205	0.0600444
POLR2I	-0.105637	0.032695	409	0.331038		MTMR10	0.193807	0.0053632	205	0.0600444
PPP2R1B	-0.105634	0.0326994	409	0.331038		PLXNC1	-0.193783	0.00536879	205	0.0600618
TTC39A	-0.105624	0.0327154	409	0.331038		PDIA4	-0.19369	0.0053915	205	0.0602587
ATP13A2	0.1056	0.0327566	409	0.331205		PLD5	-0.193666	0.00539742	205	0.0602587
SMARCD2	-0.105579	0.0327905	409	0.331229		RECQL5	0.193652	0.00540086	205	0.0602587
ZSWIM4	0.105556	0.0328295	409	0.331229		FLNB	0.193644	0.00540259	205	0.0602587
C12orf10	-0.105552	0.0328354	409	0.331229		MLL2	-0.193518	0.00543347	205	0.0605578
MEGF10	-0.105539	0.0328572	409	0.331229		EPB41L2	0.193367	0.00547053	205	0.0609251
RAB11FIP1	0.105518	0.0328913	409	0.331324		CENPO	-0.193287	0.00549024	205	0.061099
RHCG	0.105456	0.0329963	409	0.331382		C17orf28	0.193236	0.005503	205	0.0611952
NCBP1	-0.105454	0.0329989	409	0.331382		KIAA1586	-0.193192	0.00551381	205	0.0612696
DRG1	-0.105446	0.0330131	409	0.331382		ETFB	0.193135	0.00552803	205	0.0613818
GPR172A	0.105444	0.0330164	409	0.331382		FLJ40292	0.19307	0.0055442	205	0.0614138
AHCY	-0.105425	0.0330477	409	0.331382		NDUFS7	0.193069	0.00554444	205	0.0614138
SLC9A9	-0.105385	0.0331152	409	0.331382		RAB11B	0.193061	0.00554656	205	0.0614138
PRPF4	-0.105383	0.0331176	409	0.331382		HEPN1	0.193057	0.00554742	205	0.0614138
PHF15	0.105377	0.0331274	409	0.331382		IFNAR2	-0.192956	0.00557282	205	0.0615797
MRPL10	-0.10537	0.0331392	409	0.331382		ARL6IP1	-0.192953	0.00557365	205	0.0615797
HIF1A	0.105368	0.0331432	409	0.331382		MGC16275	0.192945	0.00557561	205	0.0615797
KIAA1609	0.10532	0.0332235	409	0.331851		OR4X1	0.192931	0.00557896	205	0.0615797
C18orf32	-0.105311	0.0332393	409	0.331851		NLGN3	-0.192852	0.00559899	205	0.0617549
ZNF32	-0.105287	0.0332796	409	0.332007		LGR5	0.192805	0.00561083	205	0.0618129
ZNF713	0.105209	0.0334103	409	0.333064		DEGS1	-0.192792	0.0056141	205	0.0618129
ZXDC	0.10519	0.0334419	409	0.333133		HS3ST3A1	-0.192781	0.00561671	205	0.0618129
C7orf10	0.105142	0.0335231	409	0.333478		EVC	-0.192756	0.005623	205	0.0618363
SAP18	-0.10514	0.0335275	409	0.333478		PARP9	-0.192689	0.00564014	205	0.0619762
ZNF280C	-0.105126	0.0335508	409	0.333478		NES	-0.192673	0.00564404	205	0.0619762
RYK	-0.105094	0.0336054	409	0.33349		FKBP1A	-0.192645	0.00565135	205	0.0619895
ZFAND1	-0.105092	0.0336093	409	0.33349		HIST1H2BJ	-0.192636	0.00565359	205	0.0619895
C20orf24	-0.105066	0.033653	409	0.33349		ALG9	-0.1926	0.00566276	205	0.0620444
EPHX1	-0.105053	0.0336754	409	0.33349		MRPS28	0.192533	0.00567972	205	0.0621821
CCL11	0.105052	0.0336759	409	0.33349		CRYBB1	0.192513	0.00568476	205	0.0621821
SERGEF	0.105025	0.033723	409	0.333712		CBY1	0.192498	0.00568869	205	0.0621821
RPS10	-0.104969	0.0338188	409	0.334414		QDPR	0.192485	0.00569205	205	0.0621821
HINT1	-0.10495	0.0338506	409	0.334482		IFT52	-0.192465	0.00569719	205	0.0621926
SLC10A3	0.104924	0.0338954	409	0.334653		CCDC106	0.192269	0.00574726	205	0.0626932
CAPN5	0.104893	0.0339479	409	0.334653		DDX21	-0.192241	0.00575457	205	0.0627269
C2orf42	-0.104884	0.0339639	409	0.334653		REEP6	0.192214	0.00576161	205	0.0627577
PDPK1	0.104882	0.0339673	409	0.334653		CAMK2G	0.192065	0.00580015	205	0.0631101
SMC6	-0.104844	0.0340314	409	0.334932		NOVA1	-0.192056	0.00580244	205	0.0631101
PDCD6	-0.104821	0.0340719	409	0.334932		FAM200B	0.192003	0.00581629	205	0.0631985
PM20D2	-0.104804	0.0341002	409	0.334932		ITPKB	0.191982	0.00582182	205	0.0631985
SNRNP70	0.104802	0.0341044	409	0.334932		CHRD	0.191976	0.00582332	205	0.0631985
PSMD5	-0.104793	0.0341199	409	0.334932		PBK	-0.191935	0.00583395	205	0.0632677
KTELC1	-0.104724	0.0342375	409	0.335842		C6orf70	0.191911	0.00584023	205	0.0632897
SYNC	0.104632	0.0343965	409	0.337027		DISC2	-0.191894	0.00584465	205	0.0632915
ZCCHC7	-0.104626	0.0344084	409	0.337027		DDX52	-0.191785	0.00587327	205	0.06351
C1orf56	-0.104594	0.0344631	409	0.337225		CCNA2	-0.191784	0.00587369	205	0.06351
TMEM106B	-0.104574	0.0344982	409	0.337225		BRAF	-0.191769	0.00587763	205	0.06351
SOD1	-0.104554	0.0345322	409	0.337225		OSGIN2	0.191751	0.00588234	205	0.0635147
TBPL1	-0.104543	0.0345517	409	0.337225		DEK	-0.191734	0.00588672	205	0.0635159
ITGB6	0.104531	0.0345717	409	0.337225		ARAP3	-0.191658	0.00590689	205	0.0636453
CEMP1	0.104521	0.0345899	409	0.337225		NFATC3	-0.191656	0.00590727	205	0.0636453
FAM92A1	-0.104502	0.0346227	409	0.337225		HOXD1	0.19155	0.00593534	205	0.0639015
PECI	-0.104499	0.0346289	409	0.337225		AMACR	-0.191513	0.00594509	205	0.0639602
CYB5R3	0.104471	0.0346772	409	0.337451		NCRNA00085	0.191478	0.00595443	205	0.0639657
RNF38	-0.104454	0.0347073	409	0.3375		NIPAL1	-0.191467	0.00595737	205	0.0639657
TMED9	0.104431	0.034746	409	0.337633		C1orf135	-0.191455	0.00596059	205	0.0639657
LEO1	0.104414	0.034777	409	0.337691		IPMK	-0.191447	0.0059628	205	0.0639657
CCL22	0.10432	0.0349405	409	0.338946		RC3H2	-0.191355	0.00598726	205	0.0641819
STAMBP	-0.104311	0.0349566	409	0.338946		RNASE13	0.191318	0.00599712	205	0.0642413
KPNA3	-0.104274	0.0350221	409	0.339336		CDC25A	-0.191257	0.00601346	205	0.0643148
LOC285359	-0.10421	0.0351339	409	0.340175		C12orf32	-0.191252	0.00601478	205	0.0643148
PJA1	0.104147	0.0352462	409	0.341002		GOSR2	-0.191244	0.00601695	205	0.0643148
STAU2	-0.104133	0.03527	409	0.341002		FAM3C	-0.191199	0.00602915	205	0.0643947
SSBP1	-0.104059	0.0354015	409	0.341727		C9orf96	0.191179	0.00603455	205	0.0643947
LRRC37B2	-0.104046	0.0354253	409	0.341727		E2F7	-0.191168	0.00603741	205	0.0643947
NPM1	-0.104044	0.0354286	409	0.341727		PHF8	-0.19109	0.00605857	205	0.0645741
KIAA1826	-0.104031	0.0354512	409	0.341727		DNMT3A	-0.191061	0.00606627	205	0.0646099
ZFP161	-0.104019	0.0354718	409	0.341727		LAMP1	0.191027	0.00607547	205	0.0646616
ZNF367	-0.103979	0.0355434	409	0.342172		HIBCH	0.190996	0.00608395	205	0.0646838
FAM132A	0.103949	0.0355978	409	0.34245		HMGN4	-0.190983	0.00608747	205	0.0646838
SGK3	-0.103917	0.035654	409	0.34269		PLXNB3	0.190971	0.0060906	205	0.0646838
MINPP1	-0.103906	0.0356735	409	0.34269		PCDH17	-0.190945	0.00609776	205	0.0647137
CD3EAP	0.103856	0.0357626	409	0.343155		CDCA7	-0.190909	0.00610742	205	0.06477
WDR61	-0.103851	0.0357729	409	0.343155		RIPPLY1	0.190879	0.00611579	205	0.0648126
PXN	0.103785	0.0358911	409	0.343433		ATAD2	-0.19086	0.00612095	205	0.0648211
ATP5A1	-0.103776	0.0359058	409	0.343433		NHLRC2	-0.190803	0.00613657	205	0.0649403
TMEM182	-0.103757	0.0359401	409	0.343433		NPFF	0.190786	0.00614106	205	0.0649416
PKD1	0.103743	0.035965	409	0.343433		MKI67IP	-0.190735	0.00615512	205	0.0649499
TRIAP1	-0.103739	0.0359732	409	0.343433		PCYT2	0.19073	0.00615633	205	0.0649499
SCAMP2	0.103736	0.0359789	409	0.343433		MELK	-0.19072	0.00615919	205	0.0649499
THAP4	0.103703	0.0360379	409	0.343433		PEX11G	0.1907	0.00616456	205	0.0649499
C9orf5	-0.103672	0.0360944	409	0.343433		PROS1	-0.190684	0.00616896	205	0.0649499
C2orf54	0.103655	0.0361237	409	0.343433		DNAJB12	0.190671	0.00617253	205	0.0649499
CYP2R1	0.103642	0.0361472	409	0.343433		MRE11A	-0.190665	0.00617419	205	0.0649499
IL1RN	0.103624	0.0361801	409	0.343433		CLDN1	-0.190656	0.00617677	205	0.0649499
MOBKL1A	0.103621	0.0361861	409	0.343433		MAMDC4	0.190547	0.00620685	205	0.0651979
TBL3	0.103607	0.0362118	409	0.343433		FAM83D	-0.190538	0.00620911	205	0.0651979
WDR35	-0.103592	0.036238	409	0.343433		GPD2	-0.190482	0.00622478	205	0.0653162
ACSS2	0.103576	0.036267	409	0.343433		LOC100271836	-0.190355	0.00625984	205	0.0656378
SRPRB	-0.103574	0.0362705	409	0.343433		NUP88	-0.190315	0.00627119	205	0.0657106
NFU1	-0.103573	0.0362734	409	0.343433		NCAPG	-0.190263	0.00628565	205	0.0657691
ZNF627	-0.10356	0.0362967	409	0.343433		GJA9	0.19025	0.00628924	205	0.0657691
SLC38A9	-0.103551	0.036312	409	0.343433		BLM	-0.190232	0.00629433	205	0.0657691
CYP4F11	-0.103549	0.0363161	409	0.343433		CDKN3	-0.19022	0.00629745	205	0.0657691
SBNO2	0.103537	0.0363374	409	0.343433		ARHGAP11A	-0.190215	0.00629888	205	0.0657691
PNO1	-0.103508	0.0363905	409	0.34364		AXL	0.190173	0.00631066	205	0.0658459
HUS1	0.103497	0.0364103	409	0.34364		FLJ45244	0.190149	0.00631743	205	0.0658703
CNTN2	-0.103471	0.036458	409	0.343755		PLXNA2	-0.190119	0.00632578	205	0.0659113
MAOB	0.103462	0.0364735	409	0.343755		GNRHR	-0.190043	0.00634718	205	0.0660804
NPEPPS	-0.103435	0.0365226	409	0.343977		FAM111B	-0.19003	0.00635089	205	0.0660804
ID2	-0.103362	0.0366573	409	0.344891		GDF10	0.189998	0.00635999	205	0.0661287
MYO1B	0.103354	0.0366709	409	0.344891		MLL5	-0.18997	0.00636788	205	0.0661646
FAM200B	-0.103307	0.0367577	409	0.345466		NR2C2AP	-0.189926	0.00638028	205	0.0661806
PFN2	-0.103285	0.0367976	409	0.34551		ESCO2	-0.189911	0.00638445	205	0.0661806
STRADA	-0.103271	0.0368225	409	0.34551		FAM167A	0.189893	0.0063897	205	0.0661806
EPHA3	-0.103262	0.0368393	409	0.34551		PDE6C	0.189883	0.00639245	205	0.0661806
ZMAT3	-0.103195	0.0369627	409	0.346425		KCNMB4	0.189864	0.00639796	205	0.0661806
PCDHGC3	0.103179	0.036992	409	0.346459		DDX3X	-0.189855	0.00640026	205	0.0661806
GNAL	-0.103149	0.0370481	409	0.346743		ORC6L	-0.189854	0.00640055	205	0.0661806
HMGN2	-0.103128	0.0370857	409	0.346752		AQP7P3	0.189728	0.00643659	205	0.066507
PCDHGB7	-0.10312	0.0371005	409	0.346752		EED	0.189657	0.00645676	205	0.0666003
TOMM22	-0.103087	0.0371619	409	0.346854		PNPLA3	-0.18965	0.00645886	205	0.0666003
ARHGEF18	0.10306	0.0372116	409	0.346854		D2HGDH	0.189649	0.00645905	205	0.0666003
NSF	-0.103047	0.0372362	409	0.346854		PTPRD	0.189495	0.00650313	205	0.0670066
ZNF207	-0.103046	0.0372379	409	0.346854		HAUS8	-0.18948	0.00650746	205	0.0670066
HOPX	-0.103034	0.0372601	409	0.346854		PVT1	-0.189448	0.00651672	205	0.0670555
CDK4	-0.103021	0.0372834	409	0.346854		NCRNA00105	0.189413	0.00652696	205	0.0671145
CDC14A	-0.103017	0.0372917	409	0.346854		BYSL	-0.189367	0.00654025	205	0.0672047
INF2	0.102961	0.0373962	409	0.34742		CCT3	-0.189297	0.00656041	205	0.0673653
DVL1	0.102956	0.0374041	409	0.34742		FAM78B	-0.189275	0.0065669	205	0.0673855
HOXA4	0.102907	0.0374963	409	0.347959		PIGQ	0.18922	0.00658285	205	0.0674947
RNF144A	-0.102877	0.0375525	409	0.347959		FDFT1	0.1892	0.00658865	205	0.0674947
ZFAND6	-0.102866	0.0375716	409	0.347959		AKR1C1	0.189172	0.00659686	205	0.0674947
EHF	0.102866	0.037572	409	0.347959		FAH	0.189155	0.00660168	205	0.0674947
GTF2B	-0.102853	0.0375972	409	0.347959		BTN2A2	-0.189151	0.00660281	205	0.0674947
TBC1D17	0.102842	0.0376172	409	0.347959		C13orf34	-0.189145	0.00660476	205	0.0674947
MRPL54	-0.102797	0.0377008	409	0.348315		DYNC1LI2	0.189063	0.00662867	205	0.0676925
MAPKBP1	0.102794	0.0377074	409	0.348315		PI4K2B	-0.18898	0.00665302	205	0.067887
PHLDA3	0.102702	0.0378799	409	0.349466		BAG1	0.188966	0.00665721	205	0.067887
CALCOCO2	-0.1027	0.0378839	409	0.349466		CEP97	-0.188951	0.0066614	205	0.067887
CUL4B	-0.10268	0.0379208	409	0.349567		FAM55B	-0.188922	0.0066701	205	0.0679195
GPR162	-0.102633	0.0380093	409	0.350143		EXTL3	-0.188897	0.00667734	205	0.0679195
MFSD2A	0.102609	0.0380551	409	0.350326		PABPN1	0.188884	0.0066811	205	0.0679195
C2orf60	-0.102561	0.0381455	409	0.350918		PLIN1	0.188878	0.00668285	205	0.0679195
CWF19L1	-0.102542	0.0381821	409	0.351007		MDH2	-0.188786	0.00671025	205	0.0681332
TUBE1	-0.102527	0.038209	409	0.351007		OR51B6	0.188776	0.00671304	205	0.0681332
LSM14A	-0.102514	0.0382334	409	0.351007		CHAF1B	-0.188745	0.00672231	205	0.0681808
NRIP3	-0.102475	0.0383074	409	0.351446		C19orf69	-0.188623	0.00675861	205	0.0685023
SMAD2	-0.102434	0.0383855	409	0.351731		PSMD12	-0.188568	0.00677497	205	0.0685737
TRIM59	-0.102432	0.0383906	409	0.351731		CAPRIN1	-0.188554	0.00677917	205	0.0685737
RELT	0.102383	0.0384835	409	0.352224		C3orf1	0.188547	0.00678137	205	0.0685737
AEBP1	0.102372	0.0385033	409	0.352224		HSPA1L	0.188537	0.00678409	205	0.0685737
PDE4D	-0.102362	0.0385229	409	0.352224		KIF15	-0.188437	0.0068141	205	0.0688303
XRCC6BP1	-0.102319	0.0386047	409	0.352733		IRF1	-0.188415	0.00682069	205	0.0688501
C5orf22	-0.102292	0.0386567	409	0.352822		NARS2	-0.188345	0.00684173	205	0.0690157
TNFRSF1A	0.102283	0.0386736	409	0.352822		HDAC10	0.188325	0.00684787	205	0.0690308
TTC30B	-0.102273	0.0386931	409	0.352822		CSNK1G3	-0.188225	0.00687816	205	0.0692657
SLC35A5	-0.102234	0.0387676	409	0.352888		ABHD12	0.188217	0.00688048	205	0.0692657
PLOD3	0.102221	0.0387926	409	0.352888		C16orf75	-0.188198	0.00688632	205	0.0692776
ZNF276	0.102218	0.0387993	409	0.352888		FANCD2	-0.188106	0.00691403	205	0.0694938
ZFYVE26	0.102214	0.0388051	409	0.352888		PIGV	0.188087	0.00691989	205	0.0694938
ATP5B	-0.102158	0.0389141	409	0.353641		C9orf9	0.188081	0.00692183	205	0.0694938
ITPR3	0.102107	0.0390108	409	0.354281		LTC4S	0.188003	0.00694539	205	0.0696834
HERPUD2	0.102093	0.0390393	409	0.3543		PDXK	0.187964	0.00695746	205	0.0697267
FUNDC2	-0.102063	0.0390974	409	0.354398		PAQR4	0.187958	0.00695908	205	0.0697267
RBBP9	-0.102042	0.0391379	409	0.354398		C3orf26	-0.187779	0.00701416	205	0.0701517
TCF7L2	0.102033	0.0391551	409	0.354398		OR3A3	0.187778	0.00701435	205	0.0701517
TCP1	-0.102026	0.0391685	409	0.354398		MYH7B	0.187774	0.00701564	205	0.0701517
STK10	0.102013	0.0391933	409	0.354398		C11orf54	0.187758	0.0070207	205	0.0701551
SEPT11	0.101992	0.0392331	409	0.354398		LNPEP	-0.187688	0.00704217	205	0.0702447
C19orf61	0.10198	0.0392578	409	0.354398		NR2F2	-0.18767	0.00704783	205	0.0702447
DGAT1	0.101975	0.039267	409	0.354398		IQGAP1	-0.187663	0.00704986	205	0.0702447
ASAP2	-0.101965	0.0392869	409	0.354398		GTF2A1	-0.187657	0.0070519	205	0.0702447
EPCAM	-0.101897	0.0394175	409	0.355338		LOC285045	0.187652	0.00705327	205	0.0702447
CDH13	0.101867	0.0394759	409	0.355586		C18orf16	0.187626	0.0070613	205	0.0702776
ARID2	-0.101852	0.0395053	409	0.355586		BBOX1	0.187597	0.00707039	205	0.0703183
TTC39B	-0.101832	0.0395447	409	0.355586		NRAS	-0.187583	0.00707484	205	0.0703183
ZNF184	-0.101829	0.0395506	409	0.355586		ARIH1	-0.187564	0.00708051	205	0.0703277
LTBP2	0.101789	0.0396276	409	0.355869		AP1M1	-0.187524	0.00709303	205	0.070366
C5orf28	-0.101786	0.0396349	409	0.355869		NME1	-0.187519	0.00709446	205	0.070366
OPA3	0.101742	0.0397211	409	0.355998		ABR	0.187506	0.00709855	205	0.070366
FYTTD1	-0.101731	0.0397414	409	0.355998		CLIP1	-0.187488	0.00710437	205	0.0703768
SPR	-0.101729	0.0397464	409	0.355998		DERL1	-0.18744	0.00711932	205	0.070439
ARPC5	-0.101709	0.0397847	409	0.355998		PTPN12	-0.187437	0.00712011	205	0.070439
LOC100130776	0.101701	0.0398014	409	0.355998		RAET1K	-0.187285	0.00716755	205	0.0708611
ACBD6	-0.101697	0.039808	409	0.355998		MAP3K2	-0.187232	0.00718421	205	0.0709787
TMEM116	-0.101672	0.0398578	409	0.356207		NFATC4	0.187197	0.00719534	205	0.071025
STMN1	-0.101593	0.0400132	409	0.356558		CPEB3	0.187183	0.00719975	205	0.071025
PTAR1	-0.101591	0.0400157	409	0.356558		GPR44	0.187161	0.00720684	205	0.071025
DHCR7	0.101587	0.0400251	409	0.356558		GRM3	0.187157	0.00720799	205	0.071025
PCYT1B	-0.101586	0.0400258	409	0.356558		FGFR1	-0.187101	0.0072257	205	0.0711523
TMEM147	-0.101584	0.0400294	409	0.356558		GNA11	-0.187076	0.00723369	205	0.0711839
SMARCAD1	-0.101513	0.0401708	409	0.357582		ACPP	-0.187056	0.00723982	205	0.0711971
FAM83H	0.101461	0.0402724	409	0.358204		NUDT16L1	0.186966	0.00726845	205	0.0714315
POLI	-0.101439	0.0403161	409	0.358204		ATF6	-0.186908	0.00728701	205	0.0715667
IPO5	-0.101433	0.0403282	409	0.358204		ACVR1B	-0.186853	0.00730451	205	0.07166
HDLBP	0.101424	0.0403472	409	0.358204		PLCH2	0.186848	0.00730615	205	0.07166
CBX1	-0.101395	0.0404034	409	0.358462		BACH2	-0.186826	0.00731296	205	0.0716795
B3GNT9	0.101382	0.0404294	409	0.358462		RGS10	0.186795	0.00732303	205	0.071731
DUOXA1	0.101362	0.0404698	409	0.35853		FIGNL1	-0.186769	0.00733137	205	0.0717655
RANGAP1	0.101345	0.0405023	409	0.35853		AGBL5	-0.186727	0.00734472	205	0.0718488
SSR2	-0.101338	0.040517	409	0.35853		FBRSL1	0.186708	0.00735082	205	0.0718612
C16orf45	0.101315	0.040563	409	0.358702		FGF17	0.186607	0.00738336	205	0.072132
DLAT	-0.101301	0.0405899	409	0.358704		KIAA1430	-0.186575	0.00739377	205	0.0721863
OGFR	0.101236	0.0407199	409	0.3591		CHMP2B	0.186512	0.00741403	205	0.0723366
C4orf46	-0.101226	0.0407403	409	0.3591		ATP8B4	0.186464	0.00742949	205	0.0724399
FRMD6	0.101226	0.0407408	409	0.3591		CDH4	-0.186421	0.00744347	205	0.0725288
TMEM216	-0.101225	0.0407414	409	0.3591		ADAM19	-0.186379	0.00745727	205	0.0726157
VPS18	0.101204	0.0407845	409	0.359245		PSKH2	-0.186352	0.00746578	205	0.0726509
RNF115	-0.101141	0.040911	409	0.360006		POLQ	-0.18633	0.00747302	205	0.0726739
ACOT7	0.101134	0.0409243	409	0.360006		LPPR5	-0.186221	0.00750863	205	0.0729709
KLHL9	-0.101099	0.0409951	409	0.360015		BTN3A2	-0.186196	0.00751693	205	0.0729709
BRMS1	0.101095	0.0410026	409	0.360015		CALCOCO2	0.186192	0.00751828	205	0.0729709
MAPRE3	-0.101094	0.0410056	409	0.360015		PARP8	-0.18612	0.0075416	205	0.0731496
C8orf47	-0.101029	0.0411367	409	0.360931		CREB3L1	-0.186097	0.0075492	205	0.0731756
LIPG	0.100987	0.0412204	409	0.360973		ACADVL	0.186049	0.00756502	205	0.0732812
CCRN4L	0.100964	0.0412673	409	0.360973		NBL1	0.185984	0.00758653	205	0.0734418
SNRNP40	-0.100961	0.0412735	409	0.360973		PPDPF	0.185929	0.00760465	205	0.0735693
ADRM1	0.10096	0.0412741	409	0.360973		RAPH1	-0.185855	0.00762912	205	0.0737581
SLC17A9	0.100952	0.0412905	409	0.360973		LOC100129034	-0.18574	0.00766738	205	0.0740799
PPP1R12B	0.100936	0.0413239	409	0.360973		CXorf38	-0.185579	0.00772119	205	0.0744691
GPX2	-0.100916	0.0413639	409	0.360973		LCN10	0.185577	0.0077219	205	0.0744691
CCT7	-0.100907	0.0413814	409	0.360973		C16orf79	0.185575	0.00772268	205	0.0744691
C1orf52	-0.100907	0.0413827	409	0.360973		INPP5A	0.185557	0.0077285	205	0.0744738
GJB2	0.10088	0.0414375	409	0.361217		KIFC1	-0.185501	0.00774747	205	0.0744738
CYR61	0.100864	0.0414698	409	0.361264		PREP	-0.185501	0.00774758	205	0.0744738
GALNT10	0.100844	0.0415103	409	0.361368		KIAA0831	0.185501	0.00774758	205	0.0744738
SDHC	-0.100831	0.0415353	409	0.361368		RGP1	-0.185499	0.0077482	205	0.0744738
FAM175A	-0.100798	0.0416034	409	0.361614		KCTD14	-0.185481	0.00775417	205	0.074483
SLC25A16	-0.10078	0.0416401	409	0.361614		KIAA1614	-0.185428	0.00777196	205	0.0746058
FYB	0.100778	0.0416441	409	0.361614		HERPUD1	0.185386	0.00778631	205	0.0746953
CST6	0.100747	0.0417069	409	0.361703		CDH24	-0.185339	0.00780203	205	0.0747508
BARD1	-0.100691	0.0418215	409	0.361703		EN1	-0.185339	0.00780213	205	0.0747508
SUCLG1	-0.100683	0.0418372	409	0.361703		RHOG	0.185294	0.00781739	205	0.0747702
CDC37L1	-0.100675	0.0418537	409	0.361703		PRKCQ	0.185284	0.00782081	205	0.0747702
ATP10A	0.100675	0.0418539	409	0.361703		ALOX15B	0.18527	0.00782539	205	0.0747702
FBLIM1	0.100672	0.0418612	409	0.361703		RAX	0.185258	0.00782946	205	0.0747702
NTN1	0.10067	0.0418639	409	0.361703		NDC80	-0.185249	0.00783274	205	0.0747702
CHMP1A	0.100668	0.0418692	409	0.361703		OGFRL1	0.185243	0.00783481	205	0.0747702
SEH1L	-0.100648	0.0419096	409	0.36182		B3GAT2	0.185225	0.00784078	205	0.0747702
C6orf120	-0.100633	0.0419411	409	0.361859		HPR	0.185215	0.00784436	205	0.0747702
H3F3A	-0.100586	0.0420361	409	0.362301		PPP1R11	-0.185101	0.00788323	205	0.0750925
RNASE7	0.100581	0.0420461	409	0.362301		LIMS1	-0.185015	0.00791262	205	0.0753243
HADHA	-0.100516	0.0421802	409	0.363224		REV3L	-0.184864	0.00796429	205	0.0757572
ZFAND5	-0.100487	0.042241	409	0.363515		MAP1LC3B	0.184853	0.00796828	205	0.0757572
CUL1	-0.100424	0.0423709	409	0.364401		POLR2B	-0.184795	0.00798826	205	0.0758626
TRIM47	0.100359	0.0425051	409	0.364951		LY6G6C	0.184778	0.0079942	205	0.0758626
GDF11	-0.100355	0.0425128	409	0.364951		FAM24B	0.184766	0.00799814	205	0.0758626
CNTLN	-0.100353	0.0425163	409	0.364951		ATP5B	-0.184751	0.00800338	205	0.0758626
RPP30	-0.100271	0.042688	409	0.36565		FADS3	0.184741	0.00800697	205	0.0758626
GREM1	0.100267	0.0426946	409	0.36565		GATSL3	0.184719	0.00801435	205	0.0758626
GAS2L1	0.100265	0.0427	409	0.36565		RAB39	-0.184717	0.00801505	205	0.0758626
DARS	-0.100244	0.0427427	409	0.36565		CMTM6	-0.184685	0.00802644	205	0.0759221
ZBED5	-0.100236	0.04276	409	0.36565		C11orf9	0.184632	0.00804484	205	0.0759576
LOC554202	0.100225	0.0427828	409	0.36565		KCNQ1	0.184618	0.00804946	205	0.0759576
CH25H	-0.100223	0.0427876	409	0.36565		NEK6	-0.184603	0.00805492	205	0.0759576
VSIG10	-0.100181	0.042875	409	0.366039		PAPSS2	0.184602	0.00805517	205	0.0759576
NUDCD2	-0.100175	0.0428876	409	0.366039		POLR2I	0.184577	0.00806399	205	0.0759576
GLG1	0.100156	0.0429276	409	0.366149		PRUNE	-0.184575	0.00806466	205	0.0759576
NDUFB4	-0.100086	0.0430729	409	0.367156		PCDHGC4	-0.184571	0.00806594	205	0.0759576
CUTC	-0.100061	0.0431247	409	0.367165		CUL1	-0.184523	0.00808283	205	0.0760686
ANUBL1	-0.10006	0.0431285	409	0.367165		ACOX2	0.184435	0.00811346	205	0.0763086
PIK3CA	-0.100016	0.04322	409	0.367612		FBXO39	-0.184407	0.00812329	205	0.0763311
GRAMD3	0.100008	0.0432357	409	0.367612		REG1P	0.184399	0.00812611	205	0.0763311
MAMLD1	0.0999093	0.0434445	409	0.369155		HMHA1	0.184257	0.00817595	205	0.076711
CDK5	-0.0998939	0.043477	409	0.369198		LOC100132247	0.184247	0.00817976	205	0.076711
TSPY4	-0.0998608	0.0435468	409	0.369558		ANTXR2	-0.184232	0.00818498	205	0.076711
EML2	0.0998408	0.0435892	409	0.369684		AGAP7	0.184195	0.00819804	205	0.076711
SELT	-0.0997987	0.0436783	409	0.369981		PPP1R12B	0.184191	0.00819934	205	0.076711
PPP2R2B	-0.0997755	0.0437275	409	0.369981		GPM6B	0.184187	0.00820072	205	0.076711
C12orf73	-0.099771	0.0437371	409	0.369981		JOSD2	0.184182	0.00820265	205	0.076711
GRHPR	-0.0997632	0.0437535	409	0.369981		ARID1B	-0.184156	0.00821181	205	0.0767437
FAM20C	0.099758	0.0437647	409	0.369981		KLHL3	0.184143	0.00821646	205	0.0767437
MCTP1	0.0997338	0.043816	409	0.369981		MOBKL2B	0.184004	0.00826588	205	0.0771569
SMAD5	-0.0997336	0.0438164	409	0.369981		COPS3	-0.183896	0.00830427	205	0.0774666
UQCRC2	-0.0996896	0.0439099	409	0.370538		NXT1	-0.183835	0.00832622	205	0.0776227
CD70	-0.0996593	0.0439745	409	0.370742		GATS	0.183793	0.00834136	205	0.0777151
TMEM136	-0.0996525	0.0439891	409	0.370742		EPR1	-0.183753	0.00835567	205	0.0777559
TAF6	0.0996019	0.0440971	409	0.371132		CHP2	0.183751	0.00835622	205	0.0777559
ZCCHC8	-0.099587	0.0441288	409	0.371132		MEOX2	-0.183737	0.00836141	205	0.0777559
C13orf27	-0.0995821	0.0441394	409	0.371132		RAI14	-0.183673	0.00838457	205	0.0778698
MCFD2	-0.0995792	0.0441456	409	0.371132		C1orf187	-0.183663	0.00838808	205	0.0778698
SLC25A37	0.099555	0.0441973	409	0.371334		LOC441208	-0.183641	0.00839611	205	0.0778698
F2RL1	0.0995419	0.0442253	409	0.371338		2025-03-06	-0.183633	0.00839881	205	0.0778698
RPRD1A	-0.0995256	0.0442603	409	0.371401		PDE4DIP	0.183628	0.0084007	205	0.0778698
SH3D19	0.0995045	0.0443055	409	0.371442		POLA1	-0.183613	0.00840617	205	0.0778698
NME1	-0.0994975	0.0443205	409	0.371442		MYSM1	-0.183602	0.00841029	205	0.0778698
NAGPA	0.0994727	0.0443738	409	0.371658		HMSD	0.183523	0.00843862	205	0.0780689
SLC35D2	-0.0994396	0.0444449	409	0.371804		CPE	0.183508	0.0084442	205	0.0780689
ProSAPiP1	-0.0994389	0.0444465	409	0.371804		AMOT	0.183498	0.00844791	205	0.0780689
FURIN	0.0994191	0.0444889	409	0.371898		CDK6	-0.183472	0.00845742	205	0.0780689
NCAPG	-0.099408	0.0445129	409	0.371898		FUT9	0.18347	0.00845817	205	0.0780689
PEX14	0.099393	0.0445452	409	0.371937		RAG1	-0.183455	0.00846328	205	0.0780689
RNPEPL1	0.0993643	0.0446072	409	0.372224		POM121L10P	0.183431	0.00847233	205	0.0781039
AGAP3	0.099329	0.0446832	409	0.372417		BAG5	-0.183391	0.00848695	205	0.0781903
RQCD1	-0.0993279	0.0446856	409	0.372417		PANX3	0.183353	0.00850048	205	0.0782665
ICA1L	-0.0992987	0.0447487	409	0.372712		OR1E1	0.183334	0.00850751	205	0.0782828
FAM65A	0.0992366	0.0448833	409	0.37336		GPR31	-0.183257	0.0085357	205	0.0784584
ZFX	-0.0992328	0.0448915	409	0.37336		MAP3K4	-0.183247	0.00853945	205	0.0784584
GNB2	0.0992107	0.0449394	409	0.37336		PKD2L2	0.183239	0.00854242	205	0.0784584
FAM127C	-0.0992017	0.044959	409	0.37336		ARFGEF1	-0.183186	0.00856196	205	0.0785894
PUS7L	-0.0991984	0.0449661	409	0.37336		OR52E2	0.183148	0.00857599	205	0.0786697
ZNF443	-0.0991861	0.0449928	409	0.37336		COQ9	-0.183129	0.00858264	205	0.0786821
CLGN	-0.0991586	0.0450527	409	0.373434		GTF3C4	-0.183103	0.00859228	205	0.078722
C18orf55	-0.0991565	0.0450572	409	0.373434		HYAL1	0.183066	0.00860601	205	0.0787993
NXF1	0.0991128	0.0451523	409	0.373868		C3orf47	0.18305	0.00861205	205	0.0788061
EPPK1	0.0991031	0.0451734	409	0.373868		LOC402377	-0.18299	0.00863407	205	0.078959
PTPN1	0.0990942	0.0451929	409	0.373868		CSRP1	0.182904	0.00866614	205	0.0791687
PRKCH	0.0990808	0.0452221	409	0.37388		CCKAR	-0.1829	0.00866764	205	0.0791687
USP21	-0.0990367	0.0453184	409	0.374234		INCA1	0.182776	0.00871372	205	0.0795001
CREG1	-0.0990013	0.0453959	409	0.374234		GUCY1A2	-0.182773	0.00871495	205	0.0795001
IRAK4	-0.0989992	0.0454005	409	0.374234		DIRAS3	-0.182759	0.00871995	205	0.0795001
GNG10	-0.0989869	0.0454274	409	0.374234		RAD51	-0.182714	0.00873686	205	0.0795935
FAM111B	-0.0989659	0.0454733	409	0.374234		LARP6	0.182675	0.00875145	205	0.0795935
H2AFY2	-0.0989614	0.0454833	409	0.374234		GOLGA6L10	0.182673	0.00875219	205	0.0795935
FAM165B	-0.0989609	0.0454845	409	0.374234		NR1H2	0.182667	0.0087547	205	0.0795935
GJB4	0.0989597	0.0454871	409	0.374234		HINT3	0.18265	0.00876083	205	0.0795935
TRIM16L	-0.0989309	0.0455503	409	0.374278		MRPS10	-0.182646	0.00876229	205	0.0795935
PSMA5	-0.0989308	0.0455504	409	0.374278		FAM120B	-0.182474	0.00882719	205	0.0800647
TWF2	0.0989192	0.0455759	409	0.374278		FLJ90757	0.182474	0.00882721	205	0.0800647
BCR	0.0988846	0.0456519	409	0.374383		MYOC	0.182457	0.00883365	205	0.0800647
SDHAF1	-0.0988759	0.045671	409	0.374383		BIRC5	-0.182443	0.00883894	205	0.0800647
GNAI2	0.0988684	0.0456876	409	0.374383		RGS2	0.182437	0.00884107	205	0.0800647
LDLR	0.0988628	0.0456999	409	0.374383		JKAMP	0.182419	0.00884781	205	0.080077
FAHD2A	-0.0987985	0.0458417	409	0.374595		NUDT21	-0.182366	0.00886819	205	0.0802127
PLA2G15	0.0987925	0.0458549	409	0.374595		INTS4	-0.182344	0.0088764	205	0.0802381
PRKAG2	-0.0987823	0.0458775	409	0.374595		BCL2L1	0.182277	0.00890174	205	0.0804087
DNAH14	-0.0987645	0.0459167	409	0.374595		PROK1	0.182266	0.00890608	205	0.0804087
ZBTB39	-0.0987622	0.0459218	409	0.374595		LOC728875	0.18222	0.00892335	205	0.0805127
FAM13B	-0.0987491	0.0459507	409	0.374595		CNDP1	0.182207	0.00892842	205	0.0805127
GNPTG	0.0987487	0.0459517	409	0.374595		C5orf15	-0.182174	0.00894123	205	0.0805794
GGCT	0.0987347	0.0459826	409	0.374595		C8orf51	-0.182099	0.00896994	205	0.0807727
PLIN3	0.0987277	0.045998	409	0.374595		FAM123A	0.182079	0.0089774	205	0.0807727
C14orf21	0.0987251	0.0460038	409	0.374595		HSFX2	0.182075	0.00897896	205	0.0807727
LRRC8A	0.0986993	0.046061	409	0.374834		FAM84A	-0.182053	0.00898735	205	0.0807817
PURB	0.0986814	0.0461007	409	0.37493		DNAJC15	0.182044	0.00899082	205	0.0807817
THOC3	-0.0986577	0.0461533	409	0.375131		PDIA2	0.181956	0.00902452	205	0.0809999
ANKDD1A	0.0986381	0.0461968	409	0.375258		PRPF40A	-0.181948	0.00902795	205	0.0809999
NKIRAS1	-0.0986045	0.0462716	409	0.375531		C9orf102	-0.181939	0.00903144	205	0.0809999
C16orf42	0.0985833	0.0463187	409	0.375531		ADAM17	-0.181887	0.00905127	205	0.0811288
TRAFD1	-0.0985805	0.0463249	409	0.375531		ALDH1B1	-0.181835	0.00907147	205	0.0812609
KLHL13	-0.0985728	0.0463419	409	0.375531		FER	-0.181813	0.00907986	205	0.0812872
POPDC3	-0.0985377	0.0464203	409	0.375553		EGFL7	0.181792	0.00908808	205	0.0813118
AIM1L	0.0985192	0.0464616	409	0.375553		CDC25C	-0.181689	0.00912811	205	0.0815691
MRPS30	-0.0985059	0.0464912	409	0.375553		E2F8	-0.181685	0.00912951	205	0.0815691
RNF167	-0.0984939	0.0465181	409	0.375553		CTNNBIP1	0.181666	0.00913719	205	0.0815691
GEMIN4	-0.0984893	0.0465284	409	0.375553		ANXA9	0.181661	0.00913877	205	0.0815691
CCNT1	-0.0984721	0.0465667	409	0.375553		NCOA5	-0.181637	0.00914812	205	0.0816036
MOBKL3	-0.098472	0.0465669	409	0.375553		HIPK2	0.181608	0.00915969	205	0.0816525
VPS8	-0.0984717	0.0465676	409	0.375553		NUP210	-0.181579	0.0091709	205	0.0816525
THAP6	-0.0984512	0.0466136	409	0.375698		FAM25A	0.181578	0.00917117	205	0.0816525
GLA	-0.0984377	0.0466437	409	0.375716		HADHB	0.181559	0.00917888	205	0.0816525
EIF1B	-0.0984239	0.0466746	409	0.375741		CD276	-0.181544	0.00918463	205	0.0816525
DPH5	-0.0983911	0.0467483	409	0.376109		HS2ST1	-0.181525	0.00919193	205	0.0816525
ZW10	-0.0983749	0.0467846	409	0.376176		MYD88	-0.181525	0.00919201	205	0.0816525
COL12A1	0.0983207	0.0469063	409	0.376865		CAMSAP1L1	-0.181507	0.00919923	205	0.0816679
RIPK4	0.0983044	0.046943	409	0.376865		CYTH1	0.1814	0.00924122	205	0.0819918
GOLGA7B	0.0982971	0.0469595	409	0.376865		GBP6	-0.181281	0.00928814	205	0.0823589
CAP1	0.0982784	0.0470017	409	0.376865		C3orf36	-0.181235	0.00930632	205	0.0824709
RNF14	-0.0982746	0.0470101	409	0.376865		PSAP	0.181188	0.00932491	205	0.082534
C6orf167	-0.0982449	0.0470771	409	0.377177		KARS	-0.181183	0.00932677	205	0.082534
BNC1	0.0981988	0.0471813	409	0.377787		LOC729176	-0.181175	0.00933007	205	0.082534
C1orf156	-0.09818	0.047224	409	0.377819		FKBP8	0.181113	0.00935459	205	0.0827017
TTK	-0.0981722	0.0472415	409	0.377819		BMP8A	0.181088	0.00936462	205	0.0827412
ENTPD2	0.0981489	0.0472942	409	0.378017		FAM149B1	0.181066	0.00937321	205	0.0827679
UBE2E1	-0.0980914	0.0474247	409	0.378835		AP1G2	0.180861	0.00945539	205	0.0834441
AKR1A1	-0.0980263	0.0475728	409	0.37976		CCL1	0.180814	0.00947432	205	0.0835503
RBBP4	-0.0980003	0.0476318	409	0.37976		C1orf128	0.180803	0.00947865	205	0.0835503
KIF13B	0.0979916	0.0476517	409	0.37976		LOC389705	0.180776	0.0094894	205	0.0835658
TCEAL1	-0.097991	0.0476532	409	0.37976		DCPS	-0.180771	0.00949165	205	0.0835658
SYT7	0.0979776	0.0476837	409	0.379778		C6orf162	0.180731	0.00950763	205	0.0836122
RWDD2A	-0.0978985	0.0478644	409	0.380548		GLUD1	0.180722	0.00951139	205	0.0836122
APH1A	-0.0978735	0.0479217	409	0.380548		FUT11	-0.180716	0.00951378	205	0.0836122
C20orf30	-0.0978701	0.0479294	409	0.380548		COPB2	-0.180681	0.00952799	205	0.0836877
HSPA14	-0.0978678	0.0479347	409	0.380548		KBTBD2	-0.180658	0.00953703	205	0.0837177
SENP3	-0.0978515	0.0479721	409	0.380548		C10orf32	0.180591	0.0095642	205	0.0838281
CALD1	0.0978451	0.0479868	409	0.380548		POLR3B	-0.18059	0.00956481	205	0.0838281
POLR2D	-0.0978389	0.0480009	409	0.380548		ADD2	-0.180585	0.00956651	205	0.0838281
IPMK	-0.0978365	0.0480065	409	0.380548		PRTFDC1	0.180566	0.00957439	205	0.0838478
BLMH	-0.0977805	0.048135	409	0.380895		DPP9	-0.180544	0.00958345	205	0.0838778
YARS	0.0977671	0.0481658	409	0.380895		C9orf172	0.180378	0.00965108	205	0.0838861
CKAP2	-0.097761	0.0481799	409	0.380895		KRTAP15-1	0.180361	0.0096577	205	0.0838861
DEDD2	0.0977593	0.0481837	409	0.380895		OR10G8	0.180361	0.0096577	205	0.0838861
GLYR1	0.0977016	0.0483169	409	0.380895		DEFB106A	0.180361	0.0096577	205	0.0838861
ZNF567	-0.0976957	0.0483303	409	0.380895		OR5K4	0.180361	0.0096577	205	0.0838861
PHF5A	-0.0976867	0.0483511	409	0.380895		OR4C13	0.180361	0.0096577	205	0.0838861
NEK1	-0.0976711	0.0483871	409	0.380895		OR5H14	0.180361	0.0096577	205	0.0838861
PNPT1	-0.0976679	0.0483945	409	0.380895		DEFB104A	0.180361	0.0096577	205	0.0838861
IFFO1	0.0976625	0.0484071	409	0.380895		OR4A5	0.180361	0.0096577	205	0.0838861
LMO4	-0.0976334	0.0484742	409	0.380895		OR8B4	0.180361	0.0096577	205	0.0838861
SPATS2L	0.0976323	0.0484768	409	0.380895		OR5P3	0.180361	0.0096577	205	0.0838861
HBEGF	0.0976282	0.0484863	409	0.380895		KRTAP19-7	0.180361	0.0096577	205	0.0838861
ASTE1	-0.097618	0.0485099	409	0.380895		OR5M9	0.180361	0.0096577	205	0.0838861
SMO	-0.0976138	0.0485198	409	0.380895		C9orf129	-0.180337	0.00966761	205	0.0838883
ARHGEF17	0.0975954	0.0485623	409	0.380895		METTL2B	-0.180333	0.00966922	205	0.0838883
TSPAN7	-0.0975952	0.0485627	409	0.380895		FAM133B	-0.180257	0.00970042	205	0.084083
FAP	0.0975875	0.0485806	409	0.380895		FAM86D	-0.180251	0.00970297	205	0.084083
C9orf46	-0.0975845	0.0485876	409	0.380895		PCNXL2	-0.180148	0.00974542	205	0.0842406
OTUD5	0.0975675	0.048627	409	0.380982		LEPREL1	-0.180141	0.00974838	205	0.0842406
NCLN	0.0975372	0.0486973	409	0.381149		ALG11	-0.180136	0.00975032	205	0.0842406
CD248	0.0975105	0.0487593	409	0.381149		EXD3	0.18013	0.00975291	205	0.0842406
GLI3	0.0975102	0.04876	409	0.381149		CES7	0.180101	0.00976464	205	0.0842406
TARBP2	-0.097506	0.0487697	409	0.381149		KIF1A	0.180098	0.00976598	205	0.0842406
CDK10	0.0974895	0.048808	409	0.381149		ATL2	-0.180088	0.00977001	205	0.0842406
KRT36	-0.0974852	0.0488181	409	0.381149		LYSMD4	0.180084	0.00977184	205	0.0842406
PIM3	0.0974415	0.0489199	409	0.381722		POLN	0.180083	0.00977211	205	0.0842406
NPAT	-0.097392	0.0490352	409	0.3819		2025-03-02	0.180058	0.00978258	205	0.084282
GABPB1	-0.0973808	0.0490614	409	0.3819		DHX40	-0.179997	0.0098076	205	0.0844224
ADSS	-0.0973739	0.0490775	409	0.3819		NDN	0.179988	0.00981145	205	0.0844224
POLA1	-0.0973643	0.0491001	409	0.3819		MKS1	-0.179977	0.0098159	205	0.0844224
C14orf147	-0.0973364	0.0491653	409	0.3819		PIH1D1	0.179917	0.00984112	205	0.0845896
NAA20	-0.0973354	0.0491677	409	0.3819		BRI3BP	-0.179899	0.0098483	205	0.0845896
SOX2OT	-0.0973307	0.0491786	409	0.3819		B3GALNT1	-0.17989	0.00985239	205	0.0845896
BOP1	0.0973281	0.0491847	409	0.3819		RAD17	-0.179798	0.00989074	205	0.0848699
RBM18	-0.0973225	0.0491978	409	0.3819		CXorf49B	0.179733	0.00991758	205	0.0849632
XYLT1	0.0973093	0.0492287	409	0.381919		PCNA	-0.179732	0.00991807	205	0.0849632
AGK	-0.0972474	0.0493739	409	0.382354		CES8	0.179731	0.00991875	205	0.0849632
CCDC125	-0.0972432	0.0493838	409	0.382354		NRM	-0.179691	0.00993553	205	0.0850002
PHRF1	0.0972156	0.0494486	409	0.382354		ARCN1	-0.179685	0.0099378	205	0.0850002
MCRS1	-0.0972125	0.049456	409	0.382354		ALDH18A1	-0.179679	0.00994021	205	0.0850002
C12orf47	-0.0972111	0.0494592	409	0.382354		ASB7	-0.179633	0.00995953	205	0.0850608
ATP6V0E2	-0.0972104	0.0494609	409	0.382354		CPT1B	0.17958	0.00998211	205	0.0850608
THY1	0.0971979	0.0494903	409	0.382354		OR4F4	0.179577	0.00998326	205	0.0850608
DNAJC17	0.0971888	0.0495118	409	0.382354		OR5F1	0.179577	0.00998346	205	0.0850608
SRPK1	-0.0971601	0.0495795	409	0.382657		OR4K13	0.179577	0.00998346	205	0.0850608
RPS10P7	-0.0971393	0.0496284	409	0.382766		OR5L1	0.179577	0.00998346	205	0.0850608
PDGFA	0.0971258	0.0496602	409	0.382766		PRKACG	0.179558	0.00999149	205	0.0850608
RDH16	0.0971097	0.0496982	409	0.382766		EWSR1	0.179554	0.00999303	205	0.0850608
LYSMD1	-0.0970868	0.0497524	409	0.382766		METTL8	-0.179528	0.0100041	205	0.0851007
C4orf10	0.0970787	0.0497714	409	0.382766		PBLD	0.179516	0.0100092	205	0.0851007
LPIN2	-0.0970735	0.0497838	409	0.382766		FAM136A	-0.17948	0.0100243	205	0.085181
MCM9	-0.0970698	0.0497925	409	0.382766		CALM2	0.179405	0.0100561	205	0.0854026
IL1B	0.0970558	0.0498258	409	0.382803		CDC42EP3	-0.179376	0.0100681	205	0.0854551
AGPAT2	0.0970437	0.0498543	409	0.382804		C10orf84	0.179328	0.0100888	205	0.0855473
CALCRL	-0.0970129	0.0499272	409	0.383145		OCM2	0.179324	0.0100904	205	0.0855473
ISLR	0.0969829	0.0499984	409	0.383158		GPR34	0.1793	0.0101005	205	0.0855517
						FAM13AOS	0.179296	0.0101024	205	0.0855517
						C3orf79	0.179277	0.0101104	205	0.0855703
						OAZ2	0.179256	0.0101195	205	0.0855985
						CTTNBP2NL	-0.179202	0.0101425	205	0.0857444
						PAQR6	0.179154	0.010163	205	0.0858688
						BRAP	-0.179113	0.0101805	205	0.085968
						C3orf18	0.179076	0.0101964	205	0.0860535
						COPA	-0.178936	0.0102563	205	0.0865101
						EFCAB4B	-0.17891	0.0102676	205	0.0865565
						GRB10	-0.178881	0.0102804	205	0.0866152
						EPC2	-0.178852	0.0102929	205	0.0866299
						PANX2	0.17885	0.0102938	205	0.0866299
						FNDC3A	-0.178787	0.010321	205	0.0867794
						COIL	-0.178782	0.0103232	205	0.0867794
						ADAL	-0.178755	0.0103348	205	0.0868236
						POC5	-0.178743	0.0103402	205	0.0868236
						BTBD12	-0.178729	0.010346	205	0.0868237
						PDE5A	-0.178697	0.0103602	205	0.086853
						LTV1	-0.178694	0.0103612	205	0.086853
						NDUFAF3	0.178629	0.0103896	205	0.086963
						PTBP2	0.178621	0.010393	205	0.086963
						LRCH3	-0.178611	0.0103977	205	0.086963
						C18orf45	-0.178605	0.0104001	205	0.086963
						BICD1	-0.178597	0.0104035	205	0.086963
						GAP43	-0.178575	0.0104132	205	0.086995
						CCL4L2	0.1785	0.0104459	205	0.0871592
						FAM100A	0.178494	0.0104486	205	0.0871592
						DZIP1	-0.178485	0.0104528	205	0.0871592
						ADCK1	0.178469	0.0104597	205	0.0871592
						CNTN2	0.178455	0.0104659	205	0.0871592
						RFNG	0.178441	0.0104719	205	0.0871592
						GIYD2	0.178434	0.0104751	205	0.0871592
						ALDOC	0.178423	0.0104797	205	0.0871592
						PYGO1	-0.178389	0.0104947	205	0.0872352
						C17orf80	-0.178363	0.0105065	205	0.0872357
						INTS2	-0.178347	0.0105134	205	0.0872357
						LIMD1	-0.178341	0.0105159	205	0.0872357
						PDCD7	-0.178336	0.0105182	205	0.0872357
						COMMD9	0.178257	0.0105531	205	0.0874759
						C5orf39	-0.178112	0.0106172	205	0.087914
						LOC285359	0.178098	0.0106235	205	0.087914
						MLYCD	0.178098	0.0106237	205	0.087914
						AHNAK	0.178054	0.0106433	205	0.088028
						CDC45	-0.178038	0.0106503	205	0.0880366
						EIF2B1	-0.177959	0.0106856	205	0.0882789
						BOD1L	-0.177931	0.010698	205	0.0883331
						CHM	-0.177907	0.0107091	205	0.0883753
						KIAA1267	-0.177875	0.0107233	205	0.0884437
						CACNG4	-0.177839	0.0107392	205	0.0885258
						IGSF9B	-0.17769	0.0108064	205	0.089003
						GPRIN3	-0.177684	0.0108091	205	0.089003
						CDCA4	-0.17744	0.0109199	205	0.0898658
						KLHL13	-0.177315	0.0109773	205	0.0902881
						HNRNPU	-0.177291	0.010988	205	0.0902892
						ETV5	-0.177286	0.0109904	205	0.0902892
						ACTR1B	0.177275	0.0109956	205	0.0902892
						C21orf71	0.177209	0.0110257	205	0.090486
						FAM54A	-0.17718	0.0110391	205	0.0904989
						C21orf15	0.177179	0.0110394	205	0.0904989
						ARMC6	-0.177159	0.0110487	205	0.0905248
						APOB	0.177103	0.0110744	205	0.0906855
						LOC144742	-0.177023	0.0111116	205	0.0908684
						FAM86C	-0.177018	0.0111138	205	0.0908684
						PAR-SN	0.177015	0.011115	205	0.0908684
						PDS5A	-0.176986	0.0111286	205	0.0909105
						NRBP1	-0.176959	0.0111411	205	0.0909105
						CCDC93	-0.176959	0.0111413	205	0.0909105
						MMAA	-0.176952	0.0111446	205	0.0909105
						FGD5	-0.176878	0.0111787	205	0.0911383
						DHODH	-0.176821	0.0112056	205	0.0912684
						NCRNA00169	-0.176798	0.0112162	205	0.0912684
						ELOVL6	-0.176795	0.0112174	205	0.0912684
						METRN	0.176792	0.0112192	205	0.0912684
						CA13	-0.176766	0.0112312	205	0.091283
						CAPN5	-0.176761	0.0112332	205	0.091283
						DDX60	-0.176721	0.0112521	205	0.0913867
						C6orf81	0.176701	0.0112614	205	0.0914124
						CCDC83	0.176662	0.0112796	205	0.0915101
						LCE3C	0.176627	0.0112962	205	0.0915944
						CUZD1	0.176594	0.0113116	205	0.0916693
						HHIPL1	0.176551	0.0113317	205	0.0917828
						KLKB1	0.176532	0.0113408	205	0.09179
						PRDX4	-0.17651	0.0113514	205	0.09179
						MBIP	0.176508	0.0113524	205	0.09179
						MAGI1	-0.176494	0.0113587	205	0.09179
						MDC1	-0.176477	0.0113668	205	0.09179
						MUTED	-0.176471	0.0113696	205	0.09179
						FRMD8	-0.176339	0.0114321	205	0.0922174
						C6orf122	-0.176333	0.011435	205	0.0922174
						PIGU	-0.176223	0.0114872	205	0.0925885
						CLEC16A	0.176145	0.0115244	205	0.092838
						CNTN3	0.176114	0.0115396	205	0.0929099
						EHBP1	-0.176086	0.0115528	205	0.0929545
						HSP90B3P	-0.176076	0.0115577	205	0.0929545
						RAB35	-0.176063	0.0115639	205	0.0929545
						KCND1	0.17601	0.0115893	205	0.0931088
						JMJD7-PLA2G4B	0.175944	0.011621	205	0.093313
						COPZ1	-0.175878	0.0116528	205	0.093518
						CKS2	-0.175825	0.0116786	205	0.0936744
						ANXA7	0.175801	0.0116902	205	0.0937168
						CDC20	-0.175779	0.0117005	205	0.0937314
						LCE4A	0.175771	0.0117046	205	0.0937314
						MYBL2	-0.175721	0.0117287	205	0.0938588
						FAM129A	-0.175712	0.0117331	205	0.0938588
						C10orf88	0.175678	0.0117496	205	0.0939403
						PNPT1	-0.175665	0.011756	205	0.093941
						FLJ39609	0.175646	0.0117654	205	0.0939652
						METAP1	-0.175632	0.0117721	205	0.0939686
						NUAK2	-0.175563	0.011806	205	0.0941812
						ASXL1	-0.175539	0.0118174	205	0.0941812
						CHST5	0.175537	0.0118184	205	0.0941812
						CNR1	-0.175516	0.0118287	205	0.0941812
						HPS1	0.175513	0.0118304	205	0.0941812
						C5orf45	0.175484	0.0118446	205	0.094244
						PPARGC1B	-0.175424	0.0118741	205	0.0944279
						PPP1R14C	-0.175327	0.0119215	205	0.0947515
						FITM1	0.175315	0.0119275	205	0.0947515
						HMGXB4	-0.175287	0.0119414	205	0.0948112
						DIAPH3	-0.175254	0.0119578	205	0.0948674
						OPTN	0.175227	0.0119709	205	0.0948674
						HEBP1	0.175223	0.0119729	205	0.0948674
						PLA2G7	0.175221	0.011974	205	0.0948674
						C9orf93	-0.175183	0.0119927	205	0.0948891
						PCSK5	-0.175182	0.0119931	205	0.0948891
						APAF1	-0.175169	0.0119998	205	0.0948891
						C9orf30	-0.175164	0.0120022	205	0.0948891
						INTS10	0.175122	0.0120228	205	0.0949119
						MYB	-0.175103	0.0120325	205	0.0949119
						DAXX	-0.175099	0.0120343	205	0.0949119
						KTI12	-0.175093	0.0120374	205	0.0949119
						LMBRD2	-0.17509	0.012039	205	0.0949119
						C10orf116	0.175081	0.0120434	205	0.0949119
						APOBEC3B	-0.175038	0.0120647	205	0.0950295
						BAT5	-0.17498	0.0120933	205	0.0952045
						AHCTF1	0.174953	0.012107	205	0.0952621
						C1orf106	-0.174933	0.0121171	205	0.0952665
						ATF4	0.174923	0.0121221	205	0.0952665
						HIVEP3	-0.174913	0.0121268	205	0.0952665
						NTM	0.174874	0.0121463	205	0.0953397
						MTHFD2	0.174869	0.0121489	205	0.0953397
						NEURL1B	-0.174842	0.0121625	205	0.0953958
						MYH10	-0.174794	0.0121867	205	0.095535
						C1orf228	0.174702	0.0122328	205	0.0958461
						ESF1	-0.174668	0.0122502	205	0.0959317
						FANCA	-0.174614	0.0122774	205	0.0960943
						ATG3	0.174593	0.0122881	205	0.0961268
						BREA2	0.174579	0.0122952	205	0.0961268
						NBAS	-0.174567	0.0123009	205	0.0961268
						FLJ42627	-0.174541	0.0123143	205	0.0961644
						APOC4	0.174519	0.0123256	205	0.0961644
						KLHDC1	0.174514	0.0123278	205	0.0961644
						AGER	0.174507	0.0123316	205	0.0961644
						GPR1	-0.174444	0.0123633	205	0.0963574
						ARNTL2	-0.174433	0.0123693	205	0.0963574
						PLDN	-0.174366	0.012403	205	0.0964897
						LOC284440	0.174363	0.0124049	205	0.0964897
						ARSD	-0.174344	0.0124145	205	0.0964897
						DAPK2	0.174341	0.012416	205	0.0964897
						KIAA1024	-0.174336	0.0124187	205	0.0964897
						MED20	-0.17431	0.0124318	205	0.0965414
						GNG2	-0.174279	0.0124479	205	0.0966156
						GBP1	-0.17425	0.0124623	205	0.0966767
						DDX28	-0.174222	0.0124767	205	0.0967382
						KIAA1949	-0.174168	0.0125044	205	0.0969028
						HSPA1A	0.174108	0.0125356	205	0.097094
						LOC400759	-0.174073	0.0125533	205	0.09718
						CD38	0.174053	0.0125639	205	0.0972121
						EVL	0.174028	0.0125768	205	0.0972608
						GGPS1	-0.17401	0.0125859	205	0.0972807
						KDM1B	-0.173988	0.0125971	205	0.097317
						AGGF1	-0.173966	0.0126085	205	0.0973545
						GNAT2	-0.173948	0.0126182	205	0.0973785
						IPO4	-0.173927	0.012629	205	0.0974117
						CNP	0.173882	0.0126521	205	0.0974255
						C12orf66	-0.173879	0.0126536	205	0.0974255
						ADAM9	-0.173866	0.0126608	205	0.0974255
						FBLIM1	-0.173844	0.012672	205	0.0974255
						CXorf66	0.173832	0.012678	205	0.0974255
						OR10AG1	0.173832	0.012678	205	0.0974255
						OR51F1	0.173832	0.012678	205	0.0974255
						HLCS	-0.173822	0.0126832	205	0.0974255
						PRRG4	0.173802	0.0126939	205	0.0974575
						METTL2A	-0.173642	0.0127775	205	0.0980238
						NCRNA00152	-0.173635	0.0127808	205	0.0980238
						KCNK2	-0.173612	0.0127929	205	0.098066
						C10orf76	0.173578	0.0128107	205	0.0981513
						ATG16L2	0.173544	0.0128286	205	0.0981896
						C14orf104	-0.173544	0.0128289	205	0.0981896
						RGNEF	-0.173527	0.0128376	205	0.098206
						RBBP5	-0.1735	0.0128519	205	0.0982648
						CEBPE	0.173481	0.0128619	205	0.098283
						NIPBL	-0.17347	0.0128675	205	0.098283
						CYP2F1	0.173456	0.0128752	205	0.0982912
						LEPROTL1	-0.173378	0.0129163	205	0.0985549
						MYST2	-0.173329	0.0129421	205	0.0987009
						EPM2A	0.173259	0.0129794	205	0.0989345
						PALM	0.1732	0.0130103	205	0.0991197
						NDNL2	-0.17317	0.0130263	205	0.0991903
						LACE1	-0.173121	0.0130525	205	0.0992503
						EFHA1	0.173119	0.0130535	205	0.0992503
						KIF18B	-0.173118	0.0130542	205	0.0992503
						CLPX	-0.173105	0.013061	205	0.0992515
						C2orf84	0.173066	0.0130822	205	0.0993376
						PSMD14	-0.173048	0.0130916	205	0.0993376
						NTNG2	0.173047	0.0130923	205	0.0993376
						HJURP	-0.172995	0.0131198	205	0.0994126
						PABPC4L	-0.172993	0.0131212	205	0.0994126
						EXTL2	-0.172991	0.0131223	205	0.0994126
						BEX4	0.172968	0.0131343	205	0.0994279
						GINS4	-0.172962	0.0131377	205	0.0994279
						ABCE1	-0.172893	0.0131748	205	0.0996436
						FRAT1	0.172884	0.0131796	205	0.0996436
						B3GAT1	0.172796	0.013227	205	0.0999515
						CHKB-CPT1B	0.172758	0.0132475	205	0.100056
						GLTP	0.172729	0.0132631	205	0.100123
						LGI3	0.172692	0.0132834	205	0.100225
						PPYR1	0.172662	0.0132993	205	0.100294
						GDF1	0.172617	0.0133239	205	0.100429
						DUSP19	-0.172599	0.0133334	205	0.100449
						PLCE1	-0.17253	0.0133711	205	0.100683
						LRRC8A	0.172485	0.0133956	205	0.100816
						CNOT10	-0.172466	0.0134061	205	0.10082
						ACY3	0.172459	0.0134096	205	0.10082
						NACAD	0.172425	0.0134283	205	0.100864
						ERCC4	-0.172412	0.0134356	205	0.100864
						CD99L2	0.172411	0.0134359	205	0.100864
						PPIEL	0.172381	0.0134528	205	0.10094
						ANTXRL	0.172332	0.0134797	205	0.101091
						BRPF1	-0.172313	0.01349	205	0.101117
						H2AFY	-0.172284	0.0135055	205	0.101183
						C11orf53	0.172082	0.0136174	205	0.101926
						RERGL	0.17208	0.0136185	205	0.101926
						MBNL2	0.172052	0.0136338	205	0.101989
						PDIA3P	-0.171983	0.0136718	205	0.102201
						FEZ2	0.171958	0.013686	205	0.102201
						OXCT2	0.171953	0.0136888	205	0.102201
						MRPL39	-0.171952	0.0136896	205	0.102201
						CBS	0.171893	0.0137223	205	0.102394
						CXCL10	-0.171823	0.0137615	205	0.102635
						CDCA5	-0.171755	0.013799	205	0.102863
						ADSSL1	0.171724	0.0138168	205	0.102932
						FAM132A	0.171714	0.013822	205	0.102932
[truncated: 1,321 more rows]

## Sheet: Funcitional Enrichment
	LUSC							LGG							KICH							BRCA
Category	Category	ID	Description	qvalue	geneID	Count		Category	ID	Description	qvalue	geneID	Count		Category	ID	Description	qvalue	geneID	Count		Category	ID	Description	qvalue	geneID	Count
BP	BP	GO:1901987	regulation of cell cycle phase transition	0.0032126	CPSF3/GEN1/PLK3/ANAPC7/ZFP36L1/RRM2/DNA2/TIPRL/ACTB/FBXO31/APP/CDK1/EZH2/ZWINT/RDX/TMOD3/OVOL1/ECD/BIRC5/STXBP4/TGFB1/BRIP1/APPL2/PBX1/PCID2/RAD1/SMARCE1/INTS7/INO80/ADAM17/MAD1L1/DLG1/KLF11/FBXO5/SKA1/CDK2/ACTL6A/RPA2/DTL/NAE1/CDC5L/USP28/CDC7/SKA3/TAOK2/TIMELESS/MSH2/MTA3/ACVR1/NUF2/TELO2/SMARCD2/NPM1/PKD1/HUS1/ID2/ZNF207/CDK4/CDC14A/CUL4B/ARID2/BARD1/CDK5/ZW10/TTK/CDK10	66		BP	GO:0140014	mitotic nuclear division	3.57967e-09	BAZ1B/EML4/CCNB1/NCAPD3/KPNB1/KIF4A/CENPI/KIF4B/CENPE/AURKA/RCC1/CENPF/KIF14/RAB11A/NUSAP1/RAN/CHEK1/FBXO5/ANAPC7/INCENP/NCAPG2/CDC23/KIF20B/RACGAP1/NCAPH/KIF23/INO80/ANLN/BUB1/ESPL1/DLGAP5/KIF18A/PRC1/CDCA2/CENPK/LRP5/CDKN1C/NME6/NEK2/CDCA8/MKI67/BUB1B/KIF11/MTBP/NUF2	45		BP	GO:0007159	leukocyte cell-cell adhesion	1.46747e-25	CD5/IL7R/TGFBR2/ETS1/CD6/KLRK1/PECAM1/PTPRC/SELP/HLA-DQB2/LCK/SPN/HLA-DPB1/JAK3/CARD11/CD69/ZAP70/IGF1/IL2RG/STK10/TIGIT/RASAL3/SELPLG/SASH3/RAC2/HLA-DPA1/HLA-DQA2/CD3E/LRRC32/NLRP3/EGR3/JAM2/CAV1/CCL5/NR4A3/CORO1A/DNAJA3/VAV1/FGL2/PLA2G2D/HLA-DOA/ITGAL/HLA-DRA/CD74/CD27/CD4/VCAM1/CCL21/DOCK8/DTX1/CYLD/HLA-DMA/CXCL12/HLA-DMB/CCDC88B/HLA-E/NCKAP1L/ITGA4/IL18/SELL/TNFRSF14/HLA-DOB/IRF1/CCL19/FERMT3…	77		BP	GO:0007159	leukocyte cell-cell adhesion	1.46747e-25	CD5/IL7R/TGFBR2/ETS1/CD6/KLRK1/PECAM1/PTPRC/SELP/HLA-DQB2/LCK/SPN/HLA-DPB1/JAK3/CARD11/CD69/ZAP70/IGF1/IL2RG/STK10/TIGIT/RASAL3/SELPLG/SASH3/RAC2/HLA-DPA1/HLA-DQA2/CD3E/LRRC32/NLRP3/EGR3/JAM2/CAV1/CCL5/NR4A3/CORO1A/DNAJA3/VAV1/FGL2/PLA2G2D/HLA-DOA/ITGAL/HLA-DRA/CD74/CD27/CD4/VCAM1/CCL21/DOCK8/DTX1/CYLD/HLA-DMA/CXCL12/HLA-DMB/CCDC88B/HLA-E/NCKAP1L/ITGA4/IL18/SELL/TNFRSF14/HLA-DOB/IRF1/CCL19/FERMT3…	77
BP	BP	GO:0044772	mitotic cell cycle phase transition	0.0032126	CPSF3/GEN1/PLK3/ANAPC7/ZFP36L1/RRM2/ACTB/FBXO31/APP/CDK1/EZH2/ZWINT/RDX/TMOD3/PPM1D/ECD/BIRC5/TGFB1/APPL2/SKP2/CUL5/PBX1/PCID2/UBE2A/SMARCE1/PPP6C/SPAST/INO80/ADAM17/MAD1L1/DLG1/KLF11/ITGB1/EPS8/FBXO5/SKA1/CDK2/ACTL6A/RPA2/CDC27/DTL/NAE1/CALM2/CDC7/SKA3/TAOK2/DNM2/MTA3/ACVR1/NUF2/SMARCD2/PKD1/HUS1/ID2/ZNF207/CDK4/CDC14A/CUL4B/ARID2/BARD1/CUL1/ZW10/TTK/CDK10	64		BP	GO:0007059	chromosome segregation	3.57967e-09	CENPL/BAZ1B/HAUS2/ANAPC1/NCOR1/EML4/CCNB1/NCAPD3/KPNB1/KIF4A/CENPI/LZTS2/KIF4B/CENPE/AURKA/RCC1/CENPF/KIF14/RAB11A/ACTR3/NUSAP1/ECT2/NEK7/RAN/FBXO5/ANAPC7/INCENP/NCAPG2/CDC23/OIP5/RACGAP1/NCAPH/KIF23/HAUS1/INO80/BRIP1/CCNB2/DCAF13/BUB1/ESPL1/DLGAP5/ASPM/KIF18A/CDC6/PRC1/CDCA2/CENPK/CSNK2A1/PRDM9/NEK2/CDCA8/GPSM2/MKI67/BUB1B/KIF11/PLSCR1/NUF2/RAD21L1	58		BP	GO:0050863	regulation of T cell activation	1.06091e-24	CD5/IL7R/TNFRSF1B/TGFBR2/CD2/CD6/KLRK1/PTPRC/HLA-DQB2/LCK/SPN/HLA-DPB1/JAK3/CARD11/CD69/ZAP70/IGF1/IL2RG/TIGIT/LAT/RASAL3/SASH3/PRDM1/RAC2/JUNB/HLA-DPA1/HLA-DQA2/CD3E/LRRC32/NLRP3/EGR3/SIT1/CAV1/CCL5/CORO1A/DNAJA3/VAV1/FGL2/PLA2G2D/HLA-DOA/HLA-DRA/CD74/CD27/CD4/VCAM1/CCL21/DOCK8/DTX1/CYLD/HLA-DMA/HLA-DMB/CCDC88B/HLA-E/NCKAP1L/IL18/TNFRSF14/HLA-DOB/IRF1/CCL19/ZEB1/TNFAIP8L2/ZNF683/HLA-DRB1/DLG1/MA…	72		BP	GO:0050863	regulation of T cell activation	1.06091e-24	CD5/IL7R/TNFRSF1B/TGFBR2/CD2/CD6/KLRK1/PTPRC/HLA-DQB2/LCK/SPN/HLA-DPB1/JAK3/CARD11/CD69/ZAP70/IGF1/IL2RG/TIGIT/LAT/RASAL3/SASH3/PRDM1/RAC2/JUNB/HLA-DPA1/HLA-DQA2/CD3E/LRRC32/NLRP3/EGR3/SIT1/CAV1/CCL5/CORO1A/DNAJA3/VAV1/FGL2/PLA2G2D/HLA-DOA/HLA-DRA/CD74/CD27/CD4/VCAM1/CCL21/DOCK8/DTX1/CYLD/HLA-DMA/HLA-DMB/CCDC88B/HLA-E/NCKAP1L/IL18/TNFRSF14/HLA-DOB/IRF1/CCL19/ZEB1/TNFAIP8L2/ZNF683/HLA-DRB1/DLG1/MA…	72
BP	BP	GO:0072659	protein localization to plasma membrane	0.0032126	EPHA2/ARFRP1/EHD4/MMP14/EHD2/ZDHHC2/ACTB/RHBDF2/PPFIA1/RDX/RAB10/ZDHHC7/LRRC15/TGFB1/PACS1/FRMD8/MRAP2/LYPLAL1/CNST/IFT20/NUMB/ITGB1BP1/ATP2C2/STX4/PPP2R5A/LYPLA1/EHD1/DLG1/ITGB1/ROCK2/PREPL/TSPAN33/BLZF1/MACF1/KIF13A/ANK3/TMBIM1/FLNA/PRNP/EPM2A/PDPK1/EPHA3/NSF/TNFRSF1A/CDK5/PRKCH	46		BP	GO:0000280	nuclear division	9.19254e-09	BAZ1B/EML4/CCNB1/NCAPD3/KPNB1/BRCA2/RAD1/KIF4A/CENPI/KIF4B/CENPE/AURKA/RCC1/RAD50/CENPF/RAD54B/KIF14/RAB11A/ACTR3/HSPA2/NUSAP1/RAN/CHEK1/FBXO5/ANAPC7/INCENP/NCAPG2/CDC23/KIF20B/RACGAP1/NCAPH/KIF23/INO80/BRIP1/CCNB2/DCAF13/ANLN/BUB1/ESPL1/DLGAP5/ASPM/KIF18A/PRC1/CDCA2/CENPK/LRP5/CDKN1C/NME6/PRDM9/NEK2/CDCA8/MKI67/BUB1B/KIF11/RAD51AP1/MTBP/PLCB1/NUF2	58		BP	GO:0030098	lymphocyte differentiation	1.34062e-24	ITK/SOCS3/IL7R/TGFBR2/MFNG/PTGER4/CD2/IKZF1/PTPRC/LCK/SPN/JAK3/CARD11/CD69/CD8A/ZAP70/IL2RG/PIK3CD/INPP5D/RORA/SASH3/SLAMF6/GPR183/PRDM1/LY9/JUNB/CD3E/DOCK2/CD3D/NLRP3/EGR3/EGR1/PTK2B/DNAJA3/VAV1/FGL2/PLA2G2D/HLA-DOA/HLA-DRA/CD74/IRF8/CD27/CD4/VCAM1/DTX1/MAFB/CYLD/DOCK11/DLL4/BTK/NCKAP1L/ITGA4/FLT3LG/IL18/IRF1/BCL11B/CCL19/LYL1/BCL3/ZFP36L2/PHF14/ZEB1/PLCL2/ZNF683/KLF6/HLA-DRB1/MS4A1/ACTL6A/FANCD…	75		BP	GO:0030098	lymphocyte differentiation	1.34062e-24	ITK/SOCS3/IL7R/TGFBR2/MFNG/PTGER4/CD2/IKZF1/PTPRC/LCK/SPN/JAK3/CARD11/CD69/CD8A/ZAP70/IL2RG/PIK3CD/INPP5D/RORA/SASH3/SLAMF6/GPR183/PRDM1/LY9/JUNB/CD3E/DOCK2/CD3D/NLRP3/EGR3/EGR1/PTK2B/DNAJA3/VAV1/FGL2/PLA2G2D/HLA-DOA/HLA-DRA/CD74/IRF8/CD27/CD4/VCAM1/DTX1/MAFB/CYLD/DOCK11/DLL4/BTK/NCKAP1L/ITGA4/FLT3LG/IL18/IRF1/BCL11B/CCL19/LYL1/BCL3/ZFP36L2/PHF14/ZEB1/PLCL2/ZNF683/KLF6/HLA-DRB1/MS4A1/ACTL6A/FANCD…	75
BP	BP	GO:0045229	external encapsulating structure organization	0.0032126	COL6A1/COL5A3/PDGFRA/BMP1/COL16A1/MMP14/FSCN1/COL4A2/COL1A1/TMEM38B/MYO1E/APP/COL4A1/RUNX1/ADAMTS2/COL3A1/TGFB1/COL5A1/COL1A2/FLRT2/NID2/ADAMTS14/CREB3L1/COL5A2/POSTN/GPM6B/MMP2/SH3PXD2B/ZNF469/ITGB1/COL15A1/KLK5/SMAD4/LAMB2/LOXL2/SPINT1/OLFML2B/HAS3/CSGALNACT1/KLK7/MATN2/TGM1/SERAC1/GFOD2/AEBP1/TNFRSF1A/PLOD3/GREM1/FURIN/COL12A1/FAP	51		BP	GO:0048285	organelle fission	9.19254e-09	COX10/PGAM5/BAZ1B/EML4/CCNB1/NCAPD3/KPNB1/BRCA2/RAD1/KIF4A/CENPI/KIF4B/PINK1/CENPE/AURKA/RCC1/RAD50/CENPF/RAD54B/KIF14/RAB11A/ACTR3/HSPA2/NUSAP1/RAN/CHEK1/FBXO5/ANAPC7/INCENP/NCAPG2/CDC23/KIF20B/RACGAP1/NCAPH/KIF23/INO80/BRIP1/CCNB2/DCAF13/ANLN/BUB1/ESPL1/DLGAP5/ASPM/KIF18A/PRC1/CDCA2/CENPK/LRP5/CDKN1C/NME6/PRDM9/NEK2/CDCA8/MKI67/BUB1B/KIF11/RAD51AP1/MTBP/PLCB1/BNIP3/NUF2	62		BP	GO:1903037	regulation of leukocyte cell-cell adhesion	2.99736e-21	CD5/IL7R/TGFBR2/ETS1/CD6/KLRK1/PTPRC/SELP/HLA-DQB2/LCK/SPN/HLA-DPB1/JAK3/CARD11/CD69/ZAP70/IGF1/IL2RG/TIGIT/RASAL3/SASH3/HLA-DPA1/HLA-DQA2/CD3E/LRRC32/NLRP3/EGR3/CAV1/CCL5/NR4A3/CORO1A/DNAJA3/VAV1/FGL2/PLA2G2D/HLA-DOA/HLA-DRA/CD74/CD27/CD4/VCAM1/CCL21/DOCK8/DTX1/CYLD/HLA-DMA/CXCL12/HLA-DMB/CCDC88B/HLA-E/NCKAP1L/ITGA4/IL18/TNFRSF14/HLA-DOB/IRF1/CCL19/KLF4/TNFAIP8L2/HLA-DRB1/DLG1/MAP3K8/ACTL6A/PAG1…	67		BP	GO:1903037	regulation of leukocyte cell-cell adhesion	2.99736e-21	CD5/IL7R/TGFBR2/ETS1/CD6/KLRK1/PTPRC/SELP/HLA-DQB2/LCK/SPN/HLA-DPB1/JAK3/CARD11/CD69/ZAP70/IGF1/IL2RG/TIGIT/RASAL3/SASH3/HLA-DPA1/HLA-DQA2/CD3E/LRRC32/NLRP3/EGR3/CAV1/CCL5/NR4A3/CORO1A/DNAJA3/VAV1/FGL2/PLA2G2D/HLA-DOA/HLA-DRA/CD74/CD27/CD4/VCAM1/CCL21/DOCK8/DTX1/CYLD/HLA-DMA/CXCL12/HLA-DMB/CCDC88B/HLA-E/NCKAP1L/ITGA4/IL18/TNFRSF14/HLA-DOB/IRF1/CCL19/KLF4/TNFAIP8L2/HLA-DRB1/DLG1/MAP3K8/ACTL6A/PAG1…	67
BP	BP	GO:0030198	extracellular matrix organization	0.00372873	COL6A1/COL5A3/PDGFRA/BMP1/COL16A1/MMP14/FSCN1/COL4A2/COL1A1/TMEM38B/MYO1E/APP/COL4A1/RUNX1/ADAMTS2/COL3A1/TGFB1/COL5A1/COL1A2/FLRT2/NID2/ADAMTS14/CREB3L1/COL5A2/POSTN/GPM6B/MMP2/SH3PXD2B/ZNF469/ITGB1/COL15A1/KLK5/SMAD4/LAMB2/LOXL2/SPINT1/OLFML2B/HAS3/CSGALNACT1/KLK7/MATN2/SERAC1/GFOD2/AEBP1/TNFRSF1A/PLOD3/GREM1/FURIN/COL12A1/FAP	50		BP	GO:0000070	mitotic sister chromatid segregation	1.07999e-08	BAZ1B/EML4/CCNB1/NCAPD3/KPNB1/KIF4A/CENPI/KIF4B/CENPE/RCC1/CENPF/KIF14/RAB11A/NUSAP1/RAN/FBXO5/ANAPC7/INCENP/NCAPG2/CDC23/RACGAP1/NCAPH/KIF23/INO80/BUB1/ESPL1/DLGAP5/KIF18A/PRC1/CENPK/NEK2/CDCA8/BUB1B/KIF11/NUF2	35		BP	GO:0030217	T cell differentiation	2.04634e-19	ITK/SOCS3/IL7R/TGFBR2/PTGER4/CD2/PTPRC/LCK/SPN/JAK3/CARD11/CD69/CD8A/ZAP70/IL2RG/PIK3CD/RORA/SASH3/SLAMF6/GPR183/PRDM1/LY9/JUNB/CD3E/DOCK2/CD3D/NLRP3/EGR3/EGR1/DNAJA3/VAV1/FGL2/PLA2G2D/HLA-DOA/HLA-DRA/CD74/CD27/CD4/DTX1/MAFB/CYLD/DLL4/NCKAP1L/IL18/IRF1/BCL11B/CCL19/BCL3/ZFP36L2/ZEB1/ZNF683/HLA-DRB1/ACTL6A/FANCD2/TCF7/LEPR/IL4R/STAT3	58		BP	GO:0030217	T cell differentiation	2.04634e-19	ITK/SOCS3/IL7R/TGFBR2/PTGER4/CD2/PTPRC/LCK/SPN/JAK3/CARD11/CD69/CD8A/ZAP70/IL2RG/PIK3CD/RORA/SASH3/SLAMF6/GPR183/PRDM1/LY9/JUNB/CD3E/DOCK2/CD3D/NLRP3/EGR3/EGR1/DNAJA3/VAV1/FGL2/PLA2G2D/HLA-DOA/HLA-DRA/CD74/CD27/CD4/DTX1/MAFB/CYLD/DLL4/NCKAP1L/IL18/IRF1/BCL11B/CCL19/BCL3/ZFP36L2/ZEB1/ZNF683/HLA-DRB1/ACTL6A/FANCD2/TCF7/LEPR/IL4R/STAT3	58
BP	BP	GO:1901990	regulation of mitotic cell cycle phase transition	0.00372873	CPSF3/GEN1/PLK3/ANAPC7/ZFP36L1/RRM2/ACTB/FBXO31/APP/CDK1/EZH2/ZWINT/RDX/TMOD3/ECD/BIRC5/TGFB1/APPL2/PBX1/PCID2/SMARCE1/INO80/ADAM17/MAD1L1/DLG1/KLF11/FBXO5/SKA1/CDK2/ACTL6A/RPA2/DTL/NAE1/CDC7/SKA3/TAOK2/MTA3/ACVR1/NUF2/SMARCD2/PKD1/HUS1/ID2/ZNF207/CDK4/CDC14A/CUL4B/ARID2/BARD1/ZW10/TTK/CDK10	52		BP	GO:0098813	nuclear chromosome segregation	1.13346e-07	BAZ1B/ANAPC1/EML4/CCNB1/NCAPD3/KPNB1/KIF4A/CENPI/KIF4B/CENPE/AURKA/RCC1/CENPF/KIF14/RAB11A/ACTR3/NUSAP1/ECT2/RAN/FBXO5/ANAPC7/INCENP/NCAPG2/CDC23/RACGAP1/NCAPH/KIF23/INO80/BRIP1/CCNB2/DCAF13/BUB1/ESPL1/DLGAP5/ASPM/KIF18A/CDC6/PRC1/CENPK/PRDM9/NEK2/CDCA8/BUB1B/KIF11/NUF2	45		BP	GO:0045785	positive regulation of cell adhesion	7.07911e-19	CD5/IL7R/TGFBR2/ETS1/CD6/KLRK1/PTPRC/SELP/HLA-DQB2/LCK/SPN/HLA-DPB1/CARD11/ZAP70/IGF1/IL2RG/APBB1IP/ABI3BP/TEK/KDR/RASAL3/SASH3/HLA-DPA1/HLA-DQA2/CD3E/NRP1/NLRP3/EGR3/CAV1/CCL5/NR4A3/PTK2B/CORO1A/DNAJA3/VAV1/HLA-DOA/DAB2/HLA-DRA/CD74/DISC1/CD27/CD4/VCAM1/CCL21/DOCK8/PLEKHA2/CYLD/HLA-DMA/CXCL12/HLA-DMB/CCDC88B/HLA-E/ADAM19/SPOCK2/NCKAP1L/ITGA4/IL18/TNFRSF14/HLA-DOB/EGFLAM/CCL19/LIMS2/CCDC80/PRKD2/…	72		BP	GO:0045785	positive regulation of cell adhesion	7.07911e-19	CD5/IL7R/TGFBR2/ETS1/CD6/KLRK1/PTPRC/SELP/HLA-DQB2/LCK/SPN/HLA-DPB1/CARD11/ZAP70/IGF1/IL2RG/APBB1IP/ABI3BP/TEK/KDR/RASAL3/SASH3/HLA-DPA1/HLA-DQA2/CD3E/NRP1/NLRP3/EGR3/CAV1/CCL5/NR4A3/PTK2B/CORO1A/DNAJA3/VAV1/HLA-DOA/DAB2/HLA-DRA/CD74/DISC1/CD27/CD4/VCAM1/CCL21/DOCK8/PLEKHA2/CYLD/HLA-DMA/CXCL12/HLA-DMB/CCDC88B/HLA-E/ADAM19/SPOCK2/NCKAP1L/ITGA4/IL18/TNFRSF14/HLA-DOB/EGFLAM/CCL19/LIMS2/CCDC80/PRKD2/…	72
BP	BP	GO:0043062	extracellular structure organization	0.00372873	COL6A1/COL5A3/PDGFRA/BMP1/COL16A1/MMP14/FSCN1/COL4A2/COL1A1/TMEM38B/MYO1E/APP/COL4A1/RUNX1/ADAMTS2/COL3A1/TGFB1/COL5A1/COL1A2/FLRT2/NID2/ADAMTS14/CREB3L1/COL5A2/POSTN/GPM6B/MMP2/SH3PXD2B/ZNF469/ITGB1/COL15A1/KLK5/SMAD4/LAMB2/LOXL2/SPINT1/OLFML2B/HAS3/CSGALNACT1/KLK7/MATN2/SERAC1/GFOD2/AEBP1/TNFRSF1A/PLOD3/GREM1/FURIN/COL12A1/FAP	50		BP	GO:0000819	sister chromatid segregation	1.26267e-07	BAZ1B/ANAPC1/EML4/CCNB1/NCAPD3/KPNB1/KIF4A/CENPI/KIF4B/CENPE/RCC1/CENPF/KIF14/RAB11A/NUSAP1/RAN/FBXO5/ANAPC7/INCENP/NCAPG2/CDC23/RACGAP1/NCAPH/KIF23/INO80/BUB1/ESPL1/DLGAP5/KIF18A/CDC6/PRC1/CENPK/NEK2/CDCA8/BUB1B/KIF11/NUF2	37		BP	GO:0050867	positive regulation of cell activation	8.06941e-19	CD5/IL7R/TGFBR2/PEAR1/CD2/CD6/KLRK1/PTPRC/SELP/HLA-DQB2/LCK/SPN/HLA-DPB1/IL33/CARD11/IL16/ZAP70/IGF1/IL2RG/INPP5D/RASAL3/SASH3/GPR183/HLA-DPA1/HLA-DQA2/CD3E/PLEK/NLRP3/EGR3/SVEP1/CAV1/CCL5/NR4A3/CORO1A/DNAJA3/VAV1/HLA-DOA/HLA-DRA/CD74/CD27/CD4/VCAM1/CCL21/DOCK8/CYLD/HLA-DMA/CD40/HLA-DMB/CCDC88B/HLA-E/BTK/NCKAP1L/IL18/TNFRSF14/HLA-DOB/CCL19/TLR4/HLA-DRB1/MAP3K8/ACTL6A/MEF2C/IL4R/GPAM	63		BP	GO:0050867	positive regulation of cell activation	8.06941e-19	CD5/IL7R/TGFBR2/PEAR1/CD2/CD6/KLRK1/PTPRC/SELP/HLA-DQB2/LCK/SPN/HLA-DPB1/IL33/CARD11/IL16/ZAP70/IGF1/IL2RG/INPP5D/RASAL3/SASH3/GPR183/HLA-DPA1/HLA-DQA2/CD3E/PLEK/NLRP3/EGR3/SVEP1/CAV1/CCL5/NR4A3/CORO1A/DNAJA3/VAV1/HLA-DOA/HLA-DRA/CD74/CD27/CD4/VCAM1/CCL21/DOCK8/CYLD/HLA-DMA/CD40/HLA-DMB/CCDC88B/HLA-E/BTK/NCKAP1L/IL18/TNFRSF14/HLA-DOB/CCL19/TLR4/HLA-DRB1/MAP3K8/ACTL6A/MEF2C/IL4R/GPAM	63
BP	BP	GO:1903076	regulation of protein localization to plasma membrane	0.00482488	EPHA2/MMP14/ZDHHC2/ACTB/PPFIA1/ZDHHC7/LRRC15/TGFB1/MRAP2/LYPLAL1/CNST/NUMB/STX4/PPP2R5A/LYPLA1/DLG1/ITGB1/TMBIM1/PRNP/EPM2A/PDPK1/EPHA3/CDK5/PRKCH	24		BP	GO:0006261	DNA-templated DNA replication	5.35288e-07	POLD3/GMNN/PRIM1/RFWD3/MCM4/LIG3/MCM6/BRCA2/CDC7/RBBP8/EXO1/POLE2/RAD50/FBXO5/BARD1/PRIM2/BAZ1A/CDK2/RFC2/INO80/MCM8/MCM2/GINS1/MCM3/CDC6/CDK9/ATRX/RFC3/MCM10	29		BP	GO:1903039	positive regulation of leukocyte cell-cell adhesion	1.41809e-18	CD5/IL7R/TGFBR2/ETS1/CD6/KLRK1/PTPRC/SELP/HLA-DQB2/LCK/SPN/HLA-DPB1/CARD11/ZAP70/IGF1/IL2RG/RASAL3/SASH3/HLA-DPA1/HLA-DQA2/CD3E/NLRP3/EGR3/CAV1/CCL5/NR4A3/CORO1A/DNAJA3/VAV1/HLA-DOA/HLA-DRA/CD74/CD27/CD4/VCAM1/CCL21/DOCK8/CYLD/HLA-DMA/HLA-DMB/CCDC88B/HLA-E/NCKAP1L/ITGA4/IL18/TNFRSF14/HLA-DOB/CCL19/HLA-DRB1/MAP3K8/ACTL6A/IL4R/GPAM	53		BP	GO:1903039	positive regulation of leukocyte cell-cell adhesion	1.41809e-18	CD5/IL7R/TGFBR2/ETS1/CD6/KLRK1/PTPRC/SELP/HLA-DQB2/LCK/SPN/HLA-DPB1/CARD11/ZAP70/IGF1/IL2RG/RASAL3/SASH3/HLA-DPA1/HLA-DQA2/CD3E/NLRP3/EGR3/CAV1/CCL5/NR4A3/CORO1A/DNAJA3/VAV1/HLA-DOA/HLA-DRA/CD74/CD27/CD4/VCAM1/CCL21/DOCK8/CYLD/HLA-DMA/HLA-DMB/CCDC88B/HLA-E/NCKAP1L/ITGA4/IL18/TNFRSF14/HLA-DOB/CCL19/HLA-DRB1/MAP3K8/ACTL6A/IL4R/GPAM	53
BP	BP	GO:0008380	RNA splicing	0.00488792	DDX1/TSEN15/TADA1/PRDX6/COIL/RBM11/DDX20/SMU1/CDC40/SUPT7L/ECD/BCAS2/C1QBP/TRA2B/CRIPT/AHNAK2/SNRPC/DDX5/CRNKL1/DHX9/SNRNP27/ZC3H10/ZCRB1/ACIN1/DHX40/AHNAK/GEMIN6/DBR1/DDX41/ZBTB7A/CLK4/CDK11A/HNRNPF/EIF4A3/DHX38/CLK3/RBMX/TIA1/SNRPG/LSM2/RBM23/USP39/CDC5L/ESRP2/HNRNPC/SCNM1/SNRPE/ARMC7/RP9/PSIP1/THOC7/ZRANB2/NCBP1/PRPF4/SAP18/SNRNP70/CWF19L1/SNRNP40/ZCCHC8/THOC3/GEMIN4/PHF5A/DNAJC17/SRPK1	64		BP	GO:1901987	regulation of cell cycle phase transition	5.53633e-07	CTDSPL/PRKDC/EIF2AK4/MSH2/RFWD3/GJC2/RBL1/INTS7/CCNB1/BRCA2/CDC7/RAD1/RBBP8/CLSPN/PSME3/CENPE/AURKA/RAD50/FOXO4/CENPF/DTL/KIF14/RAB11A/HSPA2/CHEK1/FBXO5/CRY1/ANAPC7/INCENP/BARD1/CDK2/CDC23/INO80/BRIP1/ANLN/BUB1/ESPL1/DLGAP5/CDC6/PAXIP1/BRCC3/APP/CDK7/FAM107A/DTX3L/CDKN1C/EZH2/MAPK14/CDCA8/BUB1B/FBXO7/MTBP/PLCB1/NUF2/MBTPS2	55		BP	GO:0002696	positive regulation of leukocyte activation	2.46279e-17	CD5/IL7R/TGFBR2/CD2/CD6/KLRK1/PTPRC/HLA-DQB2/LCK/SPN/HLA-DPB1/IL33/CARD11/IL16/ZAP70/IGF1/IL2RG/INPP5D/RASAL3/SASH3/GPR183/HLA-DPA1/HLA-DQA2/CD3E/NLRP3/EGR3/CAV1/CCL5/NR4A3/CORO1A/DNAJA3/VAV1/HLA-DOA/HLA-DRA/CD74/CD27/CD4/VCAM1/CCL21/DOCK8/CYLD/HLA-DMA/CD40/HLA-DMB/CCDC88B/HLA-E/BTK/NCKAP1L/IL18/TNFRSF14/HLA-DOB/CCL19/TLR4/HLA-DRB1/MAP3K8/ACTL6A/MEF2C/IL4R/GPAM	59		BP	GO:0002696	positive regulation of leukocyte activation	2.46279e-17	CD5/IL7R/TGFBR2/CD2/CD6/KLRK1/PTPRC/HLA-DQB2/LCK/SPN/HLA-DPB1/IL33/CARD11/IL16/ZAP70/IGF1/IL2RG/INPP5D/RASAL3/SASH3/GPR183/HLA-DPA1/HLA-DQA2/CD3E/NLRP3/EGR3/CAV1/CCL5/NR4A3/CORO1A/DNAJA3/VAV1/HLA-DOA/HLA-DRA/CD74/CD27/CD4/VCAM1/CCL21/DOCK8/CYLD/HLA-DMA/CD40/HLA-DMB/CCDC88B/HLA-E/BTK/NCKAP1L/IL18/TNFRSF14/HLA-DOB/CCL19/TLR4/HLA-DRB1/MAP3K8/ACTL6A/MEF2C/IL4R/GPAM	59
BP	BP	GO:0051315	attachment of mitotic spindle microtubules to kinetochore	0.0050267	CDK1/MIS12/BIRC5/BOD1/MAD1L1/SKA1/SKA3/NUF2/SIRT1/SEH1L	10		BP	GO:0051783	regulation of nuclear division	9.01028e-07	CCNB1/RAD1/AURKA/RCC1/CENPF/NUSAP1/CHEK1/FBXO5/ANAPC7/INCENP/CDC23/KIF20B/BUB1/ESPL1/DLGAP5/CDCA2/LRP5/NME6/PRDM9/NEK2/CDCA8/MKI67/BUB1B/RAD51AP1/MTBP/PLCB1/NUF2	27		BP	GO:0050870	positive regulation of T cell activation	2.46279e-17	CD5/IL7R/TGFBR2/CD6/KLRK1/PTPRC/HLA-DQB2/LCK/SPN/HLA-DPB1/CARD11/ZAP70/IGF1/IL2RG/RASAL3/SASH3/HLA-DPA1/HLA-DQA2/CD3E/NLRP3/EGR3/CAV1/CCL5/CORO1A/DNAJA3/VAV1/HLA-DOA/HLA-DRA/CD74/CD27/CD4/VCAM1/CCL21/DOCK8/CYLD/HLA-DMA/HLA-DMB/CCDC88B/HLA-E/NCKAP1L/IL18/TNFRSF14/HLA-DOB/CCL19/HLA-DRB1/MAP3K8/ACTL6A/IL4R/GPAM	49		BP	GO:0050870	positive regulation of T cell activation	2.46279e-17	CD5/IL7R/TGFBR2/CD6/KLRK1/PTPRC/HLA-DQB2/LCK/SPN/HLA-DPB1/CARD11/ZAP70/IGF1/IL2RG/RASAL3/SASH3/HLA-DPA1/HLA-DQA2/CD3E/NLRP3/EGR3/CAV1/CCL5/CORO1A/DNAJA3/VAV1/HLA-DOA/HLA-DRA/CD74/CD27/CD4/VCAM1/CCL21/DOCK8/CYLD/HLA-DMA/HLA-DMB/CCDC88B/HLA-E/NCKAP1L/IL18/TNFRSF14/HLA-DOB/CCL19/HLA-DRB1/MAP3K8/ACTL6A/IL4R/GPAM	49
BP	BP	GO:0051054	positive regulation of DNA metabolic process	0.0050267	NPAS2/RFC4/DNA2/ACTB/CDK1/ATF1/PTK6/RFC5/PRKD2/FGFR1/PARP1/TGFB1/PDGFB/SKP2/EXOSC3/GCH1/VPS72/SMARCE1/DHX9/NVL/INO80/BAX/CDK2/ACTL6A/UBE2N/CCT3/PTGES3/FH/CCT5/CEBPG/PDGFRB/CDC7/DHX36/TIMELESS/MSH2/CCT6A/SIRT1/POT1/SMARCD2/SSBP1/TCP1/ARID2/CCT7/MCRS1	44		BP	GO:0010948	negative regulation of cell cycle process	1.08157e-06	CTDSPL/PRKDC/EIF2AK4/MSH2/BAZ1B/RFWD3/GJC2/RBL1/INTS7/CCNB1/BRCA2/RAD1/RBBP8/CLSPN/RAD50/FOXO4/CENPF/DTL/CHEK1/FBXO5/CRY1/INCENP/BARD1/CDK2/BRIP1/BUB1/ESPL1/CDC6/BRCC3/FAM107A/DTX3L/ATRX/EZH2/NME6/NEK2/MAPK14/CDCA8/BUB1B/FBXO7/MTBP/NUF2/MBTPS2	42		BP	GO:0051251	positive regulation of lymphocyte activation	1.00788e-16	CD5/IL7R/TGFBR2/CD6/KLRK1/PTPRC/HLA-DQB2/LCK/SPN/HLA-DPB1/CARD11/ZAP70/IGF1/IL2RG/INPP5D/RASAL3/SASH3/GPR183/HLA-DPA1/HLA-DQA2/CD3E/NLRP3/EGR3/CAV1/CCL5/CORO1A/DNAJA3/VAV1/HLA-DOA/HLA-DRA/CD74/CD27/CD4/VCAM1/CCL21/DOCK8/CYLD/HLA-DMA/CD40/HLA-DMB/CCDC88B/HLA-E/BTK/NCKAP1L/IL18/TNFRSF14/HLA-DOB/CCL19/TLR4/HLA-DRB1/MAP3K8/ACTL6A/MEF2C/IL4R/GPAM	55		BP	GO:0051251	positive regulation of lymphocyte activation	1.00788e-16	CD5/IL7R/TGFBR2/CD6/KLRK1/PTPRC/HLA-DQB2/LCK/SPN/HLA-DPB1/CARD11/ZAP70/IGF1/IL2RG/INPP5D/RASAL3/SASH3/GPR183/HLA-DPA1/HLA-DQA2/CD3E/NLRP3/EGR3/CAV1/CCL5/CORO1A/DNAJA3/VAV1/HLA-DOA/HLA-DRA/CD74/CD27/CD4/VCAM1/CCL21/DOCK8/CYLD/HLA-DMA/CD40/HLA-DMB/CCDC88B/HLA-E/BTK/NCKAP1L/IL18/TNFRSF14/HLA-DOB/CCL19/TLR4/HLA-DRB1/MAP3K8/ACTL6A/MEF2C/IL4R/GPAM	55
BP	BP	GO:0034504	protein localization to nucleus	0.00504474	ZC3H12A/COL1A1/APP/CDK1/NUP88/RPAIN/YWHAE/TOR1AIP1/SUPT7L/PARP1/NUP133/TGFB1/APPL2/ORMDL3/NVL/EFCAB7/RANBP6/ZBTB7A/TNPO1/TOPORS/CCT3/HHEX/IPO11/KPNA2/TXN/NUP85/CCT5/PPP3R1/TOR1AIP2/CCT6A/FLNA/EPM2A/ATP13A2/KPNA3/NPM1/DVL1/TCF7L2/TCP1/TMEM147/IPO5/RANGAP1/CCT7/BARD1/CDK5/SMO/GLI3/MCRS1	47		BP	GO:1901990	regulation of mitotic cell cycle phase transition	1.75798e-06	CTDSPL/PRKDC/RFWD3/GJC2/RBL1/CCNB1/CDC7/RBBP8/CLSPN/PSME3/CENPE/AURKA/RAD50/FOXO4/CENPF/DTL/KIF14/RAB11A/HSPA2/CHEK1/FBXO5/ANAPC7/INCENP/BARD1/CDK2/CDC23/INO80/ANLN/BUB1/ESPL1/DLGAP5/CDC6/BRCC3/APP/CDK7/FAM107A/CDKN1C/EZH2/CDCA8/BUB1B/FBXO7/MTBP/PLCB1/NUF2/MBTPS2	45		BP	GO:0022409	positive regulation of cell-cell adhesion	4.62476e-16	CD5/IL7R/TGFBR2/ETS1/CD6/KLRK1/PTPRC/SELP/HLA-DQB2/LCK/SPN/HLA-DPB1/CARD11/ZAP70/IGF1/IL2RG/RASAL3/SASH3/HLA-DPA1/HLA-DQA2/CD3E/NLRP3/EGR3/CAV1/CCL5/NR4A3/CORO1A/DNAJA3/VAV1/HLA-DOA/HLA-DRA/CD74/CD27/CD4/VCAM1/CCL21/DOCK8/CYLD/HLA-DMA/HLA-DMB/CCDC88B/HLA-E/ADAM19/NCKAP1L/ITGA4/IL18/TNFRSF14/HLA-DOB/CCL19/HLA-DRB1/MAP3K8/ACTL6A/IL4R/GPAM	54		BP	GO:0022409	positive regulation of cell-cell adhesion	4.62476e-16	CD5/IL7R/TGFBR2/ETS1/CD6/KLRK1/PTPRC/SELP/HLA-DQB2/LCK/SPN/HLA-DPB1/CARD11/ZAP70/IGF1/IL2RG/RASAL3/SASH3/HLA-DPA1/HLA-DQA2/CD3E/NLRP3/EGR3/CAV1/CCL5/NR4A3/CORO1A/DNAJA3/VAV1/HLA-DOA/HLA-DRA/CD74/CD27/CD4/VCAM1/CCL21/DOCK8/CYLD/HLA-DMA/HLA-DMB/CCDC88B/HLA-E/ADAM19/NCKAP1L/ITGA4/IL18/TNFRSF14/HLA-DOB/CCL19/HLA-DRB1/MAP3K8/ACTL6A/IL4R/GPAM	54
BP	BP	GO:0006024	glycosaminoglycan biosynthetic process	0.00549211	GALNT5/GCNT2/TGFB1/DSE/PDGFB/UST/ABCC5/CHST11/CHSY1/HAS3/CSGALNACT1/EGF/XYLT1/IL1B	14		BP	GO:0007051	spindle organization	1.78865e-06	HAUS2/NCOR1/CCNB1/KPNB1/KIF4A/LZTS2/KIF4B/CENPE/AURKA/RCC1/RAB11A/NEK7/RAN/FBXO5/INCENP/RAE1/RACGAP1/KIF23/HAUS1/INO80/CCNB2/DCAF13/ESPL1/DLGAP5/ASPM/PRC1/ATRX/NEK2/CDCA8/GPSM2/KIF11/NUF2	32		BP	GO:0046631	alpha-beta T cell activation	9.45505e-16	ITK/SOCS3/TGFBR2/PTGER4/PTPRC/SPN/JAK3/CARD11/CD69/ZAP70/IL2RG/CD247/RASAL3/RORA/SASH3/SLAMF6/WDFY4/GPR183/PRDM1/LY9/JUNB/CD3E/DOCK2/CD3D/NLRP3/PLA2G2D/HLA-DRA/NKG7/HLA-E/NCKAP1L/IL18/TNFRSF14/IRF1/BCL11B/CCL19/BCL3/CLEC2B/ZNF683/HLA-DRB1/IL4R/STAT3	41		BP	GO:0046631	alpha-beta T cell activation	9.45505e-16	ITK/SOCS3/TGFBR2/PTGER4/PTPRC/SPN/JAK3/CARD11/CD69/ZAP70/IL2RG/CD247/RASAL3/RORA/SASH3/SLAMF6/WDFY4/GPR183/PRDM1/LY9/JUNB/CD3E/DOCK2/CD3D/NLRP3/PLA2G2D/HLA-DRA/NKG7/HLA-E/NCKAP1L/IL18/TNFRSF14/IRF1/BCL11B/CCL19/BCL3/CLEC2B/ZNF683/HLA-DRB1/IL4R/STAT3	41
BP	BP	GO:0000377	RNA splicing, via transesterification reactions with bulged adenosine as nucleophile	0.0058331	DDX1/PRDX6/COIL/RBM11/DDX20/SMU1/CDC40/BCAS2/C1QBP/TRA2B/SNRPC/DDX5/CRNKL1/DHX9/SNRNP27/ZCRB1/ACIN1/DHX40/GEMIN6/DBR1/DDX41/ZBTB7A/HNRNPF/EIF4A3/DHX38/RBMX/TIA1/SNRPG/LSM2/RBM23/USP39/CDC5L/ESRP2/HNRNPC/SCNM1/SNRPE/PSIP1/NCBP1/PRPF4/SAP18/SNRNP70/CWF19L1/SNRNP40/ZCCHC8/GEMIN4/PHF5A/DNAJC17/SRPK1	48		BP	GO:0140588	chromatin looping	2.95816e-06	DDX10/CHD1/CLPB/DHX8/AQR/MCM4/DDX18/MCM6/DHX33/ERCC6L/DDX23/DHX37/DDX46/RAD50/DDX19B/ASCC3/DHX15/INO80/BRIP1/MCM8/MCM2/CFTR/DDX19A/MCM3/DHX9/ATRX/DHX57/DDX27	28		BP	GO:0070663	regulation of leukocyte proliferation	2.04118e-14	TNFRSF1B/CSF2RB/TGFBR2/CD6/PTPRC/SPN/HLA-DPB1/IL33/CARD11/ZAP70/IGF1/RASSF5/INPP5D/RASAL3/SASH3/GPR183/RAC2/HLA-DPA1/CD3E/TNFAIP3/LRRC32/CCL5/CORO1A/DNAJA3/PLA2G2D/CD74/VCAM1/CD40/HLA-DMB/CCDC88B/HLA-E/BTK/NCKAP1L/IL18/TNFRSF14/LST1/IRF1/CCL19/PTK2/TLR4/HLA-DRB1/DLG1/MEF2C/CSF2RA/SCRIB/GPAM	46		BP	GO:0070663	regulation of leukocyte proliferation	2.04118e-14	TNFRSF1B/CSF2RB/TGFBR2/CD6/PTPRC/SPN/HLA-DPB1/IL33/CARD11/ZAP70/IGF1/RASSF5/INPP5D/RASAL3/SASH3/GPR183/RAC2/HLA-DPA1/CD3E/TNFAIP3/LRRC32/CCL5/CORO1A/DNAJA3/PLA2G2D/CD74/VCAM1/CD40/HLA-DMB/CCDC88B/HLA-E/BTK/NCKAP1L/IL18/TNFRSF14/LST1/IRF1/CCL19/PTK2/TLR4/HLA-DRB1/DLG1/MEF2C/CSF2RA/SCRIB/GPAM	46
BP	BP	GO:0000398	mRNA splicing, via spliceosome	0.0058331	DDX1/PRDX6/COIL/RBM11/DDX20/SMU1/CDC40/BCAS2/C1QBP/TRA2B/SNRPC/DDX5/CRNKL1/DHX9/SNRNP27/ZCRB1/ACIN1/DHX40/GEMIN6/DBR1/DDX41/ZBTB7A/HNRNPF/EIF4A3/DHX38/RBMX/TIA1/SNRPG/LSM2/RBM23/USP39/CDC5L/ESRP2/HNRNPC/SCNM1/SNRPE/PSIP1/NCBP1/PRPF4/SAP18/SNRNP70/CWF19L1/SNRNP40/ZCCHC8/GEMIN4/PHF5A/DNAJC17/SRPK1	48		BP	GO:0045786	negative regulation of cell cycle	2.95816e-06	CTDSPL/PRKDC/EIF2AK4/RHOB/GMNN/MSH2/BAZ1B/RFWD3/GJC2/RBL1/INTS7/CCNB1/BRCA2/RAD1/RBBP8/CLSPN/ETS1/RAD50/FOXO4/CENPF/DTL/NUPR1/CHEK1/FBXO5/CRY1/INCENP/BARD1/CDK2/BRIP1/BUB1/ESPL1/CDC6/BRCC3/FAM107A/DTX3L/ATRX/CDKN1C/EZH2/NME6/NEK2/MAPK14/CDCA8/FZD3/BUB1B/FBXO7/MTBP/NUF2/MBTPS2	48		BP	GO:0070661	leukocyte proliferation	2.11792e-14	IL7R/TNFRSF1B/CSF2RB/TGFBR2/CD6/PTPRC/SPN/HLA-DPB1/IL33/CARD11/ZAP70/IGF1/RASSF5/INPP5D/RASAL3/SASH3/GPR183/RAC2/JUNB/HLA-DPA1/CD3E/DOCK2/TNFAIP3/LRRC32/CCL5/CORO1A/DNAJA3/PLA2G2D/CD74/VCAM1/DOCK8/CD40/HLA-DMB/CCDC88B/HLA-E/BTK/NCKAP1L/IL18/TNFRSF14/LST1/IRF1/CCL19/PTK2/PLCL2/TLR4/HLA-DRB1/MS4A1/DLG1/MEF2C/CSF2RA/SCRIB/GPAM	52		BP	GO:0070661	leukocyte proliferation	2.11792e-14	IL7R/TNFRSF1B/CSF2RB/TGFBR2/CD6/PTPRC/SPN/HLA-DPB1/IL33/CARD11/ZAP70/IGF1/RASSF5/INPP5D/RASAL3/SASH3/GPR183/RAC2/JUNB/HLA-DPA1/CD3E/DOCK2/TNFAIP3/LRRC32/CCL5/CORO1A/DNAJA3/PLA2G2D/CD74/VCAM1/DOCK8/CD40/HLA-DMB/CCDC88B/HLA-E/BTK/NCKAP1L/IL18/TNFRSF14/LST1/IRF1/CCL19/PTK2/PLCL2/TLR4/HLA-DRB1/MS4A1/DLG1/MEF2C/CSF2RA/SCRIB/GPAM	52
BP	BP	GO:0033044	regulation of chromosome organization	0.00588202	GEN1/ANAPC7/ACTB/CDK1/ZWINT/BIRC5/PARP1/GCH1/PCID2/SMARCE1/NVL/INO80/MAD1L1/FBXO5/SKA1/CDK2/ACTL6A/CCT3/PTGES3/CDC27/CCT5/HNRNPC/SKA3/DHX36/NUF2/CCT6A/SIRT1/POT1/SMARCD2/SMC6/ZNF207/TCP1/ARID2/CCT7/NCAPG/ZW10/TTK/MCRS1	38		BP	GO:0007088	regulation of mitotic nuclear division	4.40871e-06	CCNB1/AURKA/RCC1/CENPF/NUSAP1/CHEK1/FBXO5/ANAPC7/INCENP/CDC23/KIF20B/BUB1/ESPL1/DLGAP5/CDCA2/LRP5/NME6/NEK2/CDCA8/MKI67/BUB1B/MTBP/NUF2	23		BP	GO:0002366	leukocyte activation involved in immune response	3.79874e-13	SOCS3/MFNG/PTGER4/PTPRC/SPN/JAK3/IL33/CD69/LCP1/APBB1IP/PIK3CD/LAT/RORA/SLAMF6/GPR183/LY9/RAC2/JUNB/DOCK2/NLRP3/NR4A3/PTK2B/CORO1A/FGL2/ITGAL/HLA-DRA/NKG7/CD74/IRF8/DOCK11/CD40/HLA-DMB/BTK/NCKAP1L/IL18/CCL19/SNX4/BCL3/PHF14/PLCL2/ZNF683/TLR4/HLA-DRB1/FGR/SBNO2/DOCK10/IL4R/STAT3	48		BP	GO:0002366	leukocyte activation involved in immune response	3.79874e-13	SOCS3/MFNG/PTGER4/PTPRC/SPN/JAK3/IL33/CD69/LCP1/APBB1IP/PIK3CD/LAT/RORA/SLAMF6/GPR183/LY9/RAC2/JUNB/DOCK2/NLRP3/NR4A3/PTK2B/CORO1A/FGL2/ITGAL/HLA-DRA/NKG7/CD74/IRF8/DOCK11/CD40/HLA-DMB/BTK/NCKAP1L/IL18/CCL19/SNX4/BCL3/PHF14/PLCL2/ZNF683/TLR4/HLA-DRB1/FGR/SBNO2/DOCK10/IL4R/STAT3	48
BP	BP	GO:0006023	aminoglycan biosynthetic process	0.00590344	GALNT5/GCNT2/TGFB1/DSE/PDGFB/UST/ABCC5/CHST11/CHSY1/HAS3/CSGALNACT1/EGF/B3GNT9/XYLT1/IL1B	15		BP	GO:0090068	positive regulation of cell cycle process	4.40871e-06	CCNB1/NCAPD3/MED1/CDC7/AURKA/DTL/PLK4/KIF14/RAB11A/HSPA2/NUSAP1/ECT2/FBXO5/ANAPC7/INCENP/NCAPG2/CDC23/KIF20B/RACGAP1/NCAPH/KIF23/INO80/BUB1/ESPL1/DLGAP5/CDC6/APP/LRP5/ATRX/EZH2/PRDM9/CDCA8/GPSM2/RAD51AP1/MTBP/PLSCR1/PLCB1	37		BP	GO:0050900	leukocyte migration	3.93971e-13	S1PR1/CD34/PTGER4/KLRK1/PECAM1/SELP/LCK/SPN/IL33/IL16/CD69/PLVAP/ZAP70/SERPINE1/STK10/PIK3CD/CCL22/MYO1G/SELPLG/CD200/CXCR3/GPR183/RAC2/DUSP1/JAM2/CCL5/PTK2B/CORO1A/CCR5/VAV1/ITGAL/CXCR5/GPSM3/CD74/VCAM1/CCL21/DOCK8/CCL4/CXCL9/CXCL12/S100A7/NCKAP1L/ITGA4/PDGFD/EDNRB/SELL/TNFRSF14/CCL19/ITGA7/PTK2/LYVE1/VEGFC/LRCH1/CMKLR1	54		BP	GO:0050900	leukocyte migration	3.93971e-13	S1PR1/CD34/PTGER4/KLRK1/PECAM1/SELP/LCK/SPN/IL33/IL16/CD69/PLVAP/ZAP70/SERPINE1/STK10/PIK3CD/CCL22/MYO1G/SELPLG/CD200/CXCR3/GPR183/RAC2/DUSP1/JAM2/CCL5/PTK2B/CORO1A/CCR5/VAV1/ITGAL/CXCR5/GPSM3/CD74/VCAM1/CCL21/DOCK8/CCL4/CXCL9/CXCL12/S100A7/NCKAP1L/ITGA4/PDGFD/EDNRB/SELL/TNFRSF14/CCL19/ITGA7/PTK2/LYVE1/VEGFC/LRCH1/CMKLR1	54
BP	BP	GO:0140014	mitotic nuclear division	0.00590344	TOM1L1/GEN1/ANAPC7/NSL1/CDK1/CHMP5/IGF1/ZWINT/MIS12/BIRC5/TGFB1/PDGFB/EML3/PCID2/CCDC61/SPAST/INO80/BOD1/DAPK3/MAD1L1/ANKLE2/EPS8/FBXO5/SKA1/NDEL1/PDGFRB/PPP1CC/SKA3/NUF2/SIRT1/FLNA/EGF/DRG1/ZNF207/CDC14A/LSM14A/CHMP1A/SEH1L/NCAPG/ZW10/TTK/IL1B	42		BP	GO:0051168	nuclear export	5.32719e-06	LSG1/ADAR/NUP155/POM121C/NUP160/GSK3B/CTDSPL2/RANBP3L/BAG3/RBM8A/GLE1/NUP98/POM121/LZTS2/NUP93/DDX19B/NUP214/RAN/BARD1/NUP153/RAE1/MALT1/DDX19A/RAPGEF3/AHCYL1/HSPA9/DHX9/PTPN14	28		BP	GO:0002263	cell activation involved in immune response	5.54762e-13	SOCS3/MFNG/PTGER4/PTPRC/SPN/JAK3/IL33/CD69/LCP1/APBB1IP/PIK3CD/LAT/RORA/SLAMF6/GPR183/LY9/RAC2/JUNB/DOCK2/NLRP3/NR4A3/PTK2B/CORO1A/FGL2/ITGAL/HLA-DRA/NKG7/CD74/IRF8/DOCK11/CD40/HLA-DMB/BTK/NCKAP1L/IL18/CCL19/SNX4/BCL3/PHF14/PLCL2/ZNF683/TLR4/HLA-DRB1/FGR/SBNO2/DOCK10/IL4R/STAT3	48		BP	GO:0002263	cell activation involved in immune response	5.54762e-13	SOCS3/MFNG/PTGER4/PTPRC/SPN/JAK3/IL33/CD69/LCP1/APBB1IP/PIK3CD/LAT/RORA/SLAMF6/GPR183/LY9/RAC2/JUNB/DOCK2/NLRP3/NR4A3/PTK2B/CORO1A/FGL2/ITGAL/HLA-DRA/NKG7/CD74/IRF8/DOCK11/CD40/HLA-DMB/BTK/NCKAP1L/IL18/CCL19/SNX4/BCL3/PHF14/PLCL2/ZNF683/TLR4/HLA-DRB1/FGR/SBNO2/DOCK10/IL4R/STAT3	48
BP	BP	GO:0000375	RNA splicing, via transesterification reactions	0.00612733	DDX1/PRDX6/COIL/RBM11/DDX20/SMU1/CDC40/BCAS2/C1QBP/TRA2B/SNRPC/DDX5/CRNKL1/DHX9/SNRNP27/ZCRB1/ACIN1/DHX40/GEMIN6/DBR1/DDX41/ZBTB7A/HNRNPF/EIF4A3/DHX38/RBMX/TIA1/SNRPG/LSM2/RBM23/USP39/CDC5L/ESRP2/HNRNPC/SCNM1/SNRPE/PSIP1/NCBP1/PRPF4/SAP18/SNRNP70/CWF19L1/SNRNP40/ZCCHC8/GEMIN4/PHF5A/DNAJC17/SRPK1	48		BP	GO:0000075	cell cycle checkpoint signaling	5.71764e-06	PRKDC/EIF2AK4/MSH2/RFWD3/INTS7/CCNB1/BRCA2/RAD1/RBBP8/CLSPN/RAD50/FOXO4/CENPF/DTL/CHEK1/CRY1/INCENP/BARD1/CDK2/BRIP1/BUB1/CDC6/BRCC3/DTX3L/MAPK14/CDCA8/BUB1B/NUF2/MBTPS2	29		BP	GO:0046651	lymphocyte proliferation	6.1174e-13	IL7R/TNFRSF1B/TGFBR2/CD6/PTPRC/SPN/HLA-DPB1/CARD11/ZAP70/IGF1/RASSF5/INPP5D/RASAL3/SASH3/GPR183/RAC2/HLA-DPA1/CD3E/DOCK2/LRRC32/CCL5/CORO1A/DNAJA3/PLA2G2D/CD74/VCAM1/DOCK8/CD40/HLA-DMB/CCDC88B/HLA-E/BTK/NCKAP1L/IL18/TNFRSF14/LST1/IRF1/CCL19/PLCL2/TLR4/HLA-DRB1/MS4A1/DLG1/MEF2C/SCRIB/GPAM	46		BP	GO:0046651	lymphocyte proliferation	6.1174e-13	IL7R/TNFRSF1B/TGFBR2/CD6/PTPRC/SPN/HLA-DPB1/CARD11/ZAP70/IGF1/RASSF5/INPP5D/RASAL3/SASH3/GPR183/RAC2/HLA-DPA1/CD3E/DOCK2/LRRC32/CCL5/CORO1A/DNAJA3/PLA2G2D/CD74/VCAM1/DOCK8/CD40/HLA-DMB/CCDC88B/HLA-E/BTK/NCKAP1L/IL18/TNFRSF14/LST1/IRF1/CCL19/PLCL2/TLR4/HLA-DRB1/MS4A1/DLG1/MEF2C/SCRIB/GPAM	46
BP	BP	GO:1901989	positive regulation of cell cycle phase transition	0.00612733	CPSF3/ANAPC7/RRM2/APP/CDK1/EZH2/RDX/TMOD3/BIRC5/STXBP4/TGFB1/PBX1/ADAM17/MAD1L1/FBXO5/SKA1/DTL/CDC7/SKA3/MTA3/NPM1/CDK4/CUL4B/CDK10	24		BP	GO:0044772	mitotic cell cycle phase transition	5.71764e-06	CTDSPL/PRKDC/RFWD3/ANAPC1/GJC2/RBL1/CCNB1/CDC7/RBBP8/CLSPN/PSME3/CENPE/AURKA/RCC1/RAD50/FOXO4/CENPF/DTL/KIF14/RAB11A/HSPA2/CHEK1/FBXO5/ANAPC7/INCENP/BARD1/CDK2/CDC23/INO80/CCNB2/ANLN/BUB1/ESPL1/DLGAP5/CDC6/BRCC3/APP/CDK7/IQGAP3/FAM107A/CDKN1C/EZH2/CDCA8/BUB1B/FBXO7/MTBP/PLCB1/BCAT1/NUF2/MBTPS2/CCNJL	51		BP	GO:0050670	regulation of lymphocyte proliferation	6.76812e-13	TNFRSF1B/TGFBR2/CD6/PTPRC/SPN/HLA-DPB1/CARD11/ZAP70/IGF1/RASSF5/INPP5D/RASAL3/SASH3/GPR183/RAC2/HLA-DPA1/CD3E/LRRC32/CCL5/CORO1A/DNAJA3/PLA2G2D/CD74/VCAM1/CD40/HLA-DMB/CCDC88B/HLA-E/BTK/NCKAP1L/IL18/TNFRSF14/LST1/IRF1/CCL19/TLR4/HLA-DRB1/DLG1/MEF2C/SCRIB/GPAM	41		BP	GO:0050670	regulation of lymphocyte proliferation	6.76812e-13	TNFRSF1B/TGFBR2/CD6/PTPRC/SPN/HLA-DPB1/CARD11/ZAP70/IGF1/RASSF5/INPP5D/RASAL3/SASH3/GPR183/RAC2/HLA-DPA1/CD3E/LRRC32/CCL5/CORO1A/DNAJA3/PLA2G2D/CD74/VCAM1/CD40/HLA-DMB/CCDC88B/HLA-E/BTK/NCKAP1L/IL18/TNFRSF14/LST1/IRF1/CCL19/TLR4/HLA-DRB1/DLG1/MEF2C/SCRIB/GPAM	41
BP	BP	GO:0000075	cell cycle checkpoint signaling	0.0068002	GEN1/PLK3/DNA2/TIPRL/FBXO31/CDK1/ZWINT/BIRC5/BRIP1/PCID2/RAD1/INTS7/MAD1L1/SKA1/CDK2/RPA2/DTL/NAE1/CDC5L/USP28/SKA3/TAOK2/TIMELESS/MSH2/NUF2/TELO2/HUS1/ZNF207/BARD1/ZW10/TTK	31		BP	GO:0051225	spindle assembly	7.54666e-06	HAUS2/NCOR1/KPNB1/KIF4A/LZTS2/KIF4B/AURKA/RCC1/RAB11A/NEK7/FBXO5/INCENP/RACGAP1/KIF23/HAUS1/INO80/CCNB2/DCAF13/ASPM/PRC1/NEK2/CDCA8/GPSM2/KIF11	24		BP	GO:0032944	regulation of mononuclear cell proliferation	1.3286e-12	TNFRSF1B/TGFBR2/CD6/PTPRC/SPN/HLA-DPB1/CARD11/ZAP70/IGF1/RASSF5/INPP5D/RASAL3/SASH3/GPR183/RAC2/HLA-DPA1/CD3E/LRRC32/CCL5/CORO1A/DNAJA3/PLA2G2D/CD74/VCAM1/CD40/HLA-DMB/CCDC88B/HLA-E/BTK/NCKAP1L/IL18/TNFRSF14/LST1/IRF1/CCL19/TLR4/HLA-DRB1/DLG1/MEF2C/SCRIB/GPAM	41		BP	GO:0032944	regulation of mononuclear cell proliferation	1.3286e-12	TNFRSF1B/TGFBR2/CD6/PTPRC/SPN/HLA-DPB1/CARD11/ZAP70/IGF1/RASSF5/INPP5D/RASAL3/SASH3/GPR183/RAC2/HLA-DPA1/CD3E/LRRC32/CCL5/CORO1A/DNAJA3/PLA2G2D/CD74/VCAM1/CD40/HLA-DMB/CCDC88B/HLA-E/BTK/NCKAP1L/IL18/TNFRSF14/LST1/IRF1/CCL19/TLR4/HLA-DRB1/DLG1/MEF2C/SCRIB/GPAM	41
BP	BP	GO:0007044	cell-substrate junction assembly	0.00681963	CTTN/PLEC/COL16A1/MMP14/ACTN1/SLC9A1/TRIP6/ITGA5/ITGB1BP1/GPM6B/DAPK3/WHAMM/ROCK2/MACF1/TAOK2/MAP4K4/EPHA3/GREM1/BCR/THY1	20		BP	GO:1901988	negative regulation of cell cycle phase transition	9.86158e-06	CTDSPL/PRKDC/EIF2AK4/MSH2/RFWD3/GJC2/RBL1/INTS7/CCNB1/BRCA2/RAD1/RBBP8/CLSPN/RAD50/FOXO4/CENPF/DTL/CHEK1/FBXO5/CRY1/INCENP/BARD1/CDK2/BRIP1/BUB1/CDC6/BRCC3/FAM107A/DTX3L/EZH2/MAPK14/CDCA8/BUB1B/FBXO7/NUF2/MBTPS2	36		BP	GO:0032943	mononuclear cell proliferation	1.44967e-12	IL7R/TNFRSF1B/TGFBR2/CD6/PTPRC/SPN/HLA-DPB1/CARD11/ZAP70/IGF1/RASSF5/INPP5D/RASAL3/SASH3/GPR183/RAC2/HLA-DPA1/CD3E/DOCK2/LRRC32/CCL5/CORO1A/DNAJA3/PLA2G2D/CD74/VCAM1/DOCK8/CD40/HLA-DMB/CCDC88B/HLA-E/BTK/NCKAP1L/IL18/TNFRSF14/LST1/IRF1/CCL19/PLCL2/TLR4/HLA-DRB1/MS4A1/DLG1/MEF2C/SCRIB/GPAM	46		BP	GO:0032943	mononuclear cell proliferation	1.44967e-12	IL7R/TNFRSF1B/TGFBR2/CD6/PTPRC/SPN/HLA-DPB1/CARD11/ZAP70/IGF1/RASSF5/INPP5D/RASAL3/SASH3/GPR183/RAC2/HLA-DPA1/CD3E/DOCK2/LRRC32/CCL5/CORO1A/DNAJA3/PLA2G2D/CD74/VCAM1/DOCK8/CD40/HLA-DMB/CCDC88B/HLA-E/BTK/NCKAP1L/IL18/TNFRSF14/LST1/IRF1/CCL19/PLCL2/TLR4/HLA-DRB1/MS4A1/DLG1/MEF2C/SCRIB/GPAM	46
BP	BP	GO:1901992	positive regulation of mitotic cell cycle phase transition	0.00793854	CPSF3/ANAPC7/RRM2/APP/CDK1/RDX/TMOD3/BIRC5/TGFB1/PBX1/ADAM17/MAD1L1/FBXO5/SKA1/DTL/CDC7/SKA3/MTA3/CDK4/CUL4B/CDK10	21		BP	GO:0140694	membraneless organelle assembly	1.02638e-05	NIP7/PLEC/PRKDC/C2CD3/CNOT1/LDB3/HAUS2/NCOR1/PATL1/KPNB1/BRIX1/KIF4A/LZTS2/ALMS1/DHX37/KIF4B/PLA2G4C/CENPE/AURKA/RCC1/CENPF/PLK4/RAB11A/NEK7/FBXO5/INCENP/CDK2/DOCK5/RACGAP1/KIF23/HAUS1/INO80/CCNB2/GSN/DCAF13/ANLN/DLGAP5/ASPM/PRC1/CEP76/CENPK/OGFOD1/CEP152/NEK2/CDCA8/GPSM2/KIF11/BMP10	48		BP	GO:0070665	positive regulation of leukocyte proliferation	3.37955e-12	CSF2RB/TGFBR2/CD6/PTPRC/SPN/HLA-DPB1/CARD11/ZAP70/IGF1/RASAL3/SASH3/GPR183/RAC2/HLA-DPA1/CD3E/CCL5/CORO1A/DNAJA3/CD74/VCAM1/CD40/HLA-DMB/CCDC88B/HLA-E/BTK/NCKAP1L/IL18/CCL19/PTK2/TLR4/MEF2C/CSF2RA/GPAM	33		BP	GO:0070665	positive regulation of leukocyte proliferation	3.37955e-12	CSF2RB/TGFBR2/CD6/PTPRC/SPN/HLA-DPB1/CARD11/ZAP70/IGF1/RASAL3/SASH3/GPR183/RAC2/HLA-DPA1/CD3E/CCL5/CORO1A/DNAJA3/CD74/VCAM1/CD40/HLA-DMB/CCDC88B/HLA-E/BTK/NCKAP1L/IL18/CCL19/PTK2/TLR4/MEF2C/CSF2RA/GPAM	33
BP	BP	GO:0051897	positive regulation of phosphatidylinositol 3-kinase/protein kinase B signal transduction	0.00898589	PDGFRA/GCNT2/APP/IGF1/AKR1C3/AKR1C2/FGFR1/TGFB1/PDGFB/C1QBP/ITGB1BP1/TMEM100/ITGB1/HAX1/PPARD/UNC5B/TXN/EXTL3/PDGFRB/PINK1/MERTK/IL18/SIRT1/EGF/RYK/PDPK1/TCF7L2/PIK3CA/F2RL1/HBEGF/PDGFA	31		BP	GO:0051231	spindle elongation	1.23802e-05	KIF4A/KIF4B/INCENP/RACGAP1/KIF23/PRC1/CDCA8/KIF11	8		BP	GO:0002285	lymphocyte activation involved in immune response	1.34631e-11	SOCS3/MFNG/PTGER4/PTPRC/SPN/JAK3/CD69/LCP1/APBB1IP/RORA/SLAMF6/GPR183/LY9/JUNB/NLRP3/PTK2B/CORO1A/FGL2/ITGAL/HLA-DRA/NKG7/CD74/IRF8/DOCK11/CD40/HLA-DMB/NCKAP1L/IL18/CCL19/BCL3/PHF14/PLCL2/ZNF683/TLR4/HLA-DRB1/DOCK10/IL4R/STAT3	38		BP	GO:0002285	lymphocyte activation involved in immune response	1.34631e-11	SOCS3/MFNG/PTGER4/PTPRC/SPN/JAK3/CD69/LCP1/APBB1IP/RORA/SLAMF6/GPR183/LY9/JUNB/NLRP3/PTK2B/CORO1A/FGL2/ITGAL/HLA-DRA/NKG7/CD74/IRF8/DOCK11/CD40/HLA-DMB/NCKAP1L/IL18/CCL19/BCL3/PHF14/PLCL2/ZNF683/TLR4/HLA-DRB1/DOCK10/IL4R/STAT3	38
BP	BP	GO:0006913	nucleocytoplasmic transport	0.00898589	ZC3H12A/CDK1/NUP88/PRKAG1/RPAIN/YWHAE/AXIN1/NUP133/TGFB1/APPL2/PCID2/NUP43/DHX9/EFCAB7/SETD2/RANBP6/TNPO1/EIF4A3/STRADB/HHEX/IPO11/KPNA2/TXN/NUP85/PPP3R1/PPP1CC/EGR2/FLNA/GLE1/EPM2A/THOC7/NCBP1/KPNA3/NPM1/PKD1/STRADA/FYTTD1/IPO5/RANGAP1/BARD1/SEH1L/CDK5/NXF1/THOC3/SMO/GLI3/IL1B	47		BP	GO:0051255	spindle midzone assembly	1.23802e-05	KIF4A/LZTS2/KIF4B/INCENP/RACGAP1/KIF23/PRC1/CDCA8	8		BP	GO:0046632	alpha-beta T cell differentiation	1.94243e-11	ITK/SOCS3/TGFBR2/PTGER4/SPN/JAK3/CD69/ZAP70/IL2RG/RORA/SASH3/SLAMF6/GPR183/PRDM1/LY9/JUNB/NLRP3/PLA2G2D/HLA-DRA/NCKAP1L/IL18/IRF1/BCL11B/CCL19/BCL3/ZNF683/HLA-DRB1/IL4R/STAT3	29		BP	GO:0046632	alpha-beta T cell differentiation	1.94243e-11	ITK/SOCS3/TGFBR2/PTGER4/SPN/JAK3/CD69/ZAP70/IL2RG/RORA/SASH3/SLAMF6/GPR183/PRDM1/LY9/JUNB/NLRP3/PLA2G2D/HLA-DRA/NCKAP1L/IL18/IRF1/BCL11B/CCL19/BCL3/ZNF683/HLA-DRB1/IL4R/STAT3	29
BP	BP	GO:0051169	nuclear transport	0.00898589	ZC3H12A/CDK1/NUP88/PRKAG1/RPAIN/YWHAE/AXIN1/NUP133/TGFB1/APPL2/PCID2/NUP43/DHX9/EFCAB7/SETD2/RANBP6/TNPO1/EIF4A3/STRADB/HHEX/IPO11/KPNA2/TXN/NUP85/PPP3R1/PPP1CC/EGR2/FLNA/GLE1/EPM2A/THOC7/NCBP1/KPNA3/NPM1/PKD1/STRADA/FYTTD1/IPO5/RANGAP1/BARD1/SEH1L/CDK5/NXF1/THOC3/SMO/GLI3/IL1B	47		BP	GO:0045787	positive regulation of cell cycle	1.75613e-05	CCNB1/NCAPD3/MED1/BRCA2/CDC7/AURKA/DTL/PLK4/KIF14/RAB11A/HSPA2/NUPR1/NUSAP1/ECT2/CHEK1/FBXO5/FGFR2/ANAPC7/INCENP/NCAPG2/CDC23/KIF20B/RACGAP1/NCAPH/KIF23/INO80/BUB1/ESPL1/DLGAP5/CDC6/APP/LRP5/ATRX/EZH2/PRDM9/CDCA8/GPSM2/RAD51AP1/MTBP/PLSCR1/PLCB1	41		BP	GO:0007264	small GTPase-mediated signal transduction	3.79886e-11	ARHGEF15/STARD8/GRAP/IGF1/ARHGAP30/SH2D3C/TEK/TAGAP/LAT/RASAL3/ARHGAP25/ARHGAP9/RAC2/ELMO1/NRP1/DOCK2/ARHGAP15/DOK2/RASGRP2/GPR4/WAS/CDK2/DNAJA3/VAV1/ARHGAP26/SPRY1/RAPGEF3/FGD2/DOCK8/CDC42SE2/DOCK11/HEG1/RALBP1/ABCA1/RGL1/ARHGEF1/RHOJ/SSX2IP/FGD5/CYTH4/ARHGAP31/ARHGAP24/RACGAP1/CYTH1/RASIP1/DLC1/ECT2/SIPA1/RASA4/SEMA4D/ARHGAP27/ARFGEF1/DOCK10/DEF6/F2R/ARHGEF19/RALB	57		BP	GO:0007264	small GTPase-mediated signal transduction	3.79886e-11	ARHGEF15/STARD8/GRAP/IGF1/ARHGAP30/SH2D3C/TEK/TAGAP/LAT/RASAL3/ARHGAP25/ARHGAP9/RAC2/ELMO1/NRP1/DOCK2/ARHGAP15/DOK2/RASGRP2/GPR4/WAS/CDK2/DNAJA3/VAV1/ARHGAP26/SPRY1/RAPGEF3/FGD2/DOCK8/CDC42SE2/DOCK11/HEG1/RALBP1/ABCA1/RGL1/ARHGEF1/RHOJ/SSX2IP/FGD5/CYTH4/ARHGAP31/ARHGAP24/RACGAP1/CYTH1/RASIP1/DLC1/ECT2/SIPA1/RASA4/SEMA4D/ARHGAP27/ARFGEF1/DOCK10/DEF6/F2R/ARHGEF19/RALB	57
BP	BP	GO:0000209	protein polyubiquitination	0.00898589	TCF25/ANAPC7/KBTBD2/WSB2/ANAPC13/SYVN1/TRIM38/AXIN1/FBXO28/PLAA/SKP2/CUL5/ANAPC16/WWP2/UBE2A/FBXO9/NQO1/TOPORS/SPSB4/UBE2N/CDC27/UBE2R2/DTL/ZNF598/PARP10/PEX12/UBE2T/SHPRH/CDC26/NPEPPS/RNF144A/CUL4B/RNF115/BARD1/CUL1/RNF167/RNF14/UBE2E1/BLMH	39		BP	GO:1905818	regulation of chromosome separation	2.04012e-05	CCNB1/NCAPD3/CENPF/FBXO5/ANAPC7/INCENP/NCAPG2/CDC23/NCAPH/BUB1/ESPL1/DLGAP5/CSNK2A1/CDCA8/BUB1B/PLSCR1/NUF2	17		BP	GO:0051056	regulation of small GTPase mediated signal transduction	5.47443e-11	ARHGEF15/STARD8/IGF1/ARHGAP30/TEK/TAGAP/RASAL3/ARHGAP25/ARHGAP9/NRP1/DOCK2/ARHGAP15/GPR4/VAV1/ARHGAP26/SPRY1/FGD2/DOCK8/CDC42SE2/DOCK11/HEG1/RALBP1/ABCA1/ARHGEF1/SSX2IP/FGD5/CYTH4/ARHGAP31/ARHGAP24/RACGAP1/CYTH1/RASIP1/DLC1/ECT2/SIPA1/RASA4/SEMA4D/ARHGAP27/ARFGEF1/DOCK10/DEF6/F2R/ARHGEF19	43		BP	GO:0051056	regulation of small GTPase mediated signal transduction	5.47443e-11	ARHGEF15/STARD8/IGF1/ARHGAP30/TEK/TAGAP/RASAL3/ARHGAP25/ARHGAP9/NRP1/DOCK2/ARHGAP15/GPR4/VAV1/ARHGAP26/SPRY1/FGD2/DOCK8/CDC42SE2/DOCK11/HEG1/RALBP1/ABCA1/ARHGEF1/SSX2IP/FGD5/CYTH4/ARHGAP31/ARHGAP24/RACGAP1/CYTH1/RASIP1/DLC1/ECT2/SIPA1/RASA4/SEMA4D/ARHGAP27/ARFGEF1/DOCK10/DEF6/F2R/ARHGEF19	43
BP	BP	GO:0033045	regulation of sister chromatid segregation	0.00898589	GEN1/ANAPC7/ACTB/CDK1/ZWINT/BIRC5/PCID2/SMARCE1/MAD1L1/FBXO5/SKA1/ACTL6A/CDC27/SKA3/NUF2/SIRT1/SMARCD2/ZNF207/ARID2/ZW10/TTK	21		BP	GO:0051256	mitotic spindle midzone assembly	2.76295e-05	KIF4A/KIF4B/INCENP/RACGAP1/KIF23/PRC1/CDCA8	7		BP	GO:0050671	positive regulation of lymphocyte proliferation	9.50407e-11	TGFBR2/CD6/PTPRC/SPN/HLA-DPB1/CARD11/ZAP70/IGF1/RASAL3/SASH3/GPR183/HLA-DPA1/CD3E/CCL5/CORO1A/DNAJA3/CD74/VCAM1/CD40/HLA-DMB/CCDC88B/HLA-E/BTK/NCKAP1L/IL18/CCL19/TLR4/MEF2C/GPAM	29		BP	GO:0050671	positive regulation of lymphocyte proliferation	9.50407e-11	TGFBR2/CD6/PTPRC/SPN/HLA-DPB1/CARD11/ZAP70/IGF1/RASAL3/SASH3/GPR183/HLA-DPA1/CD3E/CCL5/CORO1A/DNAJA3/CD74/VCAM1/CD40/HLA-DMB/CCDC88B/HLA-E/BTK/NCKAP1L/IL18/CCL19/TLR4/MEF2C/GPAM	29
BP	BP	GO:0007059	chromosome segregation	0.00898589	PUM2/GEN1/ANAPC7/CENPO/CENPL/ACTB/NSL1/CDK1/CIAO1/CHMP5/ZWINT/MIS12/BIRC5/BCAS2/BRIP1/EML3/PCID2/HAUS1/NUP43/SMARCE1/CCDC61/INO80/BOD1/MAD1L1/ACTR3/HAUS5/FBXO5/SLC25A5/SKA1/NDEL1/ACTL6A/CDC27/TLK2/CENPQ/PPP1CC/SKA3/ITGB3BP/NUF2/SIRT1/FLNA/PPP2R1B/SMARCD2/DRG1/SMC6/ZNF207/GTF2B/LSM14A/ARID2/SMARCAD1/MAPRE3/CHMP1A/SEH1L/NCAPG/ZW10/TTK/SRPK1	56		BP	GO:0000281	mitotic cytokinesis	3.13201e-05	RHOB/CKAP2/KIF4A/LZTS2/KIF4B/KIF20A/RAB11A/NUSAP1/ECT2/INCENP/KIF20B/RACGAP1/KIF23/ANLN/CEP55/ESPL1/ARL3/IQGAP3/CDCA8	19		BP	GO:0032946	positive regulation of mononuclear cell proliferation	1.56871e-10	TGFBR2/CD6/PTPRC/SPN/HLA-DPB1/CARD11/ZAP70/IGF1/RASAL3/SASH3/GPR183/HLA-DPA1/CD3E/CCL5/CORO1A/DNAJA3/CD74/VCAM1/CD40/HLA-DMB/CCDC88B/HLA-E/BTK/NCKAP1L/IL18/CCL19/TLR4/MEF2C/GPAM	29		BP	GO:0032946	positive regulation of mononuclear cell proliferation	1.56871e-10	TGFBR2/CD6/PTPRC/SPN/HLA-DPB1/CARD11/ZAP70/IGF1/RASAL3/SASH3/GPR183/HLA-DPA1/CD3E/CCL5/CORO1A/DNAJA3/CD74/VCAM1/CD40/HLA-DMB/CCDC88B/HLA-E/BTK/NCKAP1L/IL18/CCL19/TLR4/MEF2C/GPAM	29
BP	BP	GO:0007080	mitotic metaphase chromosome alignment	0.00898589	CDK1/CHMP5/MIS12/BIRC5/EML3/BOD1/MAD1L1/SKA1/SKA3/NUF2/SIRT1/CHMP1A/SEH1L/ZW10/TTK	15		BP	GO:0010389	regulation of G2/M transition of mitotic cell cycle	3.74248e-05	CCNB1/CDC7/RBBP8/CLSPN/AURKA/RAD50/FOXO4/CENPF/DTL/KIF14/RAB11A/HSPA2/CHEK1/FBXO5/BARD1/CDK2/CDC6/BRCC3/APP/MBTPS2	20		BP	GO:1902105	regulation of leukocyte differentiation	1.69548e-10	IL7R/TGFBR2/CD2/PTPRC/JAK3/CARD11/CD69/ZAP70/IL2RG/INPP5D/SASH3/PRDM1/HCLS1/JUNB/ADIPOQ/NLRP3/EGR3/EVI2B/FOS/FGL2/HLA-DOA/HLA-DRA/CD74/CD27/CD4/RASSF2/DTX1/MAFB/CYLD/BTK/NCKAP1L/IL18/IRF1/CCL19/TMEM176B/TMEM176A/ZFP36L2/ZEB1/ZNF683/TLR4/HLA-DRB1/ACTL6A/FANCD2/TCF7/IL4R	45		BP	GO:1902105	regulation of leukocyte differentiation	1.69548e-10	IL7R/TGFBR2/CD2/PTPRC/JAK3/CARD11/CD69/ZAP70/IL2RG/INPP5D/SASH3/PRDM1/HCLS1/JUNB/ADIPOQ/NLRP3/EGR3/EVI2B/FOS/FGL2/HLA-DOA/HLA-DRA/CD74/CD27/CD4/RASSF2/DTX1/MAFB/CYLD/BTK/NCKAP1L/IL18/IRF1/CCL19/TMEM176B/TMEM176A/ZFP36L2/ZEB1/ZNF683/TLR4/HLA-DRB1/ACTL6A/FANCD2/TCF7/IL4R	45
BP	BP	GO:0048041	focal adhesion assembly	0.00898589	CTTN/COL16A1/MMP14/ACTN1/SLC9A1/TRIP6/ITGB1BP1/GPM6B/DAPK3/WHAMM/ROCK2/MACF1/TAOK2/MAP4K4/EPHA3/GREM1/BCR/THY1	18		BP	GO:0022010	central nervous system myelination	3.78437e-05	ASPA/MAL/B4GALT5/MOBP/ABCA2/PLP1/NCSTN/NKX6-2/FA2H/MAG	10		BP	GO:0002460	adaptive immune response based on somatic recombination of immune receptors built from immunoglobulin superfamily domains	1.99997e-10	SOCS3/IL7R/TNFRSF1B/CSF2RB/PTPRC/SPN/JAK3/IL33/CD69/CD8A/PRF1/INPP5D/MYO1G/RORA/SASH3/SLAMF6/C7/LY9/JUNB/TNFAIP3/NLRP3/RFTN1/CD7/SERPING1/WAS/HLA-DRA/CD74/KLHL6/CD27/C3/CD4/GZMM/CD40/HLA-E/BTK/NCKAP1L/IL18/EBAG9/CCL19/CTSH/BCL3/BTN3A3/TLR4/IL18BP/HLA-DRB1/MEF2C/BACH2/IL4R/STAT3	49		BP	GO:0002460	adaptive immune response based on somatic recombination of immune receptors built from immunoglobulin superfamily domains	1.99997e-10	SOCS3/IL7R/TNFRSF1B/CSF2RB/PTPRC/SPN/JAK3/IL33/CD69/CD8A/PRF1/INPP5D/MYO1G/RORA/SASH3/SLAMF6/C7/LY9/JUNB/TNFAIP3/NLRP3/RFTN1/CD7/SERPING1/WAS/HLA-DRA/CD74/KLHL6/CD27/C3/CD4/GZMM/CD40/HLA-E/BTK/NCKAP1L/IL18/EBAG9/CCL19/CTSH/BCL3/BTN3A3/TLR4/IL18BP/HLA-DRB1/MEF2C/BACH2/IL4R/STAT3	49
BP	BP	GO:0010639	negative regulation of organelle organization	0.00898589	TOM1L1/FEZ2/MAP4/GEN1/IGF1/PPFIA1/ZWINT/TWF1/RDX/TMOD3/BIRC5/PARP1/PCID2/RAD1/TMEM14A/BCL2L2/MAD1L1/LIF/EPS8/FBXO5/SLC25A5/SKA1/SMAD4/GHITM/BOK/MPHOSPH9/SSH3/HNRNPC/PINK1/HIP1R/SKA3/TBC1D7/NUF2/POT1/NPM1/TRIAP1/PFN2/ARHGEF18/ZNF207/STMN1/GAS2L1/PIK3CA/EML2/TWF2/ZW10/TTK/CKAP2/CDK10/MCRS1	49		BP	GO:0032291	axon ensheathment in central nervous system	3.78437e-05	ASPA/MAL/B4GALT5/MOBP/ABCA2/PLP1/NCSTN/NKX6-2/FA2H/MAG	10		BP	GO:0042129	regulation of T cell proliferation	1.99997e-10	TNFRSF1B/TGFBR2/CD6/PTPRC/SPN/HLA-DPB1/CARD11/ZAP70/IGF1/RASAL3/SASH3/RAC2/HLA-DPA1/CD3E/LRRC32/CCL5/CORO1A/DNAJA3/PLA2G2D/VCAM1/HLA-DMB/CCDC88B/HLA-E/NCKAP1L/IL18/TNFRSF14/IRF1/CCL19/HLA-DRB1/DLG1/SCRIB/GPAM	32		BP	GO:0042129	regulation of T cell proliferation	1.99997e-10	TNFRSF1B/TGFBR2/CD6/PTPRC/SPN/HLA-DPB1/CARD11/ZAP70/IGF1/RASAL3/SASH3/RAC2/HLA-DPA1/CD3E/LRRC32/CCL5/CORO1A/DNAJA3/PLA2G2D/VCAM1/HLA-DMB/CCDC88B/HLA-E/NCKAP1L/IL18/TNFRSF14/IRF1/CCL19/HLA-DRB1/DLG1/SCRIB/GPAM	32
BP	BP	GO:1990778	protein localization to cell periphery	0.00898589	EPHA2/ARFRP1/EHD4/MMP14/EHD2/ZDHHC2/ACTB/RHBDF2/PPFIA1/RDX/RAB10/ZDHHC7/TUB/LRRC15/TGFB1/PACS1/FRMD8/MRAP2/LYPLAL1/CNST/IFT20/NUMB/ITGB1BP1/ATP2C2/STX4/PPP2R5A/EFCAB7/LYPLA1/EHD1/DLG1/ITGB1/ROCK2/PREPL/TSPAN33/BLZF1/MACF1/KIF13A/ANK3/TMBIM1/CLSTN1/FLNA/PRNP/EPM2A/PDPK1/EPHA3/NSF/TNFRSF1A/CDK5/PRKCH	49		BP	GO:0006260	DNA replication	3.78437e-05	POLD3/GMNN/PRIM1/RFWD3/MCM4/LIG3/MCM6/BRCA2/CDC7/RBBP8/EXO1/POLE2/DNAJC2/RAD50/DTL/CHEK1/FBXO5/BARD1/PRIM2/BAZ1A/CDK2/RFC2/INO80/MCM8/MCM2/POLH/GINS1/MCM3/CDC6/DHX9/CDK9/ATRX/RFC3/CHAF1A/MCM10	35		BP	GO:0045619	regulation of lymphocyte differentiation	5.00692e-10	IL7R/TGFBR2/CD2/PTPRC/JAK3/CARD11/CD69/ZAP70/IL2RG/INPP5D/SASH3/PRDM1/JUNB/NLRP3/EGR3/FGL2/HLA-DOA/HLA-DRA/CD74/CD27/DTX1/CYLD/BTK/NCKAP1L/IL18/IRF1/CCL19/ZFP36L2/ZEB1/ZNF683/HLA-DRB1/ACTL6A/FANCD2/TCF7/IL4R	35		BP	GO:0045619	regulation of lymphocyte differentiation	5.00692e-10	IL7R/TGFBR2/CD2/PTPRC/JAK3/CARD11/CD69/ZAP70/IL2RG/INPP5D/SASH3/PRDM1/JUNB/NLRP3/EGR3/FGL2/HLA-DOA/HLA-DRA/CD74/CD27/DTX1/CYLD/BTK/NCKAP1L/IL18/IRF1/CCL19/ZFP36L2/ZEB1/ZNF683/HLA-DRB1/ACTL6A/FANCD2/TCF7/IL4R	35
BP	BP	GO:0043588	skin development	0.00929982	COL6A1/COL5A3/FLNB/EPHA2/PUM2/PLEC/CDH3/PPHLN1/ST14/COL1A1/ZFP36L1/GORAB/EZH2/AKR1C3/OVOL1/ADAMTS2/COL3A1/COL5A1/COL1A2/TMEM79/IVL/COL5A2/S100A7/PPL/HDAC2/SLC27A4/ROCK2/IFT74/KLK5/PTGES3/GJB3/SMAD4/EXTL3/ABCB6/TGM1/IL18/ITGB6/PKD1/STMN1/PRKCH/BCR/RIPK4/SMO/KRT36/PDGFA	45		BP	GO:0033044	regulation of chromosome organization	3.99984e-05	CCT5/DKC1/BAZ1B/ANAPC1/CCNB1/NCAPD3/CCT8/CENPE/RAD50/GNL3L/CENPF/NEK7/FBXO5/ANAPC7/INCENP/NCAPG2/CDK2/CDC23/NCAPH/INO80/BUB1/ESPL1/DLGAP5/CDC6/ATRX/PKIB/NEK2/CDCA8/AXIN2/BUB1B/MAPK3/NUF2	32		BP	GO:0042113	B cell activation	5.23025e-10	IL7R/MFNG/PRKCB/PTPRC/JAK3/CARD11/ZAP70/IL2RG/PIK3CD/SAMSN1/INPP5D/SASH3/GPR183/TNFAIP3/TBC1D10C/PTK2B/CXCR5/CD74/IRF8/CD27/C3/VCAM1/CYLD/DOCK11/CD40/BTK/NCKAP1L/ITGA4/FLT3LG/LYL1/BCL3/ZFP36L2/PHF14/PLCL2/TLR4/KLF6/MS4A1/MEF2C/CD79B/DOCK10	40		BP	GO:0042113	B cell activation	5.23025e-10	IL7R/MFNG/PRKCB/PTPRC/JAK3/CARD11/ZAP70/IL2RG/PIK3CD/SAMSN1/INPP5D/SASH3/GPR183/TNFAIP3/TBC1D10C/PTK2B/CXCR5/CD74/IRF8/CD27/C3/VCAM1/CYLD/DOCK11/CD40/BTK/NCKAP1L/ITGA4/FLT3LG/LYL1/BCL3/ZFP36L2/PHF14/PLCL2/TLR4/KLF6/MS4A1/MEF2C/CD79B/DOCK10	40
BP	BP	GO:0043491	phosphatidylinositol 3-kinase/protein kinase B signal transduction	0.0102152	COL6A1/COL6A2/PDGFRA/PLK3/ZFP36L1/GCNT2/KBTBD2/APP/IGF1/AKR1C3/AKR1C2/FGFR1/RRAS/TGFB1/PDGFB/C1QBP/ITGB1BP1/TMEM100/DLG1/ITGB1/HAX1/PPARD/UNC5B/TXN/EXTL3/PDGFRB/PIK3C2A/PINK1/MERTK/IL18/SIRT1/EGF/COL6A3/RYK/PDPK1/PDCD6/STAMBP/PHLDA3/TCF7L2/PIK3CA/F2RL1/PTPN1/HBEGF/PDGFA	44		BP	GO:0045930	negative regulation of mitotic cell cycle	4.68262e-05	CTDSPL/PRKDC/MSH2/RFWD3/GJC2/RBL1/CCNB1/RBBP8/CLSPN/RAD50/FOXO4/CENPF/DTL/CHEK1/FBXO5/INCENP/BARD1/CDK2/BUB1/CDC6/BRCC3/FAM107A/CDKN1C/EZH2/NME6/CDCA8/FZD3/BUB1B/FBXO7/MTBP/NUF2/MBTPS2	32		BP	GO:0045580	regulation of T cell differentiation	5.99075e-10	IL7R/TGFBR2/CD2/PTPRC/JAK3/CARD11/CD69/ZAP70/IL2RG/SASH3/PRDM1/JUNB/NLRP3/EGR3/FGL2/HLA-DOA/HLA-DRA/CD74/CD27/DTX1/CYLD/NCKAP1L/IL18/IRF1/CCL19/ZEB1/ZNF683/HLA-DRB1/ACTL6A/FANCD2/TCF7/IL4R	32		BP	GO:0045580	regulation of T cell differentiation	5.99075e-10	IL7R/TGFBR2/CD2/PTPRC/JAK3/CARD11/CD69/ZAP70/IL2RG/SASH3/PRDM1/JUNB/NLRP3/EGR3/FGL2/HLA-DOA/HLA-DRA/CD74/CD27/DTX1/CYLD/NCKAP1L/IL18/IRF1/CCL19/ZEB1/ZNF683/HLA-DRB1/ACTL6A/FANCD2/TCF7/IL4R	32
BP	BP	GO:0051784	negative regulation of nuclear division	0.0112183	TOM1L1/GEN1/ZWINT/BIRC5/PCID2/RAD1/MAD1L1/LIF/FBXO5/SKA1/SKA3/NUF2/ZNF207/ZW10/TTK	15		BP	GO:1902749	regulation of cell cycle G2/M phase transition	4.80752e-05	CCNB1/CDC7/RBBP8/CLSPN/AURKA/RAD50/FOXO4/CENPF/DTL/KIF14/RAB11A/HSPA2/CHEK1/FBXO5/BARD1/CDK2/CDC6/PAXIP1/BRCC3/APP/MBTPS2	21		BP	GO:0042098	T cell proliferation	7.57289e-10	TNFRSF1B/TGFBR2/CD6/PTPRC/SPN/HLA-DPB1/CARD11/ZAP70/IGF1/RASAL3/SASH3/RAC2/HLA-DPA1/CD3E/DOCK2/LRRC32/CCL5/CORO1A/DNAJA3/PLA2G2D/VCAM1/DOCK8/HLA-DMB/CCDC88B/HLA-E/NCKAP1L/IL18/TNFRSF14/IRF1/CCL19/HLA-DRB1/DLG1/SCRIB/GPAM	34		BP	GO:0042098	T cell proliferation	7.57289e-10	TNFRSF1B/TGFBR2/CD6/PTPRC/SPN/HLA-DPB1/CARD11/ZAP70/IGF1/RASAL3/SASH3/RAC2/HLA-DPA1/CD3E/DOCK2/LRRC32/CCL5/CORO1A/DNAJA3/PLA2G2D/VCAM1/DOCK8/HLA-DMB/CCDC88B/HLA-E/NCKAP1L/IL18/TNFRSF14/IRF1/CCL19/HLA-DRB1/DLG1/SCRIB/GPAM	34
BP	BP	GO:0150115	cell-substrate junction organization	0.0112183	CTTN/PLEC/COL16A1/MMP14/ACTN1/SLC9A1/TRIP6/ITGA5/ITGB1BP1/GPM6B/DAPK3/WHAMM/ROCK2/MACF1/TAOK2/MAP4K4/EPHA3/GREM1/BCR/THY1	20		BP	GO:0000022	mitotic spindle elongation	4.80752e-05	KIF4A/KIF4B/INCENP/RACGAP1/KIF23/PRC1/CDCA8	7		BP	GO:0050727	regulation of inflammatory response	8.64097e-10	PDE2A/NLRP1/CDH5/SOCS3/TNFRSF1B/AKNA/NLRC3/PTGER4/ETS1/ZFP36/PTPRC/SPN/IL10RA/IL33/IL16/IGF1/SERPINE1/TEK/RORA/CD200/CST7/ADIPOQ/TNFAIP3/BCL6B/NLRP3/AOAH/CCL5/GPR4/PLA2G2D/NKG7/GPSM3/C3/CYLD/HLA-E/BTK/IL18/EDNRB/BIRC3/CASP4/KLF4/SNX4/TNIP1/TNFAIP8L2/GBP5/TLR4/HLA-DRB1/FGR/MAP3K8/SBNO2/FANCD2/STAT3	51		BP	GO:0050727	regulation of inflammatory response	8.64097e-10	PDE2A/NLRP1/CDH5/SOCS3/TNFRSF1B/AKNA/NLRC3/PTGER4/ETS1/ZFP36/PTPRC/SPN/IL10RA/IL33/IL16/IGF1/SERPINE1/TEK/RORA/CD200/CST7/ADIPOQ/TNFAIP3/BCL6B/NLRP3/AOAH/CCL5/GPR4/PLA2G2D/NKG7/GPSM3/C3/CYLD/HLA-E/BTK/IL18/EDNRB/BIRC3/CASP4/KLF4/SNX4/TNIP1/TNFAIP8L2/GBP5/TLR4/HLA-DRB1/FGR/MAP3K8/SBNO2/FANCD2/STAT3	51
BP	BP	GO:0033047	regulation of mitotic sister chromatid segregation	0.0112183	GEN1/CDK1/ZWINT/BIRC5/PCID2/MAD1L1/FBXO5/SKA1/SKA3/NUF2/SIRT1/ZNF207/ZW10/TTK	14		BP	GO:0051304	chromosome separation	5.48554e-05	CCNB1/NCAPD3/CENPF/FBXO5/ANAPC7/INCENP/NCAPG2/CDC23/NCAPH/BUB1/ESPL1/DLGAP5/CSNK2A1/CDCA8/BUB1B/PLSCR1/NUF2	17		BP	GO:0030183	B cell differentiation	9.09913e-10	MFNG/PTPRC/JAK3/CARD11/IL2RG/PIK3CD/INPP5D/GPR183/PTK2B/IRF8/CD27/VCAM1/CYLD/DOCK11/BTK/NCKAP1L/ITGA4/FLT3LG/LYL1/BCL3/ZFP36L2/PHF14/PLCL2/KLF6/MS4A1/CD79B/DOCK10	27		BP	GO:0030183	B cell differentiation	9.09913e-10	MFNG/PTPRC/JAK3/CARD11/IL2RG/PIK3CD/INPP5D/GPR183/PTK2B/IRF8/CD27/VCAM1/CYLD/DOCK11/BTK/NCKAP1L/ITGA4/FLT3LG/LYL1/BCL3/ZFP36L2/PHF14/PLCL2/KLF6/MS4A1/CD79B/DOCK10	27
BP	BP	GO:0006403	RNA localization	0.0112183	PUM2/MVP/ZFP36L1/NUP88/NUP133/PCID2/ZNHIT3/NUP43/DHX9/SENP2/SLBP/LRPPRC/SETD2/EIF4A3/CCT3/TOMM20/HHEX/NUP85/CCT5/DHX36/CCT6A/GLE1/THOC7/NCBP1/STAU2/TCP1/FYTTD1/CCT7/SEH1L/NXF1/THOC3/PNPT1	32		BP	GO:0006913	nucleocytoplasmic transport	6.30399e-05	LSG1/ADAR/NUP155/NUP205/POM121C/NUP160/IPO9/GSK3B/CTDSPL2/RANBP3L/BAG3/KPNA2/RBM8A/GLE1/KPNB1/MED1/ELAVL1/NUP98/POM121/LZTS2/FBXO22/NUP93/DDX19B/NUP214/ECT2/RAN/IPO13/BARD1/NUP153/RAE1/MALT1/DDX19A/RAPGEF3/AHCYL1/HSPA9/DHX9/PIK3R2/MAPK14/PTPN14	39		BP	GO:0035710	CD4-positive, alpha-beta T cell activation	1.57566e-09	SOCS3/TGFBR2/PTGER4/SPN/JAK3/CARD11/CD69/IL2RG/RORA/SASH3/SLAMF6/GPR183/LY9/JUNB/CD3E/NLRP3/PLA2G2D/HLA-DRA/NKG7/NCKAP1L/IL18/CCL19/BCL3/HLA-DRB1/IL4R/STAT3	26		BP	GO:0035710	CD4-positive, alpha-beta T cell activation	1.57566e-09	SOCS3/TGFBR2/PTGER4/SPN/JAK3/CARD11/CD69/IL2RG/RORA/SASH3/SLAMF6/GPR183/LY9/JUNB/CD3E/NLRP3/PLA2G2D/HLA-DRA/NKG7/NCKAP1L/IL18/CCL19/BCL3/HLA-DRB1/IL4R/STAT3	26
BP	BP	GO:0000819	sister chromatid segregation	0.0114594	GEN1/ANAPC7/ACTB/NSL1/CDK1/CHMP5/ZWINT/MIS12/BIRC5/EML3/PCID2/SMARCE1/CCDC61/INO80/BOD1/MAD1L1/FBXO5/SKA1/ACTL6A/CDC27/PPP1CC/SKA3/NUF2/SIRT1/FLNA/SMARCD2/DRG1/ZNF207/LSM14A/ARID2/CHMP1A/SEH1L/NCAPG/ZW10/TTK	35		BP	GO:0051169	nuclear transport	6.30399e-05	LSG1/ADAR/NUP155/NUP205/POM121C/NUP160/IPO9/GSK3B/CTDSPL2/RANBP3L/BAG3/KPNA2/RBM8A/GLE1/KPNB1/MED1/ELAVL1/NUP98/POM121/LZTS2/FBXO22/NUP93/DDX19B/NUP214/ECT2/RAN/IPO13/BARD1/NUP153/RAE1/MALT1/DDX19A/RAPGEF3/AHCYL1/HSPA9/DHX9/PIK3R2/MAPK14/PTPN14	39		BP	GO:1903706	regulation of hemopoiesis	1.61388e-09	IL7R/TGFBR2/ETS1/CD2/ZFP36/PTPRC/JAK3/CARD11/CD69/ZAP70/IL2RG/INPP5D/SASH3/PRDM1/HCLS1/JUNB/ADIPOQ/NLRP3/EGR3/EVI2B/PTK2B/FOS/FGL2/HLA-DOA/HLA-DRA/CD74/CD27/CD4/RASSF2/DTX1/MAFB/CYLD/BTK/NCKAP1L/IL18/IRF1/CCL19/TMEM176B/TMEM176A/ZFP36L2/ZEB1/ZNF683/TLR4/HLA-DRB1/ACTL6A/MEF2C/FANCD2/TCF7/IL4R/STAT3	50		BP	GO:1903706	regulation of hemopoiesis	1.61388e-09	IL7R/TGFBR2/ETS1/CD2/ZFP36/PTPRC/JAK3/CARD11/CD69/ZAP70/IL2RG/INPP5D/SASH3/PRDM1/HCLS1/JUNB/ADIPOQ/NLRP3/EGR3/EVI2B/PTK2B/FOS/FGL2/HLA-DOA/HLA-DRA/CD74/CD27/CD4/RASSF2/DTX1/MAFB/CYLD/BTK/NCKAP1L/IL18/IRF1/CCL19/TMEM176B/TMEM176A/ZFP36L2/ZEB1/ZNF683/TLR4/HLA-DRB1/ACTL6A/MEF2C/FANCD2/TCF7/IL4R/STAT3	50
BP	BP	GO:0007409	axonogenesis	0.0114594	CTTN/FEZ2/EFNB1/KLF7/PLXNB2/EFNB2/ACTB/XK/APP/PLXNA3/RAB10/C9orf72/NPTN/SIPA1L1/VASP/FLRT2/RND2/BDNF/CNTN1/SEMA3C/NUMB/SEMA7A/KIF21A/TCTN1/SPAST/B4GALT6/UST/ADAM17/ITGB1/MARK2/NDEL1/TBCE/UNC5B/STK25/SMAD4/LAMB2/MACF1/ANK3/USP33/SEMA6C/TAOK2/EGR2/DNM2/MATN2/RYK/CNTN2/EPHA3/DVL1/STMN1/NTN1/CDK5/TWF2/GLA/KIF13B/LMO4/SMO/GLI3/THY1	58		BP	GO:1901991	negative regulation of mitotic cell cycle phase transition	6.94331e-05	CTDSPL/PRKDC/RFWD3/GJC2/RBL1/CCNB1/RBBP8/CLSPN/RAD50/FOXO4/CENPF/DTL/CHEK1/FBXO5/INCENP/BARD1/CDK2/BUB1/CDC6/BRCC3/FAM107A/EZH2/CDCA8/BUB1B/FBXO7/NUF2/MBTPS2	27		BP	GO:0042102	positive regulation of T cell proliferation	1.65197e-09	TGFBR2/CD6/PTPRC/SPN/HLA-DPB1/CARD11/ZAP70/IGF1/RASAL3/SASH3/HLA-DPA1/CD3E/CCL5/CORO1A/DNAJA3/VCAM1/HLA-DMB/CCDC88B/HLA-E/NCKAP1L/IL18/CCL19/GPAM	23		BP	GO:0042102	positive regulation of T cell proliferation	1.65197e-09	TGFBR2/CD6/PTPRC/SPN/HLA-DPB1/CARD11/ZAP70/IGF1/RASAL3/SASH3/HLA-DPA1/CD3E/CCL5/CORO1A/DNAJA3/VCAM1/HLA-DMB/CCDC88B/HLA-E/NCKAP1L/IL18/CCL19/GPAM	23
BP	BP	GO:0051983	regulation of chromosome segregation	0.0118237	PUM2/GEN1/ANAPC7/ACTB/CDK1/ZWINT/BIRC5/PCID2/SMARCE1/MAD1L1/FBXO5/SKA1/ACTL6A/CDC27/SKA3/NUF2/SIRT1/SMARCD2/SMC6/ZNF207/ARID2/NCAPG/ZW10/TTK	24		BP	GO:0061640	cytoskeleton-dependent cytokinesis	7.2064e-05	PLEC/RHOB/CKAP2/KIF4A/LZTS2/KIF4B/KIF20A/RAB11A/ACTR3/NUSAP1/ECT2/INCENP/KIF20B/RACGAP1/KIF23/ANLN/CEP55/ESPL1/ARL3/IQGAP3/CDCA8	21		BP	GO:0002429	immune response-activating cell surface receptor signaling pathway	1.76618e-09	BTNL9/ITK/PRKCB/KLRK1/PTPRC/LCK/HLA-DPB1/CARD11/CD8A/ZAP70/CD247/PIK3CD/LCP2/INPP5D/MYO1G/LAT/PVRIG/CD3E/TNFAIP3/CD3D/NR4A3/RFTN1/PRKCH/VAV1/KLHL6/C3/CYLD/BTK/NCKAP1L/PTK2/PLCL2/PRKD2/ZNF683/BTN3A3/TLR4/HLA-DRB1/FGR/MS4A1/MEF2C/FPR1/CD8B/CD79B/CMKLR1	43		BP	GO:0002429	immune response-activating cell surface receptor signaling pathway	1.76618e-09	BTNL9/ITK/PRKCB/KLRK1/PTPRC/LCK/HLA-DPB1/CARD11/CD8A/ZAP70/CD247/PIK3CD/LCP2/INPP5D/MYO1G/LAT/PVRIG/CD3E/TNFAIP3/CD3D/NR4A3/RFTN1/PRKCH/VAV1/KLHL6/C3/CYLD/BTK/NCKAP1L/PTK2/PLCL2/PRKD2/ZNF683/BTN3A3/TLR4/HLA-DRB1/FGR/MS4A1/MEF2C/FPR1/CD8B/CD79B/CMKLR1	43
MF	BP	GO:0007091	metaphase/anaphase transition of mitotic cell cycle	0.0131665	GEN1/ANAPC7/ACTB/ZWINT/BIRC5/PCID2/SMARCE1/MAD1L1/FBXO5/SKA1/ACTL6A/CDC27/SKA3/NUF2/SMARCD2/ZNF207/ARID2/ZW10/TTK	19		BP	GO:0051983	regulation of chromosome segregation	7.41918e-05	ANAPC1/CCNB1/NCAPD3/CENPE/CENPF/FBXO5/ANAPC7/INCENP/NCAPG2/CDC23/NCAPH/BUB1/ESPL1/DLGAP5/CDC6/CDCA2/CSNK2A1/CDCA8/MKI67/BUB1B/PLSCR1/NUF2	22		BP	GO:0072676	lymphocyte migration	4.32297e-09	S1PR1/KLRK1/SPN/CD69/ZAP70/STK10/PIK3CD/MYO1G/CD200/GPR183/JAM2/CCL5/PTK2B/CORO1A/ITGAL/CCL21/DOCK8/CCL4/CXCL12/S100A7/ITGA4/TNFRSF14/LRCH1	23		BP	GO:0072676	lymphocyte migration	4.32297e-09	S1PR1/KLRK1/SPN/CD69/ZAP70/STK10/PIK3CD/MYO1G/CD200/GPR183/JAM2/CCL5/PTK2B/CORO1A/ITGAL/CCL21/DOCK8/CCL4/CXCL12/S100A7/ITGA4/TNFRSF14/LRCH1	23
MF	BP	GO:0001701	in utero embryonic development	0.0142477	PDGFRA/CCM2/CEBPB/ST14/ZFP36L1/RRM2/PRDM1/MYO1E/GNA13/MYH9/MATR3/IGF1/MAFF/TFEB/FGFR1/AXIN1/ZFP14/COL3A1/PDGFB/COPS3/JUNB/TMEM100/TCTN1/NCOA1/UNK/ETNK2/CMIP/SETD2/ITGB1/LIF/INTS1/NDEL1/ACTL6A/GJB3/CHST11/SMAD4/SPINT1/PPP1CC/C1orf43/MSH2/ACVR1/FOSL1/HIF1A/PKD1/HOPX/SMAD2/PLOD3/ZFAND5/FURIN/SMO/GLI3/NPAT	52		BP	GO:0010212	response to ionizing radiation	0.000152899	PRKDC/RHOB/MSH2/RFWD3/INTS7/AEN/ALAD/BRCA2/RAD1/ERCC8/KDM4D/RAD54B/IKBIP/ECT2/BARD1/INO80/PAXIP1/BRCC3/ELK1/NHEJ1/MAPK14/RAD51AP1	22		BP	GO:0006935	chemotaxis	4.96335e-09	S1PR1/KLRK1/SPN/IL16/ECSCR/SERPINE1/PIK3CD/CCL14/KDR/CCL22/NR4A1/CXCR3/GPR183/ENG/RAC2/NRP1/DOCK2/HBEGF/EGR3/DUSP1/CCL5/CXCR6/PTK2B/CORO1A/SLIT3/CCR5/VAV1/CXCR5/GPSM3/CD74/VCAM1/CCL21/BIN2/ENPP2/CCL4/CXCL9/CXCL12/RALBP1/S100A7/NCKAP1L/PDGFD/EDNRB/CCL19/LSP1/PTK2/PRKD2/VEGFC/FPR1/SEMA4D/CMKLR1/SCRIB	51		BP	GO:0006935	chemotaxis	4.96335e-09	S1PR1/KLRK1/SPN/IL16/ECSCR/SERPINE1/PIK3CD/CCL14/KDR/CCL22/NR4A1/CXCR3/GPR183/ENG/RAC2/NRP1/DOCK2/HBEGF/EGR3/DUSP1/CCL5/CXCR6/PTK2B/CORO1A/SLIT3/CCR5/VAV1/CXCR5/GPSM3/CD74/VCAM1/CCL21/BIN2/ENPP2/CCL4/CXCL9/CXCL12/RALBP1/S100A7/NCKAP1L/PDGFD/EDNRB/CCL19/LSP1/PTK2/PRKD2/VEGFC/FPR1/SEMA4D/CMKLR1/SCRIB	51
MF	BP	GO:2000573	positive regulation of DNA biosynthetic process	0.0143826	RFC4/RFC5/PRKD2/PDGFB/GCH1/CCT3/PTGES3/CCT5/PDGFRB/CCT6A/POT1/TCP1/CCT7	13		BP	GO:1905820	positive regulation of chromosome separation	0.000166614	NCAPD3/ANAPC7/INCENP/NCAPG2/CDC23/NCAPH/ESPL1/DLGAP5/CDCA8/PLSCR1	10		BP	GO:0002399	MHC class II protein complex assembly	4.96335e-09	HLA-DQB2/HLA-DPB1/HLA-DPA1/HLA-DQA2/HLA-DOA/HLA-DRA/HLA-DMA/HLA-DMB/HLA-DOB/HLA-DRB1	10		BP	GO:0002399	MHC class II protein complex assembly	4.96335e-09	HLA-DQB2/HLA-DPB1/HLA-DPA1/HLA-DQA2/HLA-DOA/HLA-DRA/HLA-DMA/HLA-DMB/HLA-DOB/HLA-DRB1	10
MF	BP	GO:0050000	chromosome localization	0.0144308	NSL1/CDK1/CHMP5/ZWINT/MIS12/BIRC5/EML3/BOD1/MAD1L1/ACTR3/SKA1/NDEL1/CENPQ/SKA3/NUF2/SIRT1/ZNF207/CHMP1A/SEH1L/ZW10/TTK/IFFO1	22		BP	GO:0031570	DNA integrity checkpoint signaling	0.000180127	PRKDC/EIF2AK4/MSH2/RFWD3/INTS7/BRCA2/RAD1/CLSPN/FOXO4/DTL/CHEK1/CRY1/BARD1/CDK2/BRIP1/CDC6/BRCC3/DTX3L/MAPK14/MBTPS2	20		BP	GO:0002503	peptide antigen assembly with MHC class II protein complex	4.96335e-09	HLA-DQB2/HLA-DPB1/HLA-DPA1/HLA-DQA2/HLA-DOA/HLA-DRA/HLA-DMA/HLA-DMB/HLA-DOB/HLA-DRB1	10		BP	GO:0002503	peptide antigen assembly with MHC class II protein complex	4.96335e-09	HLA-DQB2/HLA-DPB1/HLA-DPA1/HLA-DQA2/HLA-DOA/HLA-DRA/HLA-DMA/HLA-DMB/HLA-DOB/HLA-DRB1	10
MF	BP	GO:0031124	mRNA 3'-end processing	0.0144308	CPSF3/ANGEL2/ZFP36L1/CSTF2T/SLBP/DHX36/NCBP1/LEO1/BARD1/ZCCHC8/RPRD1A	11		BP	GO:0021782	glial cell development	0.000205435	ASPA/HDAC11/MAL/PLEC/NDRG1/B4GALT5/MOBP/NTRK2/ABCA2/PLP1/NCSTN/NKX6-2/DAG1/MED12/FA2H/APP/MAG/PHGDH/PRX/ITGB4/MAPK3	21		BP	GO:0060326	cell chemotaxis	5.06201e-09	S1PR1/KLRK1/IL16/SERPINE1/PIK3CD/CCL14/KDR/CCL22/NR4A1/CXCR3/GPR183/ENG/RAC2/NRP1/HBEGF/EGR3/DUSP1/CCL5/CXCR6/PTK2B/CORO1A/CCR5/VAV1/CXCR5/GPSM3/CD74/VCAM1/CCL21/BIN2/CCL4/CXCL9/CXCL12/S100A7/NCKAP1L/PDGFD/EDNRB/CCL19/PTK2/PRKD2/VEGFC/CMKLR1	41		BP	GO:0060326	cell chemotaxis	5.06201e-09	S1PR1/KLRK1/IL16/SERPINE1/PIK3CD/CCL14/KDR/CCL22/NR4A1/CXCR3/GPR183/ENG/RAC2/NRP1/HBEGF/EGR3/DUSP1/CCL5/CXCR6/PTK2B/CORO1A/CCR5/VAV1/CXCR5/GPSM3/CD74/VCAM1/CCL21/BIN2/CCL4/CXCL9/CXCL12/S100A7/NCKAP1L/PDGFD/EDNRB/CCL19/PTK2/PRKD2/VEGFC/CMKLR1	41
MF	BP	GO:0045786	negative regulation of cell cycle	0.0144308	TOM1L1/PPP2R5B/GEN1/PLK3/ANGEL2/ZFP36L1/DNA2/TIPRL/FBXO31/CDK1/GMNN/EZH2/ZWINT/OVOL1/BIRC5/TGFB1/BRIP1/PCID2/RAD1/THAP5/INTS7/MAD1L1/DLG1/LIF/FBXO5/SKA1/CDK2/RPA2/HHEX/DTL/NAE1/CDC5L/USP28/SKA3/TAOK2/TIMELESS/MSH2/ACVR1/NUF2/TELO2/SIRT1/EPM2A/NPM1/HUS1/ZNF207/IPO5/BARD1/CDK5/TAF6/RNF167/ZW10/TTK	52		BP	GO:0000077	DNA damage checkpoint signaling	0.00021258	PRKDC/EIF2AK4/MSH2/RFWD3/INTS7/BRCA2/RAD1/CLSPN/FOXO4/DTL/CHEK1/CRY1/BARD1/CDK2/BRIP1/BRCC3/DTX3L/MAPK14/MBTPS2	19		BP	GO:0042330	taxis	5.49321e-09	S1PR1/KLRK1/SPN/IL16/ECSCR/SERPINE1/PIK3CD/CCL14/KDR/CCL22/NR4A1/CXCR3/GPR183/ENG/RAC2/NRP1/DOCK2/HBEGF/EGR3/DUSP1/CCL5/CXCR6/PTK2B/CORO1A/SLIT3/CCR5/VAV1/CXCR5/GPSM3/CD74/VCAM1/CCL21/BIN2/ENPP2/CCL4/CXCL9/CXCL12/RALBP1/S100A7/NCKAP1L/PDGFD/EDNRB/CCL19/LSP1/PTK2/PRKD2/VEGFC/FPR1/SEMA4D/CMKLR1/SCRIB	51		BP	GO:0042330	taxis	5.49321e-09	S1PR1/KLRK1/SPN/IL16/ECSCR/SERPINE1/PIK3CD/CCL14/KDR/CCL22/NR4A1/CXCR3/GPR183/ENG/RAC2/NRP1/DOCK2/HBEGF/EGR3/DUSP1/CCL5/CXCR6/PTK2B/CORO1A/SLIT3/CCR5/VAV1/CXCR5/GPSM3/CD74/VCAM1/CCL21/BIN2/ENPP2/CCL4/CXCL9/CXCL12/RALBP1/S100A7/NCKAP1L/PDGFD/EDNRB/CCL19/LSP1/PTK2/PRKD2/VEGFC/FPR1/SEMA4D/CMKLR1/SCRIB	51
MF	BP	GO:0051656	establishment of organelle localization	0.0144308	MAP4/AP3M1/YKT6/CDH3/IL4R/LAMP1/BLOC1S3/NSL1/SNAPIN/MYH9/CDK1/NUP88/CHMP5/ZWINT/MIS12/EXOC6/C17orf75/BIRC5/SNX4/EML3/TCIRG1/VAMP7/PPP6C/SPAST/BOD1/LRPPRC/MAD1L1/DLG1/ITGB1/CFL1/SKA1/NDEL1/STK25/CENPA/KIF13A/RHOT1/CENPQ/DTNBP1/PINK1/SKA3/DNM2/KIF1C/ATP9A/NUF2/SIRT1/ATP13A2/HIF1A/PDPK1/PDCD6/TMED9/NPM1/PKD1/ZNF207/NTN1/CHMP1A/SEH1L/CDK5/PEX14/ZW10/TTK	60		BP	GO:0042552	myelination	0.000212873	ASPA/MAL/PLEC/NDRG1/B4GALT5/KLK6/MOBP/NTRK2/PTPRZ1/MBP/ABCA2/PLP1/NCSTN/NKX6-2/KIF14/DAG1/FA2H/MAG/PRX/EIF2AK3/ITGB4/PLLP/MAPK3	23		BP	GO:0002685	regulation of leukocyte migration	5.93971e-09	PTGER4/KLRK1/SELP/SPN/IL33/CD69/PLVAP/SERPINE1/STK10/CD200/CXCR3/RAC2/DUSP1/JAM2/CCL5/PTK2B/CORO1A/GPSM3/CD74/CCL21/DOCK8/CCL4/CXCL12/S100A7/NCKAP1L/ITGA4/PDGFD/TNFRSF14/CCL19/PTK2/LYVE1/VEGFC/LRCH1/CMKLR1	34		BP	GO:0002685	regulation of leukocyte migration	5.93971e-09	PTGER4/KLRK1/SELP/SPN/IL33/CD69/PLVAP/SERPINE1/STK10/CD200/CXCR3/RAC2/DUSP1/JAM2/CCL5/PTK2B/CORO1A/GPSM3/CD74/CCL21/DOCK8/CCL4/CXCL12/S100A7/NCKAP1L/ITGA4/PDGFD/TNFRSF14/CCL19/PTK2/LYVE1/VEGFC/LRCH1/CMKLR1	34
MF	BP	GO:0098876	vesicle-mediated transport to the plasma membrane	0.0144308	ARFRP1/EHD4/SNX17/EHD2/ZDHHC2/RAB10/EXOC6/SNX4/PTPN23/LYPLAL1/CNST/VPS29/VPS26A/LYPLA1/EHD1/PREPL/ARHGAP1/MICALL2/BLZF1/MACF1/KIF13A/ANK3/ACAP2/CLSTN1/ATP9A/NSF	26		BP	GO:0000910	cytokinesis	0.000223973	PLEC/RHOB/BRCA2/CKAP2/KIF4A/LZTS2/KIF4B/AURKA/KIF14/KIF20A/RAB11A/ACTR3/NUSAP1/ECT2/INCENP/KIF20B/RACGAP1/KIF23/ANLN/CEP55/ESPL1/CDC6/PRC1/ARL3/IQGAP3/CDCA8	26		BP	GO:0050851	antigen receptor-mediated signaling pathway	6.99146e-09	BTNL9/ITK/PRKCB/PTPRC/LCK/HLA-DPB1/CARD11/CD8A/ZAP70/CD247/PIK3CD/LCP2/INPP5D/LAT/PVRIG/CD3E/CD3D/RFTN1/PRKCH/KLHL6/CYLD/BTK/NCKAP1L/PLCL2/PRKD2/ZNF683/BTN3A3/HLA-DRB1/MS4A1/MEF2C/CD8B/CD79B	32		BP	GO:0050851	antigen receptor-mediated signaling pathway	6.99146e-09	BTNL9/ITK/PRKCB/PTPRC/LCK/HLA-DPB1/CARD11/CD8A/ZAP70/CD247/PIK3CD/LCP2/INPP5D/LAT/PVRIG/CD3E/CD3D/RFTN1/PRKCH/KLHL6/CYLD/BTK/NCKAP1L/PLCL2/PRKD2/ZNF683/BTN3A3/HLA-DRB1/MS4A1/MEF2C/CD8B/CD79B	32
MF	BP	GO:0006099	tricarboxylic acid cycle	0.0144308	COL6A1/OGDH/NNT/ACO1/FH/IDH1/SDHD/DLAT/SDHC/SUCLG1	10		BP	GO:0090329	regulation of DNA-templated DNA replication	0.000223973	GMNN/MCM4/LIG3/MCM6/CDC7/FBXO5/CDK2/INO80/MCM2/MCM3/ATRX	11		BP	GO:0002768	immune response-regulating cell surface receptor signaling pathway	7.8489e-09	BTNL9/ITK/PRKCB/KLRK1/PTPRC/LCK/HLA-DPB1/CARD11/CD8A/ZAP70/CD247/PIK3CD/LCP2/INPP5D/MYO1G/LAT/PVRIG/CD3E/TNFAIP3/CD3D/NR4A3/RFTN1/PRKCH/VAV1/KLHL6/C3/CYLD/CD40/BTK/NCKAP1L/PTK2/PLCL2/PRKD2/ZNF683/BTN3A3/TLR4/HLA-DRB1/FGR/MS4A1/MEF2C/FPR1/CD8B/CD79B/CMKLR1	44		BP	GO:0002768	immune response-regulating cell surface receptor signaling pathway	7.8489e-09	BTNL9/ITK/PRKCB/KLRK1/PTPRC/LCK/HLA-DPB1/CARD11/CD8A/ZAP70/CD247/PIK3CD/LCP2/INPP5D/MYO1G/LAT/PVRIG/CD3E/TNFAIP3/CD3D/NR4A3/RFTN1/PRKCH/VAV1/KLHL6/C3/CYLD/CD40/BTK/NCKAP1L/PTK2/PLCL2/PRKD2/ZNF683/BTN3A3/TLR4/HLA-DRB1/FGR/MS4A1/MEF2C/FPR1/CD8B/CD79B/CMKLR1	44
CC	BP	GO:0001706	endoderm formation	0.0144308	COL6A1/MMP14/COL4A2/MYH9/ITGA5/COL5A1/COL5A2/DUSP2/MMP2/SETD2/DUSP5/LEO1/SMAD2/COL12A1	14		BP	GO:0042770	signal transduction in response to DNA damage	0.000223973	PRKDC/EIF2AK4/NDRG1/MSH2/RFWD3/INTS7/BRCA2/RAD1/CLSPN/FOXO4/DTL/CHEK1/CRY1/ACER2/BARD1/CDK2/BRIP1/PAXIP1/BRCC3/DTX3L/ATRX/MAPK14/MAPK3/MBTPS2	24		BP	GO:0043367	CD4-positive, alpha-beta T cell differentiation	1.30607e-08	SOCS3/PTGER4/SPN/JAK3/CD69/IL2RG/RORA/SASH3/SLAMF6/GPR183/LY9/JUNB/NLRP3/PLA2G2D/HLA-DRA/NCKAP1L/IL18/CCL19/BCL3/HLA-DRB1/IL4R/STAT3	22		BP	GO:0043367	CD4-positive, alpha-beta T cell differentiation	1.30607e-08	SOCS3/PTGER4/SPN/JAK3/CD69/IL2RG/RORA/SASH3/SLAMF6/GPR183/LY9/JUNB/NLRP3/PLA2G2D/HLA-DRA/NCKAP1L/IL18/CCL19/BCL3/HLA-DRB1/IL4R/STAT3	22
CC	BP	GO:0140053	mitochondrial gene expression	0.0144308	TRMT61B/ANGEL2/TFAM/MRPL33/TFB2M/TACO1/MRPS14/C1QBP/MRPS7/MRPL45/OXA1L/FASTKD3/MRPS23/MRPL3/DAP3/LRPPRC/SUPV3L1/MRPS16/RARS2/MRPS22/GFM2/MRPS17/TBRG4/MTIF2/MRPL10/MRPL54/MRPS30/PNPT1	28		BP	GO:0007093	mitotic cell cycle checkpoint signaling	0.000223973	PRKDC/MSH2/RFWD3/CCNB1/RBBP8/CLSPN/RAD50/FOXO4/CENPF/DTL/CHEK1/INCENP/BARD1/CDK2/BUB1/CDC6/BRCC3/CDCA8/BUB1B/NUF2/MBTPS2	21		BP	GO:0019882	antigen processing and presentation	1.30607e-08	RAB8B/HLA-DQB2/HLA-DPB1/CD8A/WDFY4/HLA-DPA1/HLA-DQA2/RFTN1/WAS/FGL2/HLA-DOA/HLA-DRA/CD74/CCL21/HLA-DMA/HLA-DMB/HLA-E/MPEG1/HLA-DOB/CCL19/CTSH/NOD1/HLA-DRB1	23		BP	GO:0019882	antigen processing and presentation	1.30607e-08	RAB8B/HLA-DQB2/HLA-DPB1/CD8A/WDFY4/HLA-DPA1/HLA-DQA2/RFTN1/WAS/FGL2/HLA-DOA/HLA-DRA/CD74/CCL21/HLA-DMA/HLA-DMB/HLA-E/MPEG1/HLA-DOB/CCL19/CTSH/NOD1/HLA-DRB1	23
CC	BP	GO:0008608	attachment of spindle microtubules to kinetochore	0.0144308	NSL1/CDK1/MIS12/BIRC5/BOD1/MAD1L1/SKA1/SKA3/NUF2/SIRT1/ZNF207/SEH1L/ZW10	13		BP	GO:0014003	oligodendrocyte development	0.000223973	ASPA/HDAC11/MAL/B4GALT5/MOBP/ABCA2/PLP1/NCSTN/NKX6-2/MED12/FA2H/MAG	12		BP	GO:1904018	positive regulation of vasculature development	1.38438e-08	CDH5/CD34/TGFBR2/ETS1/PRKCB/ACVRL1/SERPINE1/TIE1/PIK3CD/TEK/KDR/CXCR3/ENG/HSPB6/NRP1/PTK2B/C3/RAPGEF3/NOS3/CD40/CXCL12/CTSH/KLF4/APLNR/PRKD2/BRCA1/AQP1/VEGFC/RAMP2/STAT3	30		BP	GO:1904018	positive regulation of vasculature development	1.38438e-08	CDH5/CD34/TGFBR2/ETS1/PRKCB/ACVRL1/SERPINE1/TIE1/PIK3CD/TEK/KDR/CXCR3/ENG/HSPB6/NRP1/PTK2B/C3/RAPGEF3/NOS3/CD40/CXCL12/CTSH/KLF4/APLNR/PRKD2/BRCA1/AQP1/VEGFC/RAMP2/STAT3	30
	BP	GO:0051985	negative regulation of chromosome segregation	0.0144308	GEN1/ZWINT/BIRC5/PCID2/MAD1L1/FBXO5/SKA1/SKA3/NUF2/SIRT1/ZNF207/ZW10/TTK	13		BP	GO:0034504	protein localization to nucleus	0.000223973	HEATR1/CCT5/ADAR/NUP155/DKC1/POM121C/IPO9/GSK3B/BAG3/KPNA2/CCT8/KPNB1/MED1/LMNB1/ELAVL1/NUP98/POM121/LZTS2/NUP93/NUP214/ECT2/RAN/IPO13/BARD1/NUP153/ARL2BP/POLR1A/LMNB2/APP/DTX3L/PIK3R2/EIF2AK3/OTUD7B/MAPK14/MFHAS1/OSBPL8	36		BP	GO:0048872	homeostasis of number of cells	1.61044e-08	EPAS1/IL7R/MYCT1/ETS1/ZFP36/IKZF1/EMCN/JAK3/CARD11/PIK3CD/INPP5D/LAT/SASH3/SH2B3/GPR183/HCLS1/RAC2/TNFAIP3/KLF2/SIT1/CORO1A/DNAJA3/CD74/RASSF2/MAFB/CYLD/NOS3/DOCK11/BTK/NCKAP1L/RACGAP1/COL14A1/HOXB6/FAS/MEF2C/DOCK10/ZNF251/F2R/NCAPG2/GPAM/STAT3	41		BP	GO:0048872	homeostasis of number of cells	1.61044e-08	EPAS1/IL7R/MYCT1/ETS1/ZFP36/IKZF1/EMCN/JAK3/CARD11/PIK3CD/INPP5D/LAT/SASH3/SH2B3/GPR183/HCLS1/RAC2/TNFAIP3/KLF2/SIT1/CORO1A/DNAJA3/CD74/RASSF2/MAFB/CYLD/NOS3/DOCK11/BTK/NCKAP1L/RACGAP1/COL14A1/HOXB6/FAS/MEF2C/DOCK10/ZNF251/F2R/NCAPG2/GPAM/STAT3	41
	BP	GO:0001503	ossification	0.0144408	COL6A1/RRAS2/BMP1/EPHA2/MMP14/ASF1A/RDH14/CEBPB/COL1A1/TMEM38B/PDLIM7/RRBP1/KLF10/IGF1/MAPK11/RUNX1/CLEC11A/TGFB1/COL1A2/JUNB/PBX1/CREB3L1/TCIRG1/COL5A2/VCAN/DDX5/SEMA7A/GPM6B/MRC2/DHX9/MMP2/ZHX3/SOST/SETD2/TRPM4/TOB2/FBXO5/RBMX/SMAD4/CHSY1/HNRNPC/CSGALNACT1/ALPL/DHX36/EGR2/ACVR1/CTHRC1/HIF1A/MINPP1/SBNO2/SMAD2/GREM1/FAM20C/SMAD5/SMO/GLI3/XYLT1	57		BP	GO:0007272	ensheathment of neurons	0.000223973	ASPA/MAL/PLEC/NDRG1/B4GALT5/KLK6/MOBP/NTRK2/PTPRZ1/MBP/ABCA2/PLP1/NCSTN/NKX6-2/KIF14/DAG1/FA2H/MAG/PRX/EIF2AK3/ITGB4/PLLP/MAPK3	23		BP	GO:0002286	T cell activation involved in immune response	1.7447e-08	SOCS3/PTGER4/SPN/JAK3/CD69/LCP1/APBB1IP/RORA/SLAMF6/GPR183/LY9/JUNB/NLRP3/FGL2/ITGAL/HLA-DRA/CD74/HLA-DMB/NCKAP1L/IL18/CCL19/BCL3/HLA-DRB1/IL4R/STAT3	25		BP	GO:0002286	T cell activation involved in immune response	1.7447e-08	SOCS3/PTGER4/SPN/JAK3/CD69/LCP1/APBB1IP/RORA/SLAMF6/GPR183/LY9/JUNB/NLRP3/FGL2/ITGAL/HLA-DRA/CD74/HLA-DMB/NCKAP1L/IL18/CCL19/BCL3/HLA-DRB1/IL4R/STAT3	25
	BP	GO:0140588	chromatin looping	0.0148465	DHX57/DDX1/EIF4A2/DDX59/SPG7/DNA2/DDX20/PCBP2/BRIP1/NAV2/DDX5/MYO3A/DHX9/DDX50/INO80/DHX40/DDX41/DDX52/EIF4A3/DHX38/SUPV3L1/ALPL/DHX36/SMC6/NSF/SMARCAD1/MCM9	27		BP	GO:0008366	axon ensheathment	0.000223973	ASPA/MAL/PLEC/NDRG1/B4GALT5/KLK6/MOBP/NTRK2/PTPRZ1/MBP/ABCA2/PLP1/NCSTN/NKX6-2/KIF14/DAG1/FA2H/MAG/PRX/EIF2AK3/ITGB4/PLLP/MAPK3	23		BP	GO:0045058	T cell selection	2.07402e-08	SOCS3/PTPRC/SPN/JAK3/CARD11/CD69/ZAP70/SLAMF6/LY9/CD3E/DOCK2/CD3D/CD74/CD4/CYLD/BCL11B/STAT3	17		BP	GO:0045058	T cell selection	2.07402e-08	SOCS3/PTPRC/SPN/JAK3/CARD11/CD69/ZAP70/SLAMF6/LY9/CD3E/DOCK2/CD3D/CD74/CD4/CYLD/BCL11B/STAT3	17
	BP	GO:0044784	metaphase/anaphase transition of cell cycle	0.0148465	GEN1/ANAPC7/ACTB/ZWINT/BIRC5/PCID2/SMARCE1/MAD1L1/FBXO5/SKA1/ACTL6A/CDC27/SKA3/NUF2/SMARCD2/ZNF207/ARID2/ZW10/TTK	19		BP	GO:0044839	cell cycle G2/M phase transition	0.000223973	CCNB1/CDC7/RBBP8/CLSPN/AURKA/RAD50/FOXO4/CENPF/DTL/KIF14/RAB11A/HSPA2/CHEK1/FBXO5/BARD1/CDK2/CCNB2/CDC6/PAXIP1/BRCC3/APP/PLCB1/MBTPS2	23		BP	GO:0050866	negative regulation of cell activation	3.19456e-08	THBD/PTPRC/SPN/JAK3/CD69/RASSF5/SAMSN1/INPP5D/TIGIT/CD200/SH2B3/CST7/TNFAIP3/LRRC32/TBC1D10C/FGL2/PLA2G2D/CD74/DTX1/NOS3/HLA-E/BTK/TNFRSF14/LST1/IRF1/TNFAIP8L2/HLA-DRB1/FGR/DLG1/PAG1/SCRIB/IL4R	32		BP	GO:0050866	negative regulation of cell activation	3.19456e-08	THBD/PTPRC/SPN/JAK3/CD69/RASSF5/SAMSN1/INPP5D/TIGIT/CD200/SH2B3/CST7/TNFAIP3/LRRC32/TBC1D10C/FGL2/PLA2G2D/CD74/DTX1/NOS3/HLA-E/BTK/TNFRSF14/LST1/IRF1/TNFAIP8L2/HLA-DRB1/FGR/DLG1/PAG1/SCRIB/IL4R	32
	BP	GO:0030199	collagen fibril organization	0.0148465	COL6A1/COL5A3/BMP1/COL1A1/ADAMTS2/COL3A1/COL5A1/COL1A2/ADAMTS14/COL5A2/LOXL2/AEBP1/PLOD3/GREM1/COL12A1	15		BP	GO:0048709	oligodendrocyte differentiation	0.000363744	ASPA/HDAC11/MAL/DAAM2/B4GALT5/MOBP/NTRK2/PTPRZ1/BOK/ABCA2/PLP1/NCSTN/NKX6-2/DAG1/MED12/FA2H/MAG/BNIP3	18		BP	GO:0046634	regulation of alpha-beta T cell activation	3.33781e-08	TGFBR2/PTPRC/JAK3/CARD11/CD69/ZAP70/IL2RG/RASAL3/SASH3/PRDM1/JUNB/CD3E/NLRP3/HLA-DRA/HLA-E/NCKAP1L/IL18/TNFRSF14/IRF1/CCL19/ZNF683/HLA-DRB1/IL4R	23		BP	GO:0046634	regulation of alpha-beta T cell activation	3.33781e-08	TGFBR2/PTPRC/JAK3/CARD11/CD69/ZAP70/IL2RG/RASAL3/SASH3/PRDM1/JUNB/CD3E/NLRP3/HLA-DRA/HLA-E/NCKAP1L/IL18/TNFRSF14/IRF1/CCL19/ZNF683/HLA-DRB1/IL4R	23
	BP	GO:0030071	regulation of mitotic metaphase/anaphase transition	0.0165743	GEN1/ANAPC7/ACTB/ZWINT/BIRC5/PCID2/SMARCE1/MAD1L1/FBXO5/SKA1/ACTL6A/SKA3/NUF2/SMARCD2/ZNF207/ARID2/ZW10/TTK	18		BP	GO:0000086	G2/M transition of mitotic cell cycle	0.000411448	CCNB1/CDC7/RBBP8/CLSPN/AURKA/RAD50/FOXO4/CENPF/DTL/KIF14/RAB11A/HSPA2/CHEK1/FBXO5/BARD1/CDK2/CDC6/BRCC3/APP/PLCB1/MBTPS2	21		BP	GO:0045766	positive regulation of angiogenesis	3.90237e-08	CDH5/CD34/TGFBR2/ETS1/PRKCB/ACVRL1/SERPINE1/TIE1/PIK3CD/TEK/KDR/CXCR3/ENG/HSPB6/NRP1/PTK2B/C3/RAPGEF3/NOS3/CD40/CTSH/KLF4/APLNR/PRKD2/BRCA1/AQP1/VEGFC/RAMP2/STAT3	29		BP	GO:0045766	positive regulation of angiogenesis	3.90237e-08	CDH5/CD34/TGFBR2/ETS1/PRKCB/ACVRL1/SERPINE1/TIE1/PIK3CD/TEK/KDR/CXCR3/ENG/HSPB6/NRP1/PTK2B/C3/RAPGEF3/NOS3/CD40/CTSH/KLF4/APLNR/PRKD2/BRCA1/AQP1/VEGFC/RAMP2/STAT3	29
	BP	GO:1904358	positive regulation of telomere maintenance via telomere lengthening	0.0166668	GCH1/CCT3/PTGES3/CCT5/DHX36/CCT6A/POT1/TCP1/CCT7	9		BP	GO:0044786	cell cycle DNA replication	0.000539163	GMNN/MCM4/MCM6/BRCA2/CDC7/FBXO5/INO80/MCM2/GINS1/MCM3/ATRX	11		BP	GO:0002443	leukocyte mediated immunity	4.04567e-08	IL7R/TNFRSF1B/CSF2RB/CD2/KLRK1/PTPRC/SPN/JAK3/CD8A/PRF1/CD96/PIK3CD/INPP5D/MYO1G/TIGIT/LAT/SASH3/SLAMF6/C7/RAC2/NLRP3/NR4A3/RFTN1/CD7/CORO1A/SERPING1/WAS/VAV1/HLA-DRA/NKG7/CD74/SERPINB9/CD27/C3/GZMM/CD40/HLA-E/BTK/NCKAP1L/HCST/IL18/EBAG9/CTSH/SNX4/BCL3/BTN3A3/TLR4/HLA-DRB1/FGR/IL4R	50		BP	GO:0002443	leukocyte mediated immunity	4.04567e-08	IL7R/TNFRSF1B/CSF2RB/CD2/KLRK1/PTPRC/SPN/JAK3/CD8A/PRF1/CD96/PIK3CD/INPP5D/MYO1G/TIGIT/LAT/SASH3/SLAMF6/C7/RAC2/NLRP3/NR4A3/RFTN1/CD7/CORO1A/SERPING1/WAS/VAV1/HLA-DRA/NKG7/CD74/SERPINB9/CD27/C3/GZMM/CD40/HLA-E/BTK/NCKAP1L/HCST/IL18/EBAG9/CTSH/SNX4/BCL3/BTN3A3/TLR4/HLA-DRB1/FGR/IL4R	50
	BP	GO:0030213	hyaluronan biosynthetic process	0.0166668	TGFB1/PDGFB/ABCC5/HAS3/EGF/IL1B	6		BP	GO:0007052	mitotic spindle organization	0.000578577	CCNB1/KPNB1/KIF4A/KIF4B/CENPE/AURKA/RCC1/RAB11A/RAN/INCENP/RAE1/RACGAP1/KIF23/DLGAP5/PRC1/NEK2/CDCA8/GPSM2/KIF11/NUF2	20		BP	GO:0071674	mononuclear cell migration	4.19175e-08	S1PR1/KLRK1/PECAM1/SPN/CD69/ZAP70/SERPINE1/STK10/PIK3CD/MYO1G/CD200/GPR183/DUSP1/JAM2/CCL5/PTK2B/CORO1A/CCR5/ITGAL/CCL21/DOCK8/CCL4/CXCL12/S100A7/ITGA4/PDGFD/EDNRB/TNFRSF14/CCL19/PTK2/LRCH1/CMKLR1	32		BP	GO:0071674	mononuclear cell migration	4.19175e-08	S1PR1/KLRK1/PECAM1/SPN/CD69/ZAP70/SERPINE1/STK10/PIK3CD/MYO1G/CD200/GPR183/DUSP1/JAM2/CCL5/PTK2B/CORO1A/CCR5/ITGAL/CCL21/DOCK8/CCL4/CXCL12/S100A7/ITGA4/PDGFD/EDNRB/TNFRSF14/CCL19/PTK2/LRCH1/CMKLR1	32
	BP	GO:0009314	response to radiation	0.0166668	COL6A1/BHLHE40/COL6A2/MAP4K3/TNKS1BP1/DNMT3A/PLK3/PPP1CB/EGR1/APP/FECH/MAPK11/PDE6B/RPAIN/PPM1D/PARP1/COL3A1/TGFB1/COPS3/IVL/PITPNM1/RAD1/IFT20/UBE2A/INTS7/MMP2/INO80/UNC119/ITGB1/MSH6/EEF1D/BAX/TLK2/DTL/TXN/FOS/PPP1CC/USP28/HRH1/SDF4/DHX36/MSH2/SIRT1/COL6A3/HIF1A/CCL11/ITGB6/NPM1/TRIAP1/CYP2R1/HUS1/ID2/CUL4B/BARD1/CDK5	55		BP	GO:0006270	DNA replication initiation	0.000669116	GMNN/PRIM1/MCM4/MCM6/PRIM2/CDK2/MCM2/MCM3/CDC6/MCM10	10		BP	GO:0043368	positive T cell selection	4.31138e-08	SOCS3/PTPRC/SPN/JAK3/CD69/ZAP70/SLAMF6/LY9/CD3E/DOCK2/CD3D/CD74/CYLD/BCL11B/STAT3	15		BP	GO:0043368	positive T cell selection	4.31138e-08	SOCS3/PTPRC/SPN/JAK3/CD69/ZAP70/SLAMF6/LY9/CD3E/DOCK2/CD3D/CD74/CYLD/BCL11B/STAT3	15
	BP	GO:0090068	positive regulation of cell cycle process	0.0183202	CPSF3/GEN1/ANAPC7/RRM2/APP/CDK1/IGF1/EZH2/RDX/TMOD3/FGFR1/BIRC5/STXBP4/TGFB1/PDGFB/PBX1/PCID2/SPAST/INO80/ADAM17/MAD1L1/ROCK2/FBXO5/SKA1/DTL/PDGFRB/CDC7/SKA3/MTA3/EGF/SMC6/NPM1/CDK4/CDC14A/CUL4B/NCAPG/CDK10/IL1B	38		BP	GO:0051321	meiotic cell cycle	0.00111002	ANAPC1/NCAPD3/BRCA2/RAD1/RBBP8/EXO1/AURKA/RAD50/RAD54B/ACTR3/HSPA2/FBXO5/ANAPC7/INCENP/ANAPC16/CDK2/CDC23/NCAPH/BRIP1/CCNB2/DCAF13/ESPL1/ASPM/KIF18A/ATRX/MSH6/PRDM9/NEK2/RAD51AP1/PLCB1/NUF2/RAD21L1	32		BP	GO:0072678	T cell migration	4.31138e-08	S1PR1/SPN/CD69/ZAP70/PIK3CD/MYO1G/CD200/GPR183/CCL5/CORO1A/ITGAL/CCL21/DOCK8/CXCL12/S100A7/ITGA4/TNFRSF14/LRCH1	18		BP	GO:0072678	T cell migration	4.31138e-08	S1PR1/SPN/CD69/ZAP70/PIK3CD/MYO1G/CD200/GPR183/CCL5/CORO1A/ITGAL/CCL21/DOCK8/CXCL12/S100A7/ITGA4/TNFRSF14/LRCH1	18
	BP	GO:0045787	positive regulation of cell cycle	0.0194981	CPSF3/GEN1/MARK4/ANAPC7/RRM2/APP/CDK1/IGF1/EZH2/RDX/TMOD3/PTK6/OVOL1/FGFR1/BIRC5/STXBP4/TGFB1/PDGFB/PBX1/SCAND3/PCID2/SPAST/INO80/ADAM17/MAD1L1/ROCK2/FBXO5/SKA1/DTL/PDGFRB/CDC7/SKA3/MTA3/TGM1/EGF/FOSL1/SMC6/NPM1/CDK4/CDC14A/CUL4B/MAPRE3/NCAPG/CDK10/IL1B	45		BP	GO:0033260	nuclear DNA replication	0.00134752	GMNN/MCM4/MCM6/BRCA2/CDC7/INO80/MCM2/GINS1/MCM3/ATRX	10		BP	GO:1901342	regulation of vasculature development	6.92919e-08	PPP1R16B/CDH5/CD34/TGFBR2/ETS1/PRKCB/NPR1/ECSCR/ACVRL1/SERPINE1/TIE1/PIK3CD/TEK/KDR/CXCR3/ENG/HSPB6/NRP1/TNFAIP3/KLF2/CLDN5/PTK2B/HSPG2/GPR4/C3/RAPGEF3/NOS3/CD40/CXCL12/RHOJ/PTPRM/SERPINF1/CTSH/KLF4/APLNR/PRKD2/BRCA1/AQP1/VEGFC/CD36/RAMP2/STAT3	42		BP	GO:1901342	regulation of vasculature development	6.92919e-08	PPP1R16B/CDH5/CD34/TGFBR2/ETS1/PRKCB/NPR1/ECSCR/ACVRL1/SERPINE1/TIE1/PIK3CD/TEK/KDR/CXCR3/ENG/HSPB6/NRP1/TNFAIP3/KLF2/CLDN5/PTK2B/HSPG2/GPR4/C3/RAPGEF3/NOS3/CD40/CXCL12/RHOJ/PTPRM/SERPINF1/CTSH/KLF4/APLNR/PRKD2/BRCA1/AQP1/VEGFC/CD36/RAMP2/STAT3	42
	BP	GO:0051310	metaphase chromosome alignment	0.0194981	NSL1/CDK1/CHMP5/ZWINT/MIS12/BIRC5/EML3/BOD1/MAD1L1/SKA1/CENPQ/SKA3/NUF2/SIRT1/ZNF207/CHMP1A/SEH1L/ZW10/TTK	19		BP	GO:1902850	microtubule cytoskeleton organization involved in mitosis	0.00160427	CCNB1/KPNB1/KIF4A/KIF4B/CENPE/AURKA/RCC1/RAB11A/NUSAP1/RAN/INCENP/RAE1/RACGAP1/KIF23/ESPL1/DLGAP5/PRC1/NEK2/CDCA8/GPSM2/KIF11/NUF2	22		BP	GO:2000401	regulation of lymphocyte migration	8.17922e-08	KLRK1/SPN/CD69/STK10/CD200/JAM2/CCL5/PTK2B/CORO1A/CCL21/DOCK8/CCL4/CXCL12/S100A7/ITGA4/TNFRSF14/LRCH1	17		BP	GO:2000401	regulation of lymphocyte migration	8.17922e-08	KLRK1/SPN/CD69/STK10/CD200/JAM2/CCL5/PTK2B/CORO1A/CCL21/DOCK8/CCL4/CXCL12/S100A7/ITGA4/TNFRSF14/LRCH1	17
	BP	GO:0007492	endoderm development	0.0196258	COL6A1/MMP14/COL4A2/ZFP36L1/MYH9/ITGA5/TGFB1/COL5A1/COL5A2/DUSP2/MMP2/SETD2/SMAD4/DUSP5/LEO1/SMAD2/COL12A1	17		BP	GO:0010001	glial cell differentiation	0.00164753	ASPA/HDAC11/MAL/DAAM2/PLEC/NDRG1/B4GALT5/MOBP/NTRK2/PTPRZ1/BIN1/BOK/ABCA2/PLP1/NCSTN/NKX6-2/CDH2/DAG1/MED12/FA2H/APP/MAG/KLF15/PHGDH/PRX/ITGB4/MAPK3/DAB1/BNIP3	29		BP	GO:0002687	positive regulation of leukocyte migration	8.77935e-08	SELP/SPN/PLVAP/SERPINE1/RAC2/JAM2/CCL5/PTK2B/CORO1A/GPSM3/CD74/CCL21/DOCK8/CCL4/CXCL12/S100A7/NCKAP1L/ITGA4/PDGFD/TNFRSF14/CCL19/PTK2/LYVE1/VEGFC/CMKLR1	25		BP	GO:0002687	positive regulation of leukocyte migration	8.77935e-08	SELP/SPN/PLVAP/SERPINE1/RAC2/JAM2/CCL5/PTK2B/CORO1A/GPSM3/CD74/CCL21/DOCK8/CCL4/CXCL12/S100A7/NCKAP1L/ITGA4/PDGFD/TNFRSF14/CCL19/PTK2/LYVE1/VEGFC/CMKLR1	25
	BP	GO:0010948	negative regulation of cell cycle process	0.0198045	TOM1L1/PPP2R5B/GEN1/PLK3/ZFP36L1/DNA2/TIPRL/FBXO31/CDK1/EZH2/ZWINT/OVOL1/BIRC5/BRIP1/PCID2/RAD1/INTS7/MAD1L1/DLG1/LIF/FBXO5/SKA1/CDK2/RPA2/DTL/NAE1/CDC5L/USP28/SKA3/TAOK2/TIMELESS/MSH2/ACVR1/NUF2/TELO2/SIRT1/NPM1/HUS1/ZNF207/BARD1/ZW10/TTK	42		BP	GO:0050000	chromosome localization	0.00175437	EML4/CCNB1/KPNB1/NUP98/CENPE/CENPF/KIF14/RAB11A/ACTR3/ECT2/INCENP/CDC23/RACGAP1/DLGAP5/KIF18A/NEK2/CDCA8/NUF2	18		BP	GO:0045765	regulation of angiogenesis	1.03459e-07	PPP1R16B/CDH5/CD34/TGFBR2/ETS1/PRKCB/NPR1/ECSCR/ACVRL1/SERPINE1/TIE1/PIK3CD/TEK/KDR/CXCR3/ENG/HSPB6/NRP1/TNFAIP3/KLF2/CLDN5/PTK2B/HSPG2/GPR4/C3/RAPGEF3/NOS3/CD40/RHOJ/PTPRM/SERPINF1/CTSH/KLF4/APLNR/PRKD2/BRCA1/AQP1/VEGFC/CD36/RAMP2/STAT3	41		BP	GO:0045765	regulation of angiogenesis	1.03459e-07	PPP1R16B/CDH5/CD34/TGFBR2/ETS1/PRKCB/NPR1/ECSCR/ACVRL1/SERPINE1/TIE1/PIK3CD/TEK/KDR/CXCR3/ENG/HSPB6/NRP1/TNFAIP3/KLF2/CLDN5/PTK2B/HSPG2/GPR4/C3/RAPGEF3/NOS3/CD40/RHOJ/PTPRM/SERPINF1/CTSH/KLF4/APLNR/PRKD2/BRCA1/AQP1/VEGFC/CD36/RAMP2/STAT3	41
	BP	GO:1904375	regulation of protein localization to cell periphery	0.0200186	EPHA2/MMP14/ZDHHC2/ACTB/PPFIA1/ZDHHC7/LRRC15/TGFB1/MRAP2/LYPLAL1/CNST/NUMB/STX4/PPP2R5A/EFCAB7/LYPLA1/DLG1/ITGB1/TMBIM1/PRNP/EPM2A/PDPK1/EPHA3/CDK5/PRKCH	25		BP	GO:2000737	negative regulation of stem cell differentiation	0.0018874	GSK3B/CDK12/JAG1/LBH/HSPA9/CDK13/EZH2/REST	8		BP	GO:0006260	DNA replication	1.12376e-07	ACVRL1/RUVBL1/MCM2/MCM3/CDK2/DNAJA3/TIMELESS/RFC4/RFC5/PRIM1/FAM111B/WRNIP1/POLA1/CHAF1B/DSCC1/TSPYL2/RPA1/MCM4/PCNA/TOPBP1/RNASEH2A/LIG3/DTL/RMI1/RBMS1/CHRAC1/RECQL4/BRCA1/SSRP1/ACTL6A/FEN1/RRM1/POLA2/GMNN/CDC7	35		BP	GO:0006260	DNA replication	1.12376e-07	ACVRL1/RUVBL1/MCM2/MCM3/CDK2/DNAJA3/TIMELESS/RFC4/RFC5/PRIM1/FAM111B/WRNIP1/POLA1/CHAF1B/DSCC1/TSPYL2/RPA1/MCM4/PCNA/TOPBP1/RNASEH2A/LIG3/DTL/RMI1/RBMS1/CHRAC1/RECQL4/BRCA1/SSRP1/ACTL6A/FEN1/RRM1/POLA2/GMNN/CDC7	35
	BP	GO:0032963	collagen metabolic process	0.0200186	COL6A1/MMP14/COL1A1/RUNX1/ADAMTS2/TGFB1/COL5A1/COL1A2/ADAMTS14/CREB3L1/MRC2/MMP2/HDAC2/ITGB1/PPARD/KLK6/HIF1A/PLOD3/FURIN/FAP	20		BP	GO:0010965	regulation of mitotic sister chromatid separation	0.00231888	CCNB1/CENPF/FBXO5/ANAPC7/INCENP/CDC23/BUB1/ESPL1/DLGAP5/CDCA8/BUB1B/NUF2	12		BP	GO:0002396	MHC protein complex assembly	1.18145e-07	HLA-DQB2/HLA-DPB1/HLA-DPA1/HLA-DQA2/HLA-DOA/HLA-DRA/HLA-DMA/HLA-DMB/HLA-DOB/HLA-DRB1	10		BP	GO:0002396	MHC protein complex assembly	1.18145e-07	HLA-DQB2/HLA-DPB1/HLA-DPA1/HLA-DQA2/HLA-DOA/HLA-DRA/HLA-DMA/HLA-DMB/HLA-DOB/HLA-DRB1	10
	BP	GO:0043001	Golgi to plasma membrane protein transport	0.0200186	ARFRP1/RAB10/LYPLAL1/CNST/LYPLA1/PREPL/BLZF1/MACF1/KIF13A/ANK3/NSF	11		BP	GO:0006611	protein export from nucleus	0.00270114	ADAR/GSK3B/CTDSPL2/RANBP3L/BAG3/NUP214/RAN/BARD1/RAPGEF3/AHCYL1/HSPA9/PTPN14	12		BP	GO:0002501	peptide antigen assembly with MHC protein complex	1.18145e-07	HLA-DQB2/HLA-DPB1/HLA-DPA1/HLA-DQA2/HLA-DOA/HLA-DRA/HLA-DMA/HLA-DMB/HLA-DOB/HLA-DRB1	10		BP	GO:0002501	peptide antigen assembly with MHC protein complex	1.18145e-07	HLA-DQB2/HLA-DPB1/HLA-DPA1/HLA-DQA2/HLA-DOA/HLA-DRA/HLA-DMA/HLA-DMB/HLA-DOB/HLA-DRB1	10
	BP	GO:0006693	prostaglandin metabolic process	0.0201325	AKR1C3/AKR1C2/AKR1C1/CBR1/PLAA/DAGLB/PTGES3/CTHRC1/PLA2G4A/SIRT1/TNFRSF1A/IL1B	12		BP	GO:0001833	inner cell mass cell proliferation	0.00271686	BRCA2/PALB2/PELO/CHEK1/NCAPG2/GINS1	6		BP	GO:0002695	negative regulation of leukocyte activation	1.37732e-07	PTPRC/SPN/JAK3/CD69/RASSF5/SAMSN1/INPP5D/TIGIT/CD200/CST7/TNFAIP3/LRRC32/TBC1D10C/FGL2/PLA2G2D/CD74/DTX1/HLA-E/BTK/TNFRSF14/LST1/IRF1/TNFAIP8L2/HLA-DRB1/FGR/DLG1/PAG1/SCRIB/IL4R	29		BP	GO:0002695	negative regulation of leukocyte activation	1.37732e-07	PTPRC/SPN/JAK3/CD69/RASSF5/SAMSN1/INPP5D/TIGIT/CD200/CST7/TNFAIP3/LRRC32/TBC1D10C/FGL2/PLA2G2D/CD74/DTX1/HLA-E/BTK/TNFRSF14/LST1/IRF1/TNFAIP8L2/HLA-DRB1/FGR/DLG1/PAG1/SCRIB/IL4R	29
	BP	GO:0018205	peptidyl-lysine modification	0.0201325	UBA2/SENP1/EGR1/TRIM38/SUMO2/TOLLIP/IVL/PIAS2/ZMIZ2/SIRT5/SENP2/HDAC2/SETD2/TRPM4/TOPORS/LOXL2/EGR2/SIRT1/HINT1/SMC6/PLOD3/RANGAP1/SENP3	23		BP	GO:0006271	DNA strand elongation involved in DNA replication	0.00271686	POLD3/MCM4/LIG3/GINS1/MCM3/RFC3	6		BP	GO:1990868	response to chemokine	1.50311e-07	CCL14/CCL22/CXCR3/SH2B3/DUSP1/CCL5/CXCR6/PTK2B/SLIT3/CCR5/CXCR5/CCL21/DOCK8/CCL4/CXCL9/CXCL12/CCL19/LRCH1/CMKLR1	19		BP	GO:1990868	response to chemokine	1.50311e-07	CCL14/CCL22/CXCR3/SH2B3/DUSP1/CCL5/CXCR6/PTK2B/SLIT3/CCR5/CXCR5/CCL21/DOCK8/CCL4/CXCL9/CXCL12/CCL19/LRCH1/CMKLR1	19
	BP	GO:1902099	regulation of metaphase/anaphase transition of cell cycle	0.0203031	GEN1/ANAPC7/ACTB/ZWINT/BIRC5/PCID2/SMARCE1/MAD1L1/FBXO5/SKA1/ACTL6A/SKA3/NUF2/SMARCD2/ZNF207/ARID2/ZW10/TTK	18		BP	GO:0051402	neuron apoptotic process	0.00275915	GCLC/AATK/NRBP2/EGLN3/MSH2/GRINA/NTRK2/PTPRZ1/GSK3B/BOK/NRP1/MAP3K5/CASP2/NCSTN/MAP3K11/ADNP/PINK1/IL27RA/NONO/ITGA1/KIF14/NUPR1/CLN8/HSPG2/CCL3/APP/MAG/ELK1/KDM2B/HYOU1/FBXO7/BNIP3	32		BP	GO:1990869	cellular response to chemokine	1.50311e-07	CCL14/CCL22/CXCR3/SH2B3/DUSP1/CCL5/CXCR6/PTK2B/SLIT3/CCR5/CXCR5/CCL21/DOCK8/CCL4/CXCL9/CXCL12/CCL19/LRCH1/CMKLR1	19		BP	GO:1990869	cellular response to chemokine	1.50311e-07	CCL14/CCL22/CXCR3/SH2B3/DUSP1/CCL5/CXCR6/PTK2B/SLIT3/CCR5/CXCR5/CCL21/DOCK8/CCL4/CXCL9/CXCL12/CCL19/LRCH1/CMKLR1	19
	BP	GO:0051896	regulation of phosphatidylinositol 3-kinase/protein kinase B signal transduction	0.0209775	PDGFRA/PLK3/GCNT2/APP/IGF1/AKR1C3/AKR1C2/FGFR1/RRAS/TGFB1/PDGFB/C1QBP/ITGB1BP1/TMEM100/DLG1/ITGB1/HAX1/PPARD/UNC5B/TXN/EXTL3/PDGFRB/PINK1/MERTK/IL18/SIRT1/EGF/RYK/PDPK1/PDCD6/STAMBP/PHLDA3/TCF7L2/PIK3CA/F2RL1/PTPN1/HBEGF/PDGFA	38		BP	GO:0006310	DNA recombination	0.00284482	PRKDC/MSH2/RFWD3/MCM4/KPNA2/LIG3/MCM6/BRCA2/EP400/CDC7/RBBP8/PALB2/IL27RA/EXO1/NONO/KDM4D/RAD50/RAD54B/CHEK1/MSH3/BARD1/RIF1/INO80/BRIP1/MCM8/MCM2/MCM3/FANCB/PAXIP1/CSNK2A1/NHEJ1/MSH6/PRDM9/RAD51AP1/RAD21L1	35		BP	GO:0002449	lymphocyte mediated immunity	1.56635e-07	IL7R/TNFRSF1B/CSF2RB/CD2/KLRK1/PTPRC/SPN/CD8A/PRF1/CD96/INPP5D/MYO1G/TIGIT/SASH3/SLAMF6/C7/NLRP3/RFTN1/CD7/CORO1A/SERPING1/WAS/VAV1/HLA-DRA/NKG7/CD74/SERPINB9/CD27/C3/GZMM/CD40/HLA-E/BTK/NCKAP1L/HCST/IL18/EBAG9/CTSH/BCL3/BTN3A3/HLA-DRB1/IL4R	42		BP	GO:0002449	lymphocyte mediated immunity	1.56635e-07	IL7R/TNFRSF1B/CSF2RB/CD2/KLRK1/PTPRC/SPN/CD8A/PRF1/CD96/INPP5D/MYO1G/TIGIT/SASH3/SLAMF6/C7/NLRP3/RFTN1/CD7/CORO1A/SERPING1/WAS/VAV1/HLA-DRA/NKG7/CD74/SERPINB9/CD27/C3/GZMM/CD40/HLA-E/BTK/NCKAP1L/HCST/IL18/EBAG9/CTSH/BCL3/BTN3A3/HLA-DRB1/IL4R	42
	BP	GO:0000070	mitotic sister chromatid segregation	0.0210808	GEN1/ANAPC7/NSL1/CDK1/CHMP5/ZWINT/MIS12/BIRC5/EML3/PCID2/CCDC61/INO80/BOD1/MAD1L1/FBXO5/SKA1/PPP1CC/SKA3/NUF2/SIRT1/FLNA/DRG1/ZNF207/LSM14A/CHMP1A/SEH1L/NCAPG/ZW10/TTK	29		BP	GO:0022616	DNA strand elongation	0.00308072	POLD3/MCM4/LIG3/RAD50/INO80/GINS1/MCM3/DCLRE1B/RFC3	9		BP	GO:0071887	leukocyte apoptotic process	1.72771e-07	GIMAP8/IL7R/JAK3/PIK3CD/HCLS1/CCL5/DNAJA3/CCR5/CD74/CD27/CCL21/DOCK8/CXCL12/BTK/BCL11B/CCL19/PLEKHO2/BCL3/PRKD2/FAS/MEF2C/GPAM	22		BP	GO:0071887	leukocyte apoptotic process	1.72771e-07	GIMAP8/IL7R/JAK3/PIK3CD/HCLS1/CCL5/DNAJA3/CCR5/CD74/CD27/CCL21/DOCK8/CXCL12/BTK/BCL11B/CCL19/PLEKHO2/BCL3/PRKD2/FAS/MEF2C/GPAM	22
	BP	GO:0032781	positive regulation of ATP-dependent activity	0.0210808	TPM1/DNAJB2/TOR1AIP1/DHX9/DNAJC9/MSH6/TOR1AIP2/MSH2/SSBP1/PFN2	10		BP	GO:0044837	actomyosin contractile ring organization	0.00320078	PLEC/ECT2/RACGAP1/ANLN/IQGAP3	5		BP	GO:0002478	antigen processing and presentation of exogenous peptide antigen	1.7402e-07	HLA-DQB2/HLA-DPB1/HLA-DPA1/HLA-DQA2/HLA-DOA/HLA-DRA/CD74/HLA-DMA/HLA-DMB/HLA-E/MPEG1/HLA-DOB/HLA-DRB1	13		BP	GO:0002478	antigen processing and presentation of exogenous peptide antigen	1.7402e-07	HLA-DQB2/HLA-DPB1/HLA-DPA1/HLA-DQA2/HLA-DOA/HLA-DRA/CD74/HLA-DMA/HLA-DMB/HLA-E/MPEG1/HLA-DOB/HLA-DRB1	13
	BP	GO:2001252	positive regulation of chromosome organization	0.0210808	CDK1/GCH1/NVL/INO80/MAD1L1/SKA1/CDK2/ACTL6A/CCT3/PTGES3/CCT5/SKA3/DHX36/CCT6A/POT1/TCP1/CCT7/NCAPG/MCRS1	19		BP	GO:0000212	meiotic spindle organization	0.00320377	AURKA/FBXO5/CCNB2/DCAF13/ESPL1/ASPM/ATRX	7		BP	GO:0003158	endothelium development	1.86274e-07	S1PR1/ROBO4/PDE2A/PPP1R16B/CDH5/CD34/PECAM1/ACVRL1/TIE1/KDR/SOX17/APOLD1/NOTCH4/NRP1/CLDN5/RAPGEF3/GJA4/HEG1/DLL4/EDNRB/SOX18/ATOH8/ZEB1/PRKD2	24		BP	GO:0003158	endothelium development	1.86274e-07	S1PR1/ROBO4/PDE2A/PPP1R16B/CDH5/CD34/PECAM1/ACVRL1/TIE1/KDR/SOX17/APOLD1/NOTCH4/NRP1/CLDN5/RAPGEF3/GJA4/HEG1/DLL4/EDNRB/SOX18/ATOH8/ZEB1/PRKD2	24
	BP	GO:0043462	regulation of ATP-dependent activity	0.0210808	TPM1/DNAJB2/TOR1AIP1/VMA21/OXA1L/DHX9/DNAJC9/MSH6/TOR1AIP2/MSH2/SNRNP70/SSBP1/PFN2	13		BP	GO:0006405	RNA export from nucleus	0.00322899	NUP155/POM121C/NUP160/RBM8A/GLE1/NUP98/POM121/NUP93/DDX19B/NUP214/RAN/NUP153/RAE1/DDX19A/DHX9	15		BP	GO:2000106	regulation of leukocyte apoptotic process	2.47801e-07	GIMAP8/IL7R/JAK3/PIK3CD/HCLS1/CCL5/CCR5/CD74/CD27/CCL21/DOCK8/CXCL12/BTK/BCL11B/CCL19/BCL3/PRKD2/MEF2C/GPAM	19		BP	GO:2000106	regulation of leukocyte apoptotic process	2.47801e-07	GIMAP8/IL7R/JAK3/PIK3CD/HCLS1/CCL5/CCR5/CD74/CD27/CCL21/DOCK8/CXCL12/BTK/BCL11B/CCL19/BCL3/PRKD2/MEF2C/GPAM	19
	BP	GO:0006692	prostanoid metabolic process	0.0210808	AKR1C3/AKR1C2/AKR1C1/CBR1/PLAA/DAGLB/PTGES3/CTHRC1/PLA2G4A/SIRT1/TNFRSF1A/IL1B	12		BP	GO:0051306	mitotic sister chromatid separation	0.0032694	CCNB1/CENPF/FBXO5/ANAPC7/INCENP/CDC23/BUB1/ESPL1/DLGAP5/CDCA8/BUB1B/NUF2	12		BP	GO:0051250	negative regulation of lymphocyte activation	2.51241e-07	SPN/JAK3/CD69/RASSF5/SAMSN1/INPP5D/TIGIT/TNFAIP3/LRRC32/TBC1D10C/FGL2/PLA2G2D/CD74/DTX1/HLA-E/BTK/TNFRSF14/LST1/IRF1/TNFAIP8L2/HLA-DRB1/FGR/DLG1/PAG1/SCRIB/IL4R	26		BP	GO:0051250	negative regulation of lymphocyte activation	2.51241e-07	SPN/JAK3/CD69/RASSF5/SAMSN1/INPP5D/TIGIT/TNFAIP3/LRRC32/TBC1D10C/FGL2/PLA2G2D/CD74/DTX1/HLA-E/BTK/TNFRSF14/LST1/IRF1/TNFAIP8L2/HLA-DRB1/FGR/DLG1/PAG1/SCRIB/IL4R	26
	BP	GO:0033046	negative regulation of sister chromatid segregation	0.0210808	GEN1/ZWINT/BIRC5/PCID2/MAD1L1/FBXO5/SKA1/SKA3/NUF2/ZNF207/ZW10/TTK	12		BP	GO:0051784	negative regulation of nuclear division	0.0032694	CCNB1/RAD1/CENPF/CHEK1/FBXO5/INCENP/BUB1/NME6/CDCA8/BUB1B/MTBP/NUF2	12		BP	GO:0042093	T-helper cell differentiation	2.85581e-07	SOCS3/PTGER4/SPN/JAK3/CD69/RORA/SLAMF6/GPR183/LY9/JUNB/NLRP3/HLA-DRA/IL18/CCL19/BCL3/HLA-DRB1/IL4R/STAT3	18		BP	GO:0042093	T-helper cell differentiation	2.85581e-07	SOCS3/PTGER4/SPN/JAK3/CD69/RORA/SLAMF6/GPR183/LY9/JUNB/NLRP3/HLA-DRA/IL18/CCL19/BCL3/HLA-DRB1/IL4R/STAT3	18
	BP	GO:0033048	negative regulation of mitotic sister chromatid segregation	0.0210808	GEN1/ZWINT/BIRC5/PCID2/MAD1L1/FBXO5/SKA1/SKA3/NUF2/ZNF207/ZW10/TTK	12		BP	GO:0007091	metaphase/anaphase transition of mitotic cell cycle	0.00351778	ANAPC1/CCNB1/CENPE/CENPF/FBXO5/ANAPC7/INCENP/CDC23/BUB1/ESPL1/DLGAP5/CDC6/CDCA8/BUB1B/NUF2	15		BP	GO:0050852	T cell receptor signaling pathway	3.06996e-07	BTNL9/ITK/PTPRC/LCK/HLA-DPB1/CARD11/CD8A/ZAP70/CD247/PIK3CD/LCP2/INPP5D/LAT/PVRIG/CD3E/CD3D/RFTN1/CYLD/BTK/PRKD2/ZNF683/BTN3A3/HLA-DRB1/CD8B	24		BP	GO:0050852	T cell receptor signaling pathway	3.06996e-07	BTNL9/ITK/PTPRC/LCK/HLA-DPB1/CARD11/CD8A/ZAP70/CD247/PIK3CD/LCP2/INPP5D/LAT/PVRIG/CD3E/CD3D/RFTN1/CYLD/BTK/PRKD2/ZNF683/BTN3A3/HLA-DRB1/CD8B	24
	BP	GO:0045841	negative regulation of mitotic metaphase/anaphase transition	0.0210808	GEN1/ZWINT/BIRC5/PCID2/MAD1L1/FBXO5/SKA1/SKA3/NUF2/ZNF207/ZW10/TTK	12		BP	GO:0030174	regulation of DNA-templated DNA replication initiation	0.00366674	GMNN/MCM4/MCM6/CDK2/MCM2/MCM3	6		BP	GO:0002292	T cell differentiation involved in immune response	3.39341e-07	SOCS3/PTGER4/SPN/JAK3/CD69/RORA/SLAMF6/GPR183/LY9/JUNB/NLRP3/FGL2/HLA-DRA/IL18/CCL19/BCL3/HLA-DRB1/IL4R/STAT3	19		BP	GO:0002292	T cell differentiation involved in immune response	3.39341e-07	SOCS3/PTGER4/SPN/JAK3/CD69/RORA/SLAMF6/GPR183/LY9/JUNB/NLRP3/FGL2/HLA-DRA/IL18/CCL19/BCL3/HLA-DRB1/IL4R/STAT3	19
	BP	GO:2000816	negative regulation of mitotic sister chromatid separation	0.0210808	GEN1/ZWINT/BIRC5/PCID2/MAD1L1/FBXO5/SKA1/SKA3/NUF2/ZNF207/ZW10/TTK	12		BP	GO:0001832	blastocyst growth	0.00409837	BRCA2/PALB2/PELO/CHEK1/NCAPG2/GINS1/CTR9	7		BP	GO:0002294	CD4-positive, alpha-beta T cell differentiation involved in immune response	4.05109e-07	SOCS3/PTGER4/SPN/JAK3/CD69/RORA/SLAMF6/GPR183/LY9/JUNB/NLRP3/HLA-DRA/IL18/CCL19/BCL3/HLA-DRB1/IL4R/STAT3	18		BP	GO:0002294	CD4-positive, alpha-beta T cell differentiation involved in immune response	4.05109e-07	SOCS3/PTGER4/SPN/JAK3/CD69/RORA/SLAMF6/GPR183/LY9/JUNB/NLRP3/HLA-DRA/IL18/CCL19/BCL3/HLA-DRB1/IL4R/STAT3	18
	BP	GO:1902751	positive regulation of cell cycle G2/M phase transition	0.0211948	APP/CDK1/PBX1/FBXO5/DTL/CDC7/MTA3/NPM1/CDK4	9		BP	GO:0042063	gliogenesis	0.00453641	ASPA/HDAC11/MAL/DAAM2/PLEC/NDRG1/DISC1/B4GALT5/MOBP/NTRK2/PTPRZ1/BIN1/GJC2/BOK/ABCA2/PLP1/NCSTN/NKX6-2/CDH2/DAG1/LRP2/MED12/CCL3/FA2H/APP/MAG/KLF15/EZH2/PHGDH/PRX/ITGB4/MAPK3/DAB1/BNIP3	34		BP	GO:0002697	regulation of immune effector process	4.25765e-07	IL7R/TNFRSF1B/KLRK1/PTPRC/SPN/JAK3/IL33/CD69/IL2RG/CD96/INPP5D/TIGIT/SASH3/SLAMF6/RAC2/JUNB/NLRP3/NR4A3/CD7/SERPING1/WAS/VAV1/FGL2/HLA-DRA/CD74/SERPINB9/C3/CD40/HLA-DMB/HLA-E/BTK/NCKAP1L/IL18/TNFRSF14/CCL19/SNX4/NOD1/ZNF683/TLR4/HLA-DRB1/FGR/CD36/IL4R	43		BP	GO:0002697	regulation of immune effector process	4.25765e-07	IL7R/TNFRSF1B/KLRK1/PTPRC/SPN/JAK3/IL33/CD69/IL2RG/CD96/INPP5D/TIGIT/SASH3/SLAMF6/RAC2/JUNB/NLRP3/NR4A3/CD7/SERPING1/WAS/VAV1/FGL2/HLA-DRA/CD74/SERPINB9/C3/CD40/HLA-DMB/HLA-E/BTK/NCKAP1L/IL18/TNFRSF14/CCL19/SNX4/NOD1/ZNF683/TLR4/HLA-DRB1/FGR/CD36/IL4R	43
	BP	GO:1903077	negative regulation of protein localization to plasma membrane	0.0211948	PPFIA1/LRRC15/TGFB1/MRAP2/LYPLAL1/NUMB/PPP2R5A/LYPLA1/TMBIM1	9		BP	GO:0044784	metaphase/anaphase transition of cell cycle	0.00479724	ANAPC1/CCNB1/CENPE/CENPF/FBXO5/ANAPC7/INCENP/CDC23/BUB1/ESPL1/DLGAP5/CDC6/CDCA8/BUB1B/NUF2	15		BP	GO:0002287	alpha-beta T cell activation involved in immune response	4.72343e-07	SOCS3/PTGER4/SPN/JAK3/CD69/RORA/SLAMF6/GPR183/LY9/JUNB/NLRP3/HLA-DRA/IL18/CCL19/BCL3/HLA-DRB1/IL4R/STAT3	18		BP	GO:0002287	alpha-beta T cell activation involved in immune response	4.72343e-07	SOCS3/PTGER4/SPN/JAK3/CD69/RORA/SLAMF6/GPR183/LY9/JUNB/NLRP3/HLA-DRA/IL18/CCL19/BCL3/HLA-DRB1/IL4R/STAT3	18
	BP	GO:0007173	epidermal growth factor receptor signaling pathway	0.0214609	PDGFRA/EPHA2/MVP/RHBDF2/PTK6/FGFR1/TGFB1/RHBDF1/NCK2/ADAM17/PDGFRB/PIK3C2A/HIP1R/PTPN12/EPHB4/MERTK/EGF/ZGPAT/PLAUR/PDPK1/EPHA3/CDH13/RNF115/PIK3CA/HBEGF	25		BP	GO:0016072	rRNA metabolic process	0.00486722	HEATR1/DDX10/GEMIN4/POLR1B/PWP1/DKC1/PRKDC/KRR1/DDX18/MAK16/BRIX1/DHX37/PAK1IP1/PELO/NOL10/NCL/C1D/RIOK1/BMS1/GTF3C3/MPHOSPH10/DCAF13/NOL11/NOP58/PA2G4/GTF3C2/GTF3C1/DDX27	28		BP	GO:0002293	alpha-beta T cell differentiation involved in immune response	4.72343e-07	SOCS3/PTGER4/SPN/JAK3/CD69/RORA/SLAMF6/GPR183/LY9/JUNB/NLRP3/HLA-DRA/IL18/CCL19/BCL3/HLA-DRB1/IL4R/STAT3	18		BP	GO:0002293	alpha-beta T cell differentiation involved in immune response	4.72343e-07	SOCS3/PTGER4/SPN/JAK3/CD69/RORA/SLAMF6/GPR183/LY9/JUNB/NLRP3/HLA-DRA/IL18/CCL19/BCL3/HLA-DRB1/IL4R/STAT3	18
	BP	GO:0051303	establishment of chromosome localization	0.0227376	NSL1/CDK1/CHMP5/ZWINT/MIS12/BIRC5/EML3/BOD1/MAD1L1/SKA1/NDEL1/CENPQ/SKA3/NUF2/SIRT1/ZNF207/CHMP1A/SEH1L/ZW10/TTK	20		BP	GO:1902969	mitotic DNA replication	0.0051262	MCM4/MCM6/BRCA2/MCM2/GINS1/MCM3	6		BP	GO:0019886	antigen processing and presentation of exogenous peptide antigen via MHC class II	6.45108e-07	HLA-DQB2/HLA-DPB1/HLA-DPA1/HLA-DQA2/HLA-DOA/HLA-DRA/CD74/HLA-DMA/HLA-DMB/HLA-DOB/HLA-DRB1	11		BP	GO:0019886	antigen processing and presentation of exogenous peptide antigen via MHC class II	6.45108e-07	HLA-DQB2/HLA-DPB1/HLA-DPA1/HLA-DQA2/HLA-DOA/HLA-DRA/CD74/HLA-DMA/HLA-DMB/HLA-DOB/HLA-DRB1	11
	BP	GO:0045839	negative regulation of mitotic nuclear division	0.0227376	TOM1L1/GEN1/ZWINT/BIRC5/PCID2/MAD1L1/FBXO5/SKA1/SKA3/NUF2/ZNF207/ZW10/TTK	13		BP	GO:0006302	double-strand break repair	0.00534405	PRKDC/MSH2/RFWD3/MCM4/LIG3/MCM6/BRCA2/EP400/CDC7/RBBP8/ERCC8/PALB2/KDM4D/RAD50/RAD54B/CHEK1/RIF1/INO80/BRIP1/MCM8/MCM2/MCM3/FANCB/DCLRE1B/BRCC3/DTX3L/CSNK2A1/NHEJ1/PRDM9/DCLRE1A/RAD51AP1/RAD21L1	32		BP	GO:0007249	canonical NF-kappaB signal transduction	7.31187e-07	CARD8/NLRC3/PRKCB/MAP3K14/CARD11/TRAF1/RORA/TMC8/ADIPOQ/TNFAIP3/CAV1/DNAJA3/CD74/CD4/CCL21/RASSF2/CYLD/CD40/LTB/EDNRB/BIRC3/CCL19/KLF4/BCL3/NOD1/TNIP1/TLR4/HLA-DRB1/USP20/ECT2/CD36/TRIM22/APOL3/F2R/TANK/STAT3	36		BP	GO:0007249	canonical NF-kappaB signal transduction	7.31187e-07	CARD8/NLRC3/PRKCB/MAP3K14/CARD11/TRAF1/RORA/TMC8/ADIPOQ/TNFAIP3/CAV1/DNAJA3/CD74/CD4/CCL21/RASSF2/CYLD/CD40/LTB/EDNRB/BIRC3/CCL19/KLF4/BCL3/NOD1/TNIP1/TLR4/HLA-DRB1/USP20/ECT2/CD36/TRIM22/APOL3/F2R/TANK/STAT3	36
	BP	GO:0032970	regulation of actin filament-based process	0.0227376	CTTN/PDGFRA/TPM1/FSCN1/MYH9/PPFIA1/SLC9A1/TWF1/RDX/TMOD3/C9orf72/TGFB1/VASP/NCK2/RND2/CNN2/ITGB1BP1/MYO3A/GPM6B/DAPK3/TRPM4/DLG1/WHAMM/ROCK2/HAX1/EPS8/SMAD4/SSH3/SYNPO/PDGFRB/HIP1R/TAOK2/FLNA/CCL11/STAU2/PXN/PFN2/EPHA3/ARHGEF18/PDE4D/ARPC5/STMN1/FRMD6/PIK3CA/F2RL1/TWF2/CDK10/NAA20/PDGFA	49		BP	GO:0045839	negative regulation of mitotic nuclear division	0.00541892	CCNB1/CENPF/CHEK1/FBXO5/INCENP/BUB1/NME6/CDCA8/BUB1B/MTBP/NUF2	11		BP	GO:0050678	regulation of epithelial cell proliferation	8.9319e-07	PPP1R16B/MMRN2/NLRC3/ZFP36/IGF1/ACVRL1/TIE1/PIK3CD/TEK/KDR/NR4A1/CXCR3/ENG/NRP1/TNFAIP3/EGR3/CAV1/CCL5/NR4A3/HSPG2/DAB2/CXCL12/FLT4/DLL4/BTK/ITGA4/EDNRB/PTPRM/KLF9/BCL11B/SERPINF1/ATOH8/APLNR/LIMS2/ZEB1/PRKD2/VEGFC/DLG1/PEX2/NKX3-1/MEF2C/STAT3	42		BP	GO:0050678	regulation of epithelial cell proliferation	8.9319e-07	PPP1R16B/MMRN2/NLRC3/ZFP36/IGF1/ACVRL1/TIE1/PIK3CD/TEK/KDR/NR4A1/CXCR3/ENG/NRP1/TNFAIP3/EGR3/CAV1/CCL5/NR4A3/HSPG2/DAB2/CXCL12/FLT4/DLL4/BTK/ITGA4/EDNRB/PTPRM/KLF9/BCL11B/SERPINF1/ATOH8/APLNR/LIMS2/ZEB1/PRKD2/VEGFC/DLG1/PEX2/NKX3-1/MEF2C/STAT3	42
	BP	GO:1901988	negative regulation of cell cycle phase transition	0.0229059	GEN1/PLK3/ZFP36L1/DNA2/TIPRL/FBXO31/CDK1/EZH2/ZWINT/OVOL1/BIRC5/BRIP1/PCID2/RAD1/INTS7/MAD1L1/DLG1/FBXO5/SKA1/CDK2/RPA2/DTL/NAE1/CDC5L/USP28/SKA3/TAOK2/TIMELESS/MSH2/ACVR1/NUF2/TELO2/HUS1/ZNF207/BARD1/ZW10/TTK	37		BP	GO:0000724	double-strand break repair via homologous recombination	0.00588642	RFWD3/MCM4/LIG3/MCM6/BRCA2/EP400/CDC7/RBBP8/PALB2/KDM4D/RAD50/RAD54B/CHEK1/RIF1/INO80/MCM8/MCM2/MCM3/FANCB/CSNK2A1/RAD51AP1/RAD21L1	22		BP	GO:0001776	leukocyte homeostasis	9.04195e-07	IL7R/JAK3/PIK3CD/LAT/SASH3/SH2B3/GPR183/TNFAIP3/SIT1/CORO1A/DNAJA3/CD74/DOCK11/BTK/NCKAP1L/FAS/MEF2C/DOCK10/F2R/GPAM	20		BP	GO:0001776	leukocyte homeostasis	9.04195e-07	IL7R/JAK3/PIK3CD/LAT/SASH3/SH2B3/GPR183/TNFAIP3/SIT1/CORO1A/DNAJA3/CD74/DOCK11/BTK/NCKAP1L/FAS/MEF2C/DOCK10/F2R/GPAM	20
	BP	GO:2000379	positive regulation of reactive oxygen species metabolic process	0.0229059	ZC3H12A/APP/AKR1C3/AKR1C1/CBR1/DUOXA2/TGFB1/PDGFB/NNT/PDGFRB/ZNF205/SOD1/DUOXA1/F2RL1/GNAI2	15		BP	GO:0043523	regulation of neuron apoptotic process	0.00588642	GCLC/NRBP2/EGLN3/MSH2/GRINA/NTRK2/PTPRZ1/GSK3B/BOK/NRP1/CASP2/MAP3K11/ADNP/PINK1/IL27RA/NONO/ITGA1/KIF14/NUPR1/CLN8/HSPG2/CCL3/APP/MAG/KDM2B/HYOU1/FBXO7	27		BP	GO:0031348	negative regulation of defense response	1.0154e-06	CDH5/SOCS3/TNFRSF1B/NLRC3/PTGER4/ZFP36/PTPRC/SPN/IL10RA/IL33/IGF1/CD96/TEK/INPP5D/TIGIT/RORA/CD200/CST7/ADIPOQ/TNFAIP3/NLRP3/AOAH/SERPING1/DNAJA3/FGL2/SERPINB9/CYLD/HLA-E/KLF4/TNFAIP8L2/HLA-DRB1/FGR/CEP63/STAT3/NLRC5	35		BP	GO:0031348	negative regulation of defense response	1.0154e-06	CDH5/SOCS3/TNFRSF1B/NLRC3/PTGER4/ZFP36/PTPRC/SPN/IL10RA/IL33/IGF1/CD96/TEK/INPP5D/TIGIT/RORA/CD200/CST7/ADIPOQ/TNFAIP3/NLRP3/AOAH/SERPING1/DNAJA3/FGL2/SERPINB9/CYLD/HLA-E/KLF4/TNFAIP8L2/HLA-DRB1/FGR/CEP63/STAT3/NLRC5	35
	BP	GO:1905475	regulation of protein localization to membrane	0.0229059	EPHA2/MMP14/ZDHHC2/ACTB/PPFIA1/ZDHHC7/LRRC15/TGFB1/CRIPT/MRAP2/LYPLAL1/CNST/NUMB/ITGB1BP1/STX4/PPP2R5A/EFCAB7/LYPLA1/DLG1/ITGB1/ANK3/TMBIM1/PRNP/EPM2A/PDPK1/EPHA3/PIK3CA/CDK5/PRKCH	29		BP	GO:0051310	metaphase chromosome alignment	0.00624642	EML4/CCNB1/KPNB1/CENPE/CENPF/KIF14/RAB11A/ECT2/INCENP/CDC23/RACGAP1/KIF18A/NEK2/CDCA8/NUF2	15		BP	GO:0046635	positive regulation of alpha-beta T cell activation	1.30064e-06	TGFBR2/PTPRC/CARD11/ZAP70/IL2RG/RASAL3/SASH3/CD3E/NLRP3/HLA-DRA/HLA-E/NCKAP1L/IL18/CCL19/HLA-DRB1/IL4R	16		BP	GO:0046635	positive regulation of alpha-beta T cell activation	1.30064e-06	TGFBR2/PTPRC/CARD11/ZAP70/IL2RG/RASAL3/SASH3/CD3E/NLRP3/HLA-DRA/HLA-E/NCKAP1L/IL18/CCL19/HLA-DRB1/IL4R	16
	BP	GO:0030638	polyketide metabolic process	0.0229059	AKR1B10/AKR1C3/AKR1C2/AKR1C1/AKR1A1	5		BP	GO:0030071	regulation of mitotic metaphase/anaphase transition	0.00710186	CCNB1/CENPE/CENPF/FBXO5/ANAPC7/INCENP/CDC23/BUB1/ESPL1/DLGAP5/CDC6/CDCA8/BUB1B/NUF2	14		BP	GO:0001935	endothelial cell proliferation	1.554e-06	PPP1R16B/CD34/MMRN2/ACVRL1/TIE1/PIK3CD/TEK/KDR/NR4A1/CXCR3/ENG/NRP1/EGR3/ZEB2/CAV1/HSPG2/CXCL12/FLT4/DLL4/ITGA4/PTPRM/ATOH8/APLNR/PRKD2/DLG1/MEF2C/STAT3	27		BP	GO:0001935	endothelial cell proliferation	1.554e-06	PPP1R16B/CD34/MMRN2/ACVRL1/TIE1/PIK3CD/TEK/KDR/NR4A1/CXCR3/ENG/NRP1/EGR3/ZEB2/CAV1/HSPG2/CXCL12/FLT4/DLL4/ITGA4/PTPRM/ATOH8/APLNR/PRKD2/DLG1/MEF2C/STAT3	27
	BP	GO:0030647	aminoglycoside antibiotic metabolic process	0.0229059	AKR1B10/AKR1C3/AKR1C2/AKR1C1/AKR1A1	5		BP	GO:0014044	Schwann cell development	0.00710186	PLEC/NDRG1/NTRK2/DAG1/MED12/FA2H/PRX/ITGB4/MAPK3	9		BP	GO:0045123	cellular extravasation	1.554e-06	PTGER4/PECAM1/SELP/SPN/PLVAP/PIK3CD/SELPLG/JAM2/ITGAL/VCAM1/CCL21/CXCL12/ITGA4/PDGFD/SELL/LYVE1	16		BP	GO:0045123	cellular extravasation	1.554e-06	PTGER4/PECAM1/SELP/SPN/PLVAP/PIK3CD/SELPLG/JAM2/ITGAL/VCAM1/CCL21/CXCL12/ITGA4/PDGFD/SELL/LYVE1	16
	BP	GO:0044598	doxorubicin metabolic process	0.0229059	AKR1B10/AKR1C3/AKR1C2/AKR1C1/AKR1A1	5		BP	GO:0071214	cellular response to abiotic stimulus	0.00710186	GCLC/EFHD1/RGS9/MAP3K1/PLEC/POLD3/EIF2AK4/RHOB/BAG3/INTS7/BRCA2/CASP2/RAD1/KDM4D/ECT2/CHEK1/CRY1/BARD1/DAG1/INO80/POLH/BRCC3/MAG/ELK1/AVPR1A/NINJ1/MAPK14/OXSR1/CASP8AP2/MAPK3/RAD51AP1/BNIP3/REST	33		BP	GO:0019884	antigen processing and presentation of exogenous antigen	2.01738e-06	HLA-DQB2/HLA-DPB1/HLA-DPA1/HLA-DQA2/HLA-DOA/HLA-DRA/CD74/HLA-DMA/HLA-DMB/HLA-E/MPEG1/HLA-DOB/HLA-DRB1	13		BP	GO:0019884	antigen processing and presentation of exogenous antigen	2.01738e-06	HLA-DQB2/HLA-DPB1/HLA-DPA1/HLA-DQA2/HLA-DOA/HLA-DRA/CD74/HLA-DMA/HLA-DMB/HLA-E/MPEG1/HLA-DOB/HLA-DRB1	13
	BP	GO:0070203	regulation of establishment of protein localization to telomere	0.0229059	CCT3/CCT5/CCT6A/TCP1/CCT7	5		BP	GO:0104004	cellular response to environmental stimulus	0.00710186	GCLC/EFHD1/RGS9/MAP3K1/PLEC/POLD3/EIF2AK4/RHOB/BAG3/INTS7/BRCA2/CASP2/RAD1/KDM4D/ECT2/CHEK1/CRY1/BARD1/DAG1/INO80/POLH/BRCC3/MAG/ELK1/AVPR1A/NINJ1/MAPK14/OXSR1/CASP8AP2/MAPK3/RAD51AP1/BNIP3/REST	33		BP	GO:0002819	regulation of adaptive immune response	2.01738e-06	IL7R/TNFRSF1B/PTPRC/SPN/JAK3/IL33/CD69/SAMSN1/SASH3/JUNB/TNFAIP3/NLRP3/CD7/WAS/HLA-DRA/C3/CD4/CD40/HLA-E/BTK/NCKAP1L/IL18/TNFRSF14/IRF1/CCL19/HLA-DRB1/MEF2C/IL4R	28		BP	GO:0002819	regulation of adaptive immune response	2.01738e-06	IL7R/TNFRSF1B/PTPRC/SPN/JAK3/IL33/CD69/SAMSN1/SASH3/JUNB/TNFAIP3/NLRP3/CD7/WAS/HLA-DRA/C3/CD4/CD40/HLA-E/BTK/NCKAP1L/IL18/TNFRSF14/IRF1/CCL19/HLA-DRB1/MEF2C/IL4R	28
	BP	GO:1904816	positive regulation of protein localization to chromosome, telomeric region	0.0229059	CCT3/CCT5/CCT6A/TCP1/CCT7	5		BP	GO:0000727	double-strand break repair via break-induced replication	0.0072858	MCM4/MCM6/CDC7/MCM2/MCM3	5		BP	GO:2000403	positive regulation of lymphocyte migration	2.04719e-06	SPN/JAM2/CCL5/PTK2B/CORO1A/CCL21/DOCK8/CCL4/CXCL12/S100A7/ITGA4/TNFRSF14	12		BP	GO:2000403	positive regulation of lymphocyte migration	2.04719e-06	SPN/JAM2/CCL5/PTK2B/CORO1A/CCL21/DOCK8/CCL4/CXCL12/S100A7/ITGA4/TNFRSF14	12
	BP	GO:1904869	regulation of protein localization to Cajal body	0.0229059	CCT3/CCT5/CCT6A/TCP1/CCT7	5		BP	GO:2001252	positive regulation of chromosome organization	0.00731147	CCT5/DKC1/NCAPD3/CCT8/RAD50/NEK7/NCAPG2/CDK2/NCAPH/INO80/BUB1/ATRX/PKIB/NEK2/MAPK3	15		BP	GO:2000107	negative regulation of leukocyte apoptotic process	2.1223e-06	IL7R/JAK3/HCLS1/CCL5/CCR5/CD74/CD27/CCL21/DOCK8/CXCL12/BCL11B/CCL19/BCL3/GPAM	14		BP	GO:2000107	negative regulation of leukocyte apoptotic process	2.1223e-06	IL7R/JAK3/HCLS1/CCL5/CCR5/CD74/CD27/CCL21/DOCK8/CXCL12/BCL11B/CCL19/BCL3/GPAM	14
	BP	GO:1904871	positive regulation of protein localization to Cajal body	0.0229059	CCT3/CCT5/CCT6A/TCP1/CCT7	5		BP	GO:0000725	recombinational repair	0.00849826	RFWD3/MCM4/LIG3/MCM6/BRCA2/EP400/CDC7/RBBP8/PALB2/KDM4D/RAD50/RAD54B/CHEK1/RIF1/INO80/MCM8/MCM2/MCM3/FANCB/CSNK2A1/RAD51AP1/RAD21L1	22		BP	GO:0002468	dendritic cell antigen processing and presentation	2.21789e-06	FGL2/HLA-DRA/CD74/CCL21/MPEG1/CCL19/NOD1/HLA-DRB1	8		BP	GO:0002468	dendritic cell antigen processing and presentation	2.21789e-06	FGL2/HLA-DRA/CD74/CCL21/MPEG1/CCL19/NOD1/HLA-DRB1	8
	BP	GO:0031954	positive regulation of protein autophosphorylation	0.0229059	TOM1L1/TNKS1BP1/PDGFB/CALM2/TAOK2/GREM1/PDGFA	7		BP	GO:2000736	regulation of stem cell differentiation	0.00858767	PUS7/PWP1/PRKDC/EIF2AK2/GSK3B/CDK12/JAG1/LTBP3/LBH/HSPA9/CDK13/EZH2/REST	13		BP	GO:0051336	regulation of hydrolase activity	2.28453e-06	GPIHBP1/KLRK1/GZMA/SERPINE1/CD200/CST7/PLEK/CCL5/SERPING1/RASGRP2/VAV1/SERPINB9/RAPGEF3/FGD2/DOCK8/DOCK11/RALBP1/SPOCK2/FGD5/PCNA/CCL19/SERPINF1/CTSH/PTK2/RASIP1/ECT2/LRCH1/RASA4/MEF2C/SEMA4D/ARFGEF1/DOCK10/F2R/TANK/SCRIB/STAT3	36		BP	GO:0051336	regulation of hydrolase activity	2.28453e-06	GPIHBP1/KLRK1/GZMA/SERPINE1/CD200/CST7/PLEK/CCL5/SERPING1/RASGRP2/VAV1/SERPINB9/RAPGEF3/FGD2/DOCK8/DOCK11/RALBP1/SPOCK2/FGD5/PCNA/CCL19/SERPINF1/CTSH/PTK2/RASIP1/ECT2/LRCH1/RASA4/MEF2C/SEMA4D/ARFGEF1/DOCK10/F2R/TANK/SCRIB/STAT3	36
	BP	GO:0043161	proteasome-mediated ubiquitin-dependent protein catabolic process	0.0229059	TRIB1/HFE/DNAJB2/PLK3/DCAF12/ANAPC7/UBXN2A/KBTBD2/FBXO31/FBXO2/PSMA1/PSMD12/ANAPC13/SYVN1/PCBP2/TRIM38/AXIN1/KCTD5/APPBP2/SUMO2/PLAA/SKP2/CUL5/ANAPC16/WWP2/UBE2A/FBXO9/KLHL23/PSMB3/TOPORS/SPSB4/CDK2/UBE2N/CDC27/PCNP/ASB9/TLK2/DTL/ZNF598/FBXO27/FBXL6/PEX12/NUB1/CDC26/FBXL5/PSMB4/SIRT1/EPM2A/CRBN/HECTD3/KLHL24/DVL1/ADRM1/CUL1/AGAP3/PSMA5	56		BP	GO:0007080	mitotic metaphase chromosome alignment	0.00881732	EML4/CCNB1/KPNB1/CENPE/KIF14/RAB11A/INCENP/CDC23/KIF18A/CDCA8/NUF2	11		BP	GO:0002495	antigen processing and presentation of peptide antigen via MHC class II	2.37063e-06	HLA-DQB2/HLA-DPB1/HLA-DPA1/HLA-DQA2/HLA-DOA/HLA-DRA/CD74/HLA-DMA/HLA-DMB/HLA-DOB/HLA-DRB1	11		BP	GO:0002495	antigen processing and presentation of peptide antigen via MHC class II	2.37063e-06	HLA-DQB2/HLA-DPB1/HLA-DPA1/HLA-DQA2/HLA-DOA/HLA-DRA/CD74/HLA-DMA/HLA-DMB/HLA-DOB/HLA-DRB1	11
	BP	GO:0072594	establishment of protein localization to organelle	0.0229059	AP3M1/PEX19/ZC3H12A/LAMP1/SRP9/TOMM5/CDK1/NUP88/RPAIN/RAB10/HACL1/NUP133/TGFB1/APPL2/OXA1L/PTPN23/EFCAB7/TRAM1L1/RANBP6/HAX1/BAX/TNPO1/CCT3/TOMM20/MICALL2/TOMM40/IPO11/KPNA2/NUP85/CCT5/PPP3R1/PEX12/PINK1/DNAJA1/MON1A/SREBF1/CCT6A/FLNA/POT1/EPM2A/KPNA3/NPM1/SRPRB/NPEPPS/TOMM22/ZFAND6/TCP1/IPO5/CCT7/NAGPA/PEX14/GNPTG/VPS8/SMO/GLI3/AGK	56		BP	GO:1902099	regulation of metaphase/anaphase transition of cell cycle	0.00923356	CCNB1/CENPE/CENPF/FBXO5/ANAPC7/INCENP/CDC23/BUB1/ESPL1/DLGAP5/CDC6/CDCA8/BUB1B/NUF2	14		BP	GO:0050921	positive regulation of chemotaxis	2.78141e-06	S1PR1/IL16/SERPINE1/KDR/CXCR3/RAC2/NRP1/CCL5/PTK2B/GPSM3/CD74/CCL21/CCL4/CXCL12/S100A7/NCKAP1L/PDGFD/CCL19/PTK2/PRKD2/VEGFC/CMKLR1	22		BP	GO:0050921	positive regulation of chemotaxis	2.78141e-06	S1PR1/IL16/SERPINE1/KDR/CXCR3/RAC2/NRP1/CCL5/PTK2B/GPSM3/CD74/CCL21/CCL4/CXCL12/S100A7/NCKAP1L/PDGFD/CCL19/PTK2/PRKD2/VEGFC/CMKLR1	22
	BP	GO:1903829	positive regulation of protein localization	0.0232664	SNX33/EPHA2/TMEM30B/MARK4/PLK3/ZC3H12A/ZDHHC2/APP/CDK1/ANO1/IGF1/RDX/KCNN4/YWHAE/PARP1/TGFB1/PTPN23/CNST/ORMDL3/ITGB1BP1/STX4/EFCAB7/TRPM4/DLG1/MYO18A/ITGB1/ROCK2/PPARD/CCT3/MICALL2/ANK3/CENPQ/CCT5/GPR68/PINK1/CCT6A/FLNA/PRNP/EGF/ATP13A2/HIF1A/ZFAND1/PDPK1/NPEPPS/EPHA3/DVL1/TCF7L2/TCP1/IPO5/CCT7/PIK3CA/CDK5/F2RL1/PRKCH/LRRC8A/SMO/GLI3/MCRS1/IL1B	59		BP	GO:0033045	regulation of sister chromatid segregation	0.0095686	ANAPC1/CCNB1/CENPE/CENPF/FBXO5/ANAPC7/INCENP/CDC23/BUB1/ESPL1/DLGAP5/CDC6/CDCA8/BUB1B/NUF2	15		BP	GO:0010562	positive regulation of phosphorus metabolic process	2.80464e-06	PECAM1/PTPRC/IGF1/TEK/KDR/LCP2/LAT/HCLS1/CD3E/NRP1/ADIPOQ/PLEK/HBEGF/CAV1/CCL5/PTK2B/PIK3R5/DAB2/TMEM119/CD74/C3/CD4/RASSF2/ENPP2/GPD1/NOS3/RALBP1/FLT4/AGAP2/IL18/CCL19/PLK1/PTK2/EHD4/EIF4G1/TLR4/FAS/HLA-DRB1/ECT2/CD36/NKX3-1/MEF2C/SEMA4D/LEPR/MLST8/RALB	46		BP	GO:0010562	positive regulation of phosphorus metabolic process	2.80464e-06	PECAM1/PTPRC/IGF1/TEK/KDR/LCP2/LAT/HCLS1/CD3E/NRP1/ADIPOQ/PLEK/HBEGF/CAV1/CCL5/PTK2B/PIK3R5/DAB2/TMEM119/CD74/C3/CD4/RASSF2/ENPP2/GPD1/NOS3/RALBP1/FLT4/AGAP2/IL18/CCL19/PLK1/PTK2/EHD4/EIF4G1/TLR4/FAS/HLA-DRB1/ECT2/CD36/NKX3-1/MEF2C/SEMA4D/LEPR/MLST8/RALB	46
	BP	GO:0032212	positive regulation of telomere maintenance via telomerase	0.023481	GCH1/CCT3/PTGES3/CCT5/CCT6A/POT1/TCP1/CCT7	8		BP	GO:0071479	cellular response to ionizing radiation	0.0103918	RHOB/INTS7/BRCA2/RAD1/KDM4D/ECT2/BARD1/INO80/BRCC3/ELK1/MAPK14/RAD51AP1	12		BP	GO:0045937	positive regulation of phosphate metabolic process	2.80464e-06	PECAM1/PTPRC/IGF1/TEK/KDR/LCP2/LAT/HCLS1/CD3E/NRP1/ADIPOQ/PLEK/HBEGF/CAV1/CCL5/PTK2B/PIK3R5/DAB2/TMEM119/CD74/C3/CD4/RASSF2/ENPP2/GPD1/NOS3/RALBP1/FLT4/AGAP2/IL18/CCL19/PLK1/PTK2/EHD4/EIF4G1/TLR4/FAS/HLA-DRB1/ECT2/CD36/NKX3-1/MEF2C/SEMA4D/LEPR/MLST8/RALB	46		BP	GO:0045937	positive regulation of phosphate metabolic process	2.80464e-06	PECAM1/PTPRC/IGF1/TEK/KDR/LCP2/LAT/HCLS1/CD3E/NRP1/ADIPOQ/PLEK/HBEGF/CAV1/CCL5/PTK2B/PIK3R5/DAB2/TMEM119/CD74/C3/CD4/RASSF2/ENPP2/GPD1/NOS3/RALBP1/FLT4/AGAP2/IL18/CCL19/PLK1/PTK2/EHD4/EIF4G1/TLR4/FAS/HLA-DRB1/ECT2/CD36/NKX3-1/MEF2C/SEMA4D/LEPR/MLST8/RALB	46
	BP	GO:0018108	peptidyl-tyrosine phosphorylation	0.023481	PDGFRA/IL11/MVP/EHD4/APP/IGF1/PTK6/FGFR1/ITGA5/TGFB1/PDGFB/ADAM17/UNC119/LIF/HAX1/PDGFRB/IL34/PDCL3/ACVR1/IL18/PRNP/EGF/CSPG4/ZGPAT/EPHA3/GREM1/PTPN1/HBEGF/PDGFA	29		BP	GO:0090307	mitotic spindle assembly	0.0103918	KPNB1/KIF4A/KIF4B/RCC1/RAB11A/INCENP/RACGAP1/KIF23/PRC1/NEK2/CDCA8/KIF11	12		BP	GO:0001934	positive regulation of protein phosphorylation	2.86243e-06	PECAM1/PTPRC/IGF1/TEK/KDR/LCP2/LAT/HCLS1/CD3E/NRP1/ADIPOQ/HBEGF/CAV1/PTK2B/PIK3R5/DAB2/TMEM119/CD74/C3/CD4/RASSF2/ENPP2/RALBP1/FLT4/AGAP2/IL18/CCL19/PLK1/PTK2/EHD4/EIF4G1/TLR4/FAS/HLA-DRB1/ECT2/CD36/NKX3-1/SEMA4D/LEPR/MLST8/RALB	41		BP	GO:0001934	positive regulation of protein phosphorylation	2.86243e-06	PECAM1/PTPRC/IGF1/TEK/KDR/LCP2/LAT/HCLS1/CD3E/NRP1/ADIPOQ/HBEGF/CAV1/PTK2B/PIK3R5/DAB2/TMEM119/CD74/C3/CD4/RASSF2/ENPP2/RALBP1/FLT4/AGAP2/IL18/CCL19/PLK1/PTK2/EHD4/EIF4G1/TLR4/FAS/HLA-DRB1/ECT2/CD36/NKX3-1/SEMA4D/LEPR/MLST8/RALB	41
	BP	GO:0070936	protein K48-linked ubiquitination	0.023481	TCF25/ANAPC7/KBTBD2/ANAPC13/SYVN1/TRIM38/SKP2/ANAPC16/UBE2A/FBXO9/TOPORS/CDC27/UBE2R2/UBE2T/CDC26/RNF115/CUL1/UBE2E1	18		BP	GO:1903490	positive regulation of mitotic cytokinesis	0.0104117	RAB11A/ECT2/INCENP/KIF20B/CDCA8	5		BP	GO:0018108	peptidyl-tyrosine phosphorylation	3.18378e-06	PECAM1/PTPRC/LCK/JAK3/ZAP70/IGF1/SAMSN1/KDR/HCLS1/CD3E/NRP1/ADIPOQ/HBEGF/PTK2B/CD4/ENPP2/FLT4/BTK/IL18/ZFYVE28/PTK2/EHD4/FGR/CD36/SEMA4D/MLST8	26		BP	GO:0018108	peptidyl-tyrosine phosphorylation	3.18378e-06	PECAM1/PTPRC/LCK/JAK3/ZAP70/IGF1/SAMSN1/KDR/HCLS1/CD3E/NRP1/ADIPOQ/HBEGF/PTK2B/CD4/ENPP2/FLT4/BTK/IL18/ZFYVE28/PTK2/EHD4/FGR/CD36/SEMA4D/MLST8	26
	BP	GO:0016925	protein sumoylation	0.023481	UBA2/SENP1/EGR1/TRIM38/SUMO2/TOLLIP/PIAS2/ZMIZ2/SENP2/TRPM4/TOPORS/EGR2/SMC6/RANGAP1	14		BP	GO:0045943	positive regulation of transcription by RNA polymerase I	0.0111547	HEATR1/PWP1/BAZ1B/DHX33/NCL/NOL11/EIF2AK3/RASL11A	8		BP	GO:0045446	endothelial cell differentiation	3.27121e-06	S1PR1/ROBO4/PDE2A/PPP1R16B/CDH5/PECAM1/ACVRL1/TIE1/KDR/SOX17/APOLD1/NOTCH4/NRP1/CLDN5/RAPGEF3/HEG1/EDNRB/SOX18/ATOH8/ZEB1	20		BP	GO:0045446	endothelial cell differentiation	3.27121e-06	S1PR1/ROBO4/PDE2A/PPP1R16B/CDH5/PECAM1/ACVRL1/TIE1/KDR/SOX17/APOLD1/NOTCH4/NRP1/CLDN5/RAPGEF3/HEG1/EDNRB/SOX18/ATOH8/ZEB1	20
	BP	GO:1902100	negative regulation of metaphase/anaphase transition of cell cycle	0.023481	GEN1/ZWINT/BIRC5/PCID2/MAD1L1/FBXO5/SKA1/SKA3/NUF2/ZNF207/ZW10/TTK	12		BP	GO:0044818	mitotic G2/M transition checkpoint	0.0113112	RBBP8/CLSPN/RAD50/FOXO4/DTL/CHEK1/BARD1/CDC6/BRCC3/MBTPS2	10		BP	GO:0032102	negative regulation of response to external stimulus	3.27121e-06	CARD8/CDH5/SOCS3/TNFRSF1B/NLRC3/PTGER4/ZFP36/THBD/KLRK1/PTPRC/SPN/IL10RA/IL33/IGF1/SERPINE1/CD96/TEK/INPP5D/TIGIT/RORA/CD200/SH2B3/CST7/NRP1/ADIPOQ/TNFAIP3/NLRP3/DUSP1/AOAH/SERPING1/DNAJA3/FGL2/SERPINB9/CYLD/NOS3/HLA-E/KLF4/TNFAIP8L2/HLA-DRB1/FGR/CEP63/STAT3/NLRC5	43		BP	GO:0032102	negative regulation of response to external stimulus	3.27121e-06	CARD8/CDH5/SOCS3/TNFRSF1B/NLRC3/PTGER4/ZFP36/THBD/KLRK1/PTPRC/SPN/IL10RA/IL33/IGF1/SERPINE1/CD96/TEK/INPP5D/TIGIT/RORA/CD200/SH2B3/CST7/NRP1/ADIPOQ/TNFAIP3/NLRP3/DUSP1/AOAH/SERPING1/DNAJA3/FGL2/SERPINB9/CYLD/NOS3/HLA-E/KLF4/TNFAIP8L2/HLA-DRB1/FGR/CEP63/STAT3/NLRC5	43
	BP	GO:1905819	negative regulation of chromosome separation	0.023481	GEN1/ZWINT/BIRC5/PCID2/MAD1L1/FBXO5/SKA1/SKA3/NUF2/ZNF207/ZW10/TTK	12		BP	GO:0009100	glycoprotein metabolic process	0.0113112	CSGALNACT1/GANAB/EXT2/CHST14/MGAT4C/B4GALT5/FBXO44/ITM2B/POFUT1/MGAT2/ABCA2/PCSK6/NCSTN/GNPTG/FBXO2/GORASP1/GCNT2/ACER2/B4GALT3/GLB1/CHSY1/CHST11/ADAMTS13/ALG8/FUT2/DDOST/DPAGT1/DPY19L3/CANT1/PMM1/PMM2/MAN1A2/DSEL/NUDT14/PTX3/PLCB1	36		BP	GO:0071675	regulation of mononuclear cell migration	3.3377e-06	KLRK1/SPN/CD69/SERPINE1/STK10/CD200/DUSP1/JAM2/CCL5/PTK2B/CORO1A/CCL21/DOCK8/CCL4/CXCL12/S100A7/ITGA4/PDGFD/TNFRSF14/PTK2/LRCH1/CMKLR1	22		BP	GO:0071675	regulation of mononuclear cell migration	3.3377e-06	KLRK1/SPN/CD69/SERPINE1/STK10/CD200/DUSP1/JAM2/CCL5/PTK2B/CORO1A/CCL21/DOCK8/CCL4/CXCL12/S100A7/ITGA4/PDGFD/TNFRSF14/PTK2/LRCH1/CMKLR1	22
	BP	GO:0031123	RNA 3'-end processing	0.0235178	CPSF3/ANGEL2/ZFP36L1/CSTF2T/EXOSC3/INTS7/SLBP/INTS1/SUPV3L1/ELAC1/DHX36/NCBP1/LEO1/BARD1/ZCCHC8/RPRD1A/PNPT1	17		BP	GO:0046777	protein autophosphorylation	0.0114237	EIF2AK4/EIF2AK2/NTRK2/GSK3B/MINK1/CDK12/MAP3K11/PINK1/AURKA/RAD50/FGFR2/CAMK2D/ERN1/FLT4/PRKX/EIF2AK3/NEK2/DAPK1/OXSR1/MAPK3	20		BP	GO:0018212	peptidyl-tyrosine modification	3.39613e-06	PECAM1/PTPRC/LCK/JAK3/ZAP70/IGF1/SAMSN1/KDR/HCLS1/CD3E/NRP1/ADIPOQ/HBEGF/PTK2B/CD4/ENPP2/FLT4/BTK/IL18/ZFYVE28/PTK2/EHD4/FGR/CD36/SEMA4D/MLST8	26		BP	GO:0018212	peptidyl-tyrosine modification	3.39613e-06	PECAM1/PTPRC/LCK/JAK3/ZAP70/IGF1/SAMSN1/KDR/HCLS1/CD3E/NRP1/ADIPOQ/HBEGF/PTK2B/CD4/ENPP2/FLT4/BTK/IL18/ZFYVE28/PTK2/EHD4/FGR/CD36/SEMA4D/MLST8	26
	BP	GO:0018212	peptidyl-tyrosine modification	0.024464	PDGFRA/IL11/MVP/EHD4/APP/IGF1/PTK6/FGFR1/ITGA5/TGFB1/PDGFB/ADAM17/UNC119/LIF/HAX1/PDGFRB/IL34/PDCL3/ACVR1/IL18/PRNP/EGF/CSPG4/ZGPAT/EPHA3/GREM1/PTPN1/HBEGF/PDGFA	29		BP	GO:0010971	positive regulation of G2/M transition of mitotic cell cycle	0.0120072	CCNB1/CDC7/DTL/RAB11A/HSPA2/FBXO5/APP	7		BP	GO:0046637	regulation of alpha-beta T cell differentiation	3.39613e-06	TGFBR2/JAK3/CD69/ZAP70/IL2RG/SASH3/PRDM1/JUNB/NLRP3/HLA-DRA/NCKAP1L/IL18/CCL19/ZNF683/HLA-DRB1/IL4R	16		BP	GO:0046637	regulation of alpha-beta T cell differentiation	3.39613e-06	TGFBR2/JAK3/CD69/ZAP70/IL2RG/SASH3/PRDM1/JUNB/NLRP3/HLA-DRA/NCKAP1L/IL18/CCL19/ZNF683/HLA-DRB1/IL4R	16
	BP	GO:0048193	Golgi vesicle transport	0.0246325	COG2/ARFRP1/YIPF4/YKT6/COPB1/LAMP1/SCYL1/GOSR2/RAB10/EXOC6/RP2/RAB6B/LYPLAL1/CNST/VAMP7/MPPE1/PPP6C/SPAST/LYPLA1/MYO18A/WHAMM/NBAS/PREPL/COG6/BLZF1/MACF1/BET1L/KIF13A/ANK3/CNIH4/DNM2/SEC22A/KIF1C/ATP9A/PDCD6/TMED9/SCAMP2/MYO1B/NSF/ZW10	40		BP	GO:0032781	positive regulation of ATP-dependent activity	0.0130306	GABARAPL2/DNAJB2/MSH2/MYL3/MSH3/DHX9/MSH6/PLSCR1	8		BP	GO:0007162	negative regulation of cell adhesion	3.63937e-06	AKNA/PTPRC/SPN/JAK3/CD69/ACVRL1/SERPINE1/TIGIT/SH2B3/NOTCH4/ADIPOQ/LRRC32/DUSP1/HSPG2/FGL2/PLA2G2D/CD74/CCL21/DTX1/CXCL12/HLA-E/TNFRSF14/IRF1/KLF4/PTK2/TNFAIP8L2/HLA-DRB1/DLC1/DLG1/SIPA1/SEMA4D/PAG1/SCRIB/IL4R	34		BP	GO:0007162	negative regulation of cell adhesion	3.63937e-06	AKNA/PTPRC/SPN/JAK3/CD69/ACVRL1/SERPINE1/TIGIT/SH2B3/NOTCH4/ADIPOQ/LRRC32/DUSP1/HSPG2/FGL2/PLA2G2D/CD74/CCL21/DTX1/CXCL12/HLA-E/TNFRSF14/IRF1/KLF4/PTK2/TNFAIP8L2/HLA-DRB1/DLC1/DLG1/SIPA1/SEMA4D/PAG1/SCRIB/IL4R	34
	BP	GO:0006368	transcription elongation by RNA polymerase II	0.0249774	WDR43/EZH2/SUPT4H1/MED30/AXIN1/PARP1/PCID2/TCEA1/INTS7/SETD2/INTS1/MED31/MED28/ELP2/POLR2I/NCBP1/LEO1/ADRM1/CCNT1/GLYR1	20		BP	GO:1901970	positive regulation of mitotic sister chromatid separation	0.0145336	ANAPC7/INCENP/CDC23/ESPL1/DLGAP5/CDCA8	6		BP	GO:0032496	response to lipopolysaccharide	3.63937e-06	CARD8/TNFRSF1B/CSF2RB/PTGER4/CD6/ZFP36/THBD/KLRK1/SELP/IL10RA/SERPINE1/CD96/NR4A1/TNFAIP3/NLRP3/E2F1/FOS/CCR5/IRF8/VCAM1/NOS3/CXCL9/CD40/S100A7/ABCA1/BTK/IL18/EDNRB/TNIP1/GBP5/TLR4/IL18BP/CD36/MEF2C/SBNO2/F2R/AKAP12	37		BP	GO:0032496	response to lipopolysaccharide	3.63937e-06	CARD8/TNFRSF1B/CSF2RB/PTGER4/CD6/ZFP36/THBD/KLRK1/SELP/IL10RA/SERPINE1/CD96/NR4A1/TNFAIP3/NLRP3/E2F1/FOS/CCR5/IRF8/VCAM1/NOS3/CXCL9/CD40/S100A7/ABCA1/BTK/IL18/EDNRB/TNIP1/GBP5/TLR4/IL18BP/CD36/MEF2C/SBNO2/F2R/AKAP12	37
	BP	GO:0010970	transport along microtubule	0.0252235	AP3M1/SPG7/LAMP1/BLOC1S3/SNAPIN/APP/TUB/DYNC2LI1/KLC3/SSX2IP/IFT20/TTC21B/KIF21A/SPAST/LRPPRC/IFT74/NDEL1/KIF13A/RHOT1/DTNBP1/IFT81/KIF1C/HIF1A/SOD1/STAU2/WDR35/PEX14	27		BP	GO:0022011	myelination in peripheral nervous system	0.0145336	PLEC/NDRG1/NTRK2/DAG1/FA2H/PRX/ITGB4	7		BP	GO:0002456	T cell mediated immunity	3.63937e-06	IL7R/TNFRSF1B/PTPRC/SPN/CD8A/PRF1/MYO1G/SASH3/NLRP3/RFTN1/CD7/WAS/HLA-DRA/GZMM/HLA-E/NCKAP1L/IL18/EBAG9/CTSH/BTN3A3/HLA-DRB1	21		BP	GO:0002456	T cell mediated immunity	3.63937e-06	IL7R/TNFRSF1B/PTPRC/SPN/CD8A/PRF1/MYO1G/SASH3/NLRP3/RFTN1/CD7/WAS/HLA-DRA/GZMM/HLA-E/NCKAP1L/IL18/EBAG9/CTSH/BTN3A3/HLA-DRB1	21
	BP	GO:0045931	positive regulation of mitotic cell cycle	0.0259198	CPSF3/ANAPC7/RRM2/APP/CDK1/RDX/TMOD3/FGFR1/BIRC5/TGFB1/PBX1/ADAM17/MAD1L1/FBXO5/SKA1/DTL/CDC7/SKA3/MTA3/CDK4/CUL4B/CDK10	22		BP	GO:0032292	peripheral nervous system axon ensheathment	0.0145336	PLEC/NDRG1/NTRK2/DAG1/FA2H/PRX/ITGB4	7		BP	GO:0002504	antigen processing and presentation of peptide or polysaccharide antigen via MHC class II	3.97173e-06	HLA-DQB2/HLA-DPB1/HLA-DPA1/HLA-DQA2/HLA-DOA/HLA-DRA/CD74/HLA-DMA/HLA-DMB/HLA-DOB/HLA-DRB1	11		BP	GO:0002504	antigen processing and presentation of peptide or polysaccharide antigen via MHC class II	3.97173e-06	HLA-DQB2/HLA-DPB1/HLA-DPA1/HLA-DQA2/HLA-DOA/HLA-DRA/CD74/HLA-DMA/HLA-DMB/HLA-DOB/HLA-DRB1	11
	BP	GO:1904376	negative regulation of protein localization to cell periphery	0.0259499	PPFIA1/LRRC15/TGFB1/MRAP2/LYPLAL1/NUMB/PPP2R5A/LYPLA1/TMBIM1	9		BP	GO:0042254	ribosome biogenesis	0.0145336	HEATR1/LSG1/DDX10/GEMIN4/NIP7/PWP1/ISG20L2/DKC1/PRKDC/KRR1/PNO1/DDX18/MAK16/BRIX1/DHX37/PAK1IP1/NOL10/GNL3L/C1D/RIOK1/RAN/BMS1/MPHOSPH10/DCAF13/NOL11/GTPBP10/NOP58/PA2G4/NOM1/DDX27	30		BP	GO:0000724	double-strand break repair via homologous recombination	4.01124e-06	RUVBL1/MCM2/MCM3/WAS/TIMELESS/FIGNL1/RAD54B/RPA1/MCM4/RAD54L/TOPBP1/PLK1/LIG3/RMI1/RECQL4/RAD21/BRCA1/HELQ/PALB2/ACTL6A/FEN1/GINS4/CDC7/MAGEF1/KDM1A	25		BP	GO:0000724	double-strand break repair via homologous recombination	4.01124e-06	RUVBL1/MCM2/MCM3/WAS/TIMELESS/FIGNL1/RAD54B/RPA1/MCM4/RAD54L/TOPBP1/PLK1/LIG3/RMI1/RECQL4/RAD21/BRCA1/HELQ/PALB2/ACTL6A/FEN1/GINS4/CDC7/MAGEF1/KDM1A	25
	BP	GO:0032956	regulation of actin cytoskeleton organization	0.0262759	CTTN/PDGFRA/TPM1/FSCN1/PPFIA1/SLC9A1/TWF1/RDX/TMOD3/C9orf72/TGFB1/VASP/NCK2/RND2/ITGB1BP1/MYO3A/GPM6B/DAPK3/DLG1/WHAMM/ROCK2/HAX1/EPS8/SMAD4/SSH3/SYNPO/PDGFRB/HIP1R/TAOK2/FLNA/CCL11/STAU2/PXN/PFN2/EPHA3/ARHGEF18/ARPC5/STMN1/PIK3CA/F2RL1/TWF2/CDK10/NAA20/PDGFA	44		BP	GO:0051303	establishment of chromosome localization	0.0168588	EML4/CCNB1/KPNB1/CENPE/CENPF/KIF14/RAB11A/ECT2/INCENP/CDC23/RACGAP1/KIF18A/NEK2/CDCA8/NUF2	15		BP	GO:0042327	positive regulation of phosphorylation	4.11384e-06	PECAM1/PTPRC/IGF1/TEK/KDR/LCP2/LAT/HCLS1/CD3E/NRP1/ADIPOQ/HBEGF/CAV1/CCL5/PTK2B/PIK3R5/DAB2/TMEM119/CD74/C3/CD4/RASSF2/ENPP2/RALBP1/FLT4/AGAP2/IL18/CCL19/PLK1/PTK2/EHD4/EIF4G1/TLR4/FAS/HLA-DRB1/ECT2/CD36/NKX3-1/SEMA4D/LEPR/MLST8/RALB	42		BP	GO:0042327	positive regulation of phosphorylation	4.11384e-06	PECAM1/PTPRC/IGF1/TEK/KDR/LCP2/LAT/HCLS1/CD3E/NRP1/ADIPOQ/HBEGF/CAV1/CCL5/PTK2B/PIK3R5/DAB2/TMEM119/CD74/C3/CD4/RASSF2/ENPP2/RALBP1/FLT4/AGAP2/IL18/CCL19/PLK1/PTK2/EHD4/EIF4G1/TLR4/FAS/HLA-DRB1/ECT2/CD36/NKX3-1/SEMA4D/LEPR/MLST8/RALB	42
	BP	GO:1905476	negative regulation of protein localization to membrane	0.0273572	PPFIA1/LRRC15/TGFB1/MRAP2/LYPLAL1/NUMB/ITGB1BP1/PPP2R5A/LYPLA1/TMBIM1	10		BP	GO:1903046	meiotic cell cycle process	0.0169259	NCAPD3/BRCA2/RAD1/AURKA/RAD50/RAD54B/ACTR3/HSPA2/FBXO5/INCENP/NCAPH/BRIP1/CCNB2/DCAF13/ESPL1/ASPM/KIF18A/ATRX/MSH6/PRDM9/RAD51AP1/PLCB1/NUF2	23		BP	GO:0043122	regulation of canonical NF-kappaB signal transduction	4.2719e-06	CARD8/NLRC3/PRKCB/CARD11/TRAF1/RORA/TMC8/ADIPOQ/TNFAIP3/CAV1/DNAJA3/CD74/CD4/CCL21/CYLD/CD40/LTB/EDNRB/BIRC3/CCL19/KLF4/NOD1/TNIP1/TLR4/HLA-DRB1/USP20/ECT2/CD36/TRIM22/APOL3/F2R/TANK/STAT3	33		BP	GO:0043122	regulation of canonical NF-kappaB signal transduction	4.2719e-06	CARD8/NLRC3/PRKCB/CARD11/TRAF1/RORA/TMC8/ADIPOQ/TNFAIP3/CAV1/DNAJA3/CD74/CD4/CCL21/CYLD/CD40/LTB/EDNRB/BIRC3/CCL19/KLF4/NOD1/TNIP1/TLR4/HLA-DRB1/USP20/ECT2/CD36/TRIM22/APOL3/F2R/TANK/STAT3	33
	BP	GO:0007093	mitotic cell cycle checkpoint signaling	0.0276685	GEN1/PLK3/FBXO31/CDK1/ZWINT/BIRC5/PCID2/MAD1L1/SKA1/CDK2/RPA2/DTL/NAE1/SKA3/TAOK2/MSH2/NUF2/HUS1/ZNF207/BARD1/ZW10/TTK	22		BP	GO:0051984	positive regulation of chromosome segregation	0.0177047	CCNB1/NCAPD3/INCENP/NCAPG2/NCAPH/CDC6/CDCA8	7		BP	GO:0007266	Rho protein signal transduction	4.49222e-06	STARD8/TEK/TAGAP/NRP1/GPR4/WAS/DOCK8/CDC42SE2/DOCK11/HEG1/RALBP1/ABCA1/ARHGEF1/RHOJ/RACGAP1/RASIP1/DLC1/SEMA4D/ARHGAP27/DOCK10/F2R	21		BP	GO:0007266	Rho protein signal transduction	4.49222e-06	STARD8/TEK/TAGAP/NRP1/GPR4/WAS/DOCK8/CDC42SE2/DOCK11/HEG1/RALBP1/ABCA1/ARHGEF1/RHOJ/RACGAP1/RASIP1/DLC1/SEMA4D/ARHGAP27/DOCK10/F2R	21
	BP	GO:0010965	regulation of mitotic sister chromatid separation	0.0276685	GEN1/ANAPC7/ZWINT/BIRC5/PCID2/MAD1L1/FBXO5/SKA1/SKA3/NUF2/ZNF207/ZW10/TTK	13		BP	GO:0006606	protein import into nucleus	0.0180272	ADAR/NUP155/POM121C/IPO9/BAG3/KPNA2/KPNB1/MED1/ELAVL1/NUP98/POM121/NUP93/NUP214/ECT2/RAN/IPO13/NUP153/PIK3R2/MAPK14	19		BP	GO:0070098	chemokine-mediated signaling pathway	4.49222e-06	CCL14/CCL22/CXCR3/SH2B3/CCL5/CXCR6/PTK2B/SLIT3/CCR5/CXCR5/CCL21/CCL4/CXCL9/CXCL12/CCL19/CMKLR1	16		BP	GO:0070098	chemokine-mediated signaling pathway	4.49222e-06	CCL14/CCL22/CXCR3/SH2B3/CCL5/CXCR6/PTK2B/SLIT3/CCR5/CXCR5/CCL21/CCL4/CXCL9/CXCL12/CCL19/CMKLR1	16
	BP	GO:1900182	positive regulation of protein localization to nucleus	0.0276685	ZC3H12A/CDK1/PARP1/TGFB1/ORMDL3/EFCAB7/CCT3/CCT5/CCT6A/FLNA/TCF7L2/TCP1/IPO5/CCT7/SMO/GLI3/MCRS1	17		BP	GO:0051054	positive regulation of DNA metabolic process	0.0184479	CCT5/DKC1/PRKDC/MSH2/CCT8/EP400/CDC7/ERCC8/KDM4D/RAD50/NEK7/BAZ1A/CDK2/RIF1/RFC2/INO80/NOX4/FANCB/PAXIP1/BRCC3/DHX9/ATRX/PRDM9/PKIB/RFC3/NEK2/MAPK3/RAD51AP1	28		BP	GO:0031589	cell-substrate adhesion	4.52858e-06	VWF/CD34/ACVRL1/SERPINE1/CD96/ABI3BP/TEK/KDR/MYO1G/TNXB/RAC2/CD3E/NRP1/SVEP1/PTK2B/CORO1A/DAB2/ITGAL/DISC1/VCAM1/CCL21/THSD1/PLEKHA2/PARVG/SPOCK2/ITGA4/EGFLAM/FERMT3/ITGA7/PTK2/LIMS2/CCDC80/LYVE1/DLC1/CD36/UTRN/ECM2	37		BP	GO:0031589	cell-substrate adhesion	4.52858e-06	VWF/CD34/ACVRL1/SERPINE1/CD96/ABI3BP/TEK/KDR/MYO1G/TNXB/RAC2/CD3E/NRP1/SVEP1/PTK2B/CORO1A/DAB2/ITGAL/DISC1/VCAM1/CCL21/THSD1/PLEKHA2/PARVG/SPOCK2/ITGA4/EGFLAM/FERMT3/ITGA7/PTK2/LIMS2/CCDC80/LYVE1/DLC1/CD36/UTRN/ECM2	37
	BP	GO:0015931	nucleobase-containing compound transport	0.027709	MVP/ZFP36L1/NUP88/PANX1/SLC35A3/NUP133/SLC25A36/PCID2/NUP43/DHX9/SENP2/SLBP/LRPPRC/SETD2/EIF4A3/ABCC5/SLC25A5/TOMM20/HHEX/NUP85/GLE1/THOC7/NCBP1/SLC35A5/FYTTD1/SLC17A9/SLC25A16/SEH1L/SLC35D2/NXF1/LRRC8A/THOC3/PNPT1	33		BP	GO:0014037	Schwann cell differentiation	0.0186634	PLEC/NDRG1/NTRK2/DAG1/MED12/FA2H/PRX/ITGB4/MAPK3	9		BP	GO:0050673	epithelial cell proliferation	4.66822e-06	PPP1R16B/CD34/MMRN2/NLRC3/ZFP36/IGF1/ACVRL1/TIE1/PIK3CD/TEK/KDR/NR4A1/CXCR3/PRDM1/ENG/NRP1/TNFAIP3/EGR3/ZEB2/CAV1/CCL5/NR4A3/HSPG2/DAB2/CXCL12/FLT4/DLL4/BTK/ITGA4/EDNRB/PTPRM/KLF9/BCL11B/SERPINF1/ATOH8/APLNR/LIMS2/ZEB1/PRKD2/VEGFC/DLG1/PEX2/NKX3-1/MEF2C/STAT3	45		BP	GO:0050673	epithelial cell proliferation	4.66822e-06	PPP1R16B/CD34/MMRN2/NLRC3/ZFP36/IGF1/ACVRL1/TIE1/PIK3CD/TEK/KDR/NR4A1/CXCR3/PRDM1/ENG/NRP1/TNFAIP3/EGR3/ZEB2/CAV1/CCL5/NR4A3/HSPG2/DAB2/CXCL12/FLT4/DLL4/BTK/ITGA4/EDNRB/PTPRM/KLF9/BCL11B/SERPINF1/ATOH8/APLNR/LIMS2/ZEB1/PRKD2/VEGFC/DLG1/PEX2/NKX3-1/MEF2C/STAT3	45
	BP	GO:0006839	mitochondrial transport	0.0278155	COL6A1/SPG7/TOMM5/SLC9A1/SFXN1/MRS2/SLC25A36/ABCB10/TMEM14A/BCL2L2/BAX/SLC25A5/VDAC2/TOMM20/GHITM/BOK/TOMM40/SFXN3/RHOT1/PINK1/HIP1R/ZNF205/TOMM22/SLC25A16/SLC25A37/PNPT1/AGK	27		BP	GO:0044248	cellular catabolic process	0.0187631	GPT/CRYL1/ADHFE1/IRS1/PPARA/ACAA1/CARNS1/ABHD2/ABCA2/DPEP1/LDHD/FAAH/ENPEP/CTSH/ARHGAP11B/GLB1/ALDH4A1/ABHD1/ADAMTS13/IDE/CHAC2/DTX3L/ACE/NPL/MYLIP/AUH/ALDH8A1/CPT1A/APOE/GLDC	30		BP	GO:0002237	response to molecule of bacterial origin	5.3377e-06	CARD8/TNFRSF1B/CSF2RB/PTGER4/CD6/ZFP36/THBD/KLRK1/SELP/IL10RA/SERPINE1/CD96/NR4A1/TNFAIP3/NLRP3/E2F1/FOS/CCR5/SSC5D/IRF8/VCAM1/NOS3/CXCL9/CD40/S100A7/ABCA1/BTK/IL18/EDNRB/TNIP1/GBP5/TLR4/IL18BP/CD36/MEF2C/SBNO2/F2R/AKAP12	38		BP	GO:0002237	response to molecule of bacterial origin	5.3377e-06	CARD8/TNFRSF1B/CSF2RB/PTGER4/CD6/ZFP36/THBD/KLRK1/SELP/IL10RA/SERPINE1/CD96/NR4A1/TNFAIP3/NLRP3/E2F1/FOS/CCR5/SSC5D/IRF8/VCAM1/NOS3/CXCL9/CD40/S100A7/ABCA1/BTK/IL18/EDNRB/TNIP1/GBP5/TLR4/IL18BP/CD36/MEF2C/SBNO2/F2R/AKAP12	38
	BP	GO:0051168	nuclear export	0.0283144	NUP88/YWHAE/NUP133/TGFB1/PCID2/DHX9/SETD2/EIF4A3/STRADB/HHEX/TXN/NUP85/EGR2/GLE1/THOC7/NCBP1/NPM1/PKD1/STRADA/FYTTD1/RANGAP1/BARD1/CDK5/NXF1/THOC3/IL1B	26		BP	GO:0090306	meiotic spindle assembly	0.0191751	AURKA/FBXO5/CCNB2/DCAF13/ASPM	5		BP	GO:0071356	cellular response to tumor necrosis factor	5.74158e-06	CARD8/TNFRSF1B/ZFP36/PLVAP/TRAF1/RORA/TMC8/ADIPOQ/TNFAIP3/KLF2/CCL5/PTK2B/FOS/VCAM1/GPD1/CYLD/CD40/TNFRSF14/BIRC3/CASP4/ZFP36L2/FAS/BRCA1/IL18BP/NKX3-1/AKAP12/TANK	27		BP	GO:0071356	cellular response to tumor necrosis factor	5.74158e-06	CARD8/TNFRSF1B/ZFP36/PLVAP/TRAF1/RORA/TMC8/ADIPOQ/TNFAIP3/KLF2/CCL5/PTK2B/FOS/VCAM1/GPD1/CYLD/CD40/TNFRSF14/BIRC3/CASP4/ZFP36L2/FAS/BRCA1/IL18BP/NKX3-1/AKAP12/TANK	27
	BP	GO:0006260	DNA replication	0.0285115	RFC4/GEN1/POLG/ASF1A/POLE3/PRIM1/DNA2/CDK1/ATF1/GMNN/PTK6/RFC5/RMI1/FGFR1/PARP1/RBBP7/RPA1/DHX9/INO80/CHAF1B/ZBTB38/FBXO5/CDK2/ACTL6A/RPA2/RNASEH1/DTL/CDC7/TIMELESS/SSBP1/POLI/BARD1/FAM111B/RBBP4/POLA1/MCRS1/MCM9	37		BP	GO:1901992	positive regulation of mitotic cell cycle phase transition	0.0193529	CCNB1/CDC7/DTL/RAB11A/HSPA2/FBXO5/ANAPC7/CDC23/ESPL1/DLGAP5/CDC6/APP/MTBP/PLCB1	14		BP	GO:0001936	regulation of endothelial cell proliferation	6.31082e-06	PPP1R16B/MMRN2/ACVRL1/TIE1/PIK3CD/TEK/KDR/NR4A1/CXCR3/ENG/NRP1/EGR3/CAV1/HSPG2/CXCL12/FLT4/DLL4/ITGA4/PTPRM/ATOH8/APLNR/PRKD2/MEF2C/STAT3	24		BP	GO:0001936	regulation of endothelial cell proliferation	6.31082e-06	PPP1R16B/MMRN2/ACVRL1/TIE1/PIK3CD/TEK/KDR/NR4A1/CXCR3/ENG/NRP1/EGR3/CAV1/HSPG2/CXCL12/FLT4/DLL4/ITGA4/PTPRM/ATOH8/APLNR/PRKD2/MEF2C/STAT3	24
	BP	GO:0050730	regulation of peptidyl-tyrosine phosphorylation	0.0288488	IL11/MVP/EHD4/APP/IGF1/PTK6/ITGA5/TGFB1/ADAM17/UNC119/LIF/HAX1/IL34/PDCL3/ACVR1/IL18/PRNP/EGF/CSPG4/ZGPAT/GREM1/PTPN1/HBEGF/PDGFA	24		BP	GO:1902751	positive regulation of cell cycle G2/M phase transition	0.0207137	CCNB1/CDC7/DTL/RAB11A/HSPA2/FBXO5/APP	7		BP	GO:0030595	leukocyte chemotaxis	6.31563e-06	S1PR1/KLRK1/IL16/SERPINE1/PIK3CD/CCL22/GPR183/RAC2/DUSP1/CCL5/PTK2B/CORO1A/CCR5/VAV1/CXCR5/GPSM3/CD74/CCL21/CCL4/CXCL9/CXCL12/S100A7/NCKAP1L/EDNRB/CCL19/PTK2/VEGFC/CMKLR1	28		BP	GO:0030595	leukocyte chemotaxis	6.31563e-06	S1PR1/KLRK1/IL16/SERPINE1/PIK3CD/CCL22/GPR183/RAC2/DUSP1/CCL5/PTK2B/CORO1A/CCR5/VAV1/CXCR5/GPSM3/CD74/CCL21/CCL4/CXCL9/CXCL12/S100A7/NCKAP1L/EDNRB/CCL19/PTK2/VEGFC/CMKLR1	28
	BP	GO:1904951	positive regulation of establishment of protein localization	0.029341	TMEM30B/PLK3/ZC3H12A/ZDHHC2/APP/CDK1/ANO1/IGF1/KCNN4/YWHAE/TGFB1/PTPN23/CNST/ITGB1BP1/STX4/EFCAB7/TRPM4/MYO18A/PPARD/CCT3/MICALL2/ANK3/CCT5/GPR68/PINK1/CCT6A/FLNA/PRNP/ATP13A2/HIF1A/ZFAND1/NPEPPS/TCF7L2/TCP1/IPO5/CCT7/CDK5/F2RL1/LRRC8A/SMO/GLI3/IL1B	42		BP	GO:0043603	amide metabolic process	0.0218713	GCLC/PDK4/DLAT/NT5C2/B4GALT5/NTRK2/CARNS1/BIN1/ABCA2/GSTM3/DPEP1/PCSK6/ENPEP/ACSM1/NCSTN/ACLY/ACSF2/ELOVL1/ABCA8/ACER2/CLN8/B4GALT3/CTSH/ADAM10/GSTM2/GLB1/ACSM5/NANP/IDH1/DHFR/IDE/FA2H/PCSK4/CHAC2/ACE/NPL/ACSS1/ASAH2B/PANK3/APOE	40		BP	GO:0001906	cell killing	6.69209e-06	IL7R/CD2/KLRK1/PTPRC/GZMA/PRF1/CCL22/INPP5D/TIGIT/SLAMF6/C7/CORO1A/VAV1/HLA-DRA/NKG7/SERPINB9/C3/CCL21/GZMM/CXCL9/CXCL12/HLA-E/NCKAP1L/HCST/IL18/EBAG9/CCL19/CTSH/GBP5/HLA-DRB1	30		BP	GO:0001906	cell killing	6.69209e-06	IL7R/CD2/KLRK1/PTPRC/GZMA/PRF1/CCL22/INPP5D/TIGIT/SLAMF6/C7/CORO1A/VAV1/HLA-DRA/NKG7/SERPINB9/C3/CCL21/GZMM/CXCL9/CXCL12/HLA-E/NCKAP1L/HCST/IL18/EBAG9/CCL19/CTSH/GBP5/HLA-DRB1	30
	BP	GO:1902235	regulation of endoplasmic reticulum stress-induced intrinsic apoptotic signaling pathway	0.029341	APP/SYVN1/NCK2/CREB3L1/SERINC3/BOK/GRINA/SIRT1/PTPN1	9		BP	GO:0051988	regulation of attachment of spindle microtubules to kinetochore	0.0222207	CCNB1/ECT2/INCENP/RACGAP1/NEK2/CDCA8	6		BP	GO:0000725	recombinational repair	6.72233e-06	RUVBL1/MCM2/MCM3/WAS/TIMELESS/FIGNL1/RAD54B/RPA1/MCM4/RAD54L/TOPBP1/PLK1/LIG3/RMI1/RECQL4/RAD21/BRCA1/HELQ/PALB2/ACTL6A/FEN1/GINS4/CDC7/MAGEF1/KDM1A	25		BP	GO:0000725	recombinational repair	6.72233e-06	RUVBL1/MCM2/MCM3/WAS/TIMELESS/FIGNL1/RAD54B/RPA1/MCM4/RAD54L/TOPBP1/PLK1/LIG3/RMI1/RECQL4/RAD21/BRCA1/HELQ/PALB2/ACTL6A/FEN1/GINS4/CDC7/MAGEF1/KDM1A	25
	BP	GO:0007005	mitochondrion organization	0.029341	COL6A1/PUM2/PLEC/POLG/SPG7/TFAM/DNA2/TOMM5/USP30/LYRM2/IGF1/SLC9A1/ATPAF1/TACO1/PARP1/OXA1L/SLC25A36/FASTKD3/NDUFB6/SIRT5/TMEM14A/TYMP/BCL2L2/TRABD/STOML2/BAX/SLC25A5/VDAC2/TOMM20/GHITM/BOK/SUPV3L1/TOMM40/RHOT1/NDUFB5/PINK1/HIP1R/PLSCR3/COX7A2L/ZNF205/EPM2A/PLAUR/ATP13A2/SSBP1/TRIAP1/TOMM22/INF2/NDUFB4/SDHAF1/GGCT/PNPT1/GABPB1/AGK	53		BP	GO:0000082	G1/S transition of mitotic cell cycle	0.0223495	CTDSPL/PRKDC/RFWD3/GJC2/RBL1/CCNB1/CDC7/RBBP8/PSME3/RCC1/KIF14/CDK2/INO80/CCNB2/CDC6/CDK7/IQGAP3/FAM107A/EZH2/FBXO7/MTBP/PLCB1/BCAT1/CCNJL	24		BP	GO:0035023	regulation of Rho protein signal transduction	6.99385e-06	STARD8/TEK/TAGAP/NRP1/GPR4/DOCK8/CDC42SE2/DOCK11/HEG1/RALBP1/ABCA1/RASIP1/DLC1/SEMA4D/DOCK10/F2R	16		BP	GO:0035023	regulation of Rho protein signal transduction	6.99385e-06	STARD8/TEK/TAGAP/NRP1/GPR4/DOCK8/CDC42SE2/DOCK11/HEG1/RALBP1/ABCA1/RASIP1/DLC1/SEMA4D/DOCK10/F2R	16
	BP	GO:0007088	regulation of mitotic nuclear division	0.029341	TOM1L1/GEN1/ANAPC7/IGF1/ZWINT/BIRC5/PDGFB/PCID2/DAPK3/MAD1L1/FBXO5/SKA1/PDGFRB/SKA3/NUF2/EGF/ZNF207/ZW10/TTK/IL1B	20		BP	GO:0043524	negative regulation of neuron apoptotic process	0.0223495	GCLC/NRBP2/MSH2/GRINA/NTRK2/PTPRZ1/BOK/NRP1/ADNP/PINK1/IL27RA/NONO/KIF14/CLN8/HSPG2/MAG/KDM2B/HYOU1/FBXO7	19		BP	GO:0022408	negative regulation of cell-cell adhesion	7.63048e-06	AKNA/SPN/JAK3/CD69/TIGIT/SH2B3/NOTCH4/ADIPOQ/LRRC32/FGL2/PLA2G2D/CD74/CCL21/DTX1/CXCL12/HLA-E/TNFRSF14/IRF1/KLF4/PTK2/TNFAIP8L2/HLA-DRB1/DLG1/PAG1/SCRIB/IL4R	26		BP	GO:0022408	negative regulation of cell-cell adhesion	7.63048e-06	AKNA/SPN/JAK3/CD69/TIGIT/SH2B3/NOTCH4/ADIPOQ/LRRC32/FGL2/PLA2G2D/CD74/CCL21/DTX1/CXCL12/HLA-E/TNFRSF14/IRF1/KLF4/PTK2/TNFAIP8L2/HLA-DRB1/DLG1/PAG1/SCRIB/IL4R	26
	BP	GO:0022411	cellular component disassembly	0.029341	COL6A1/MMP14/MAP4/FSCN1/TCF25/PLK3/SNAPIN/CDK1/CHMP5/TWF1/RDX/TMOD3/TGFB1/SMARCE1/KIF21A/MMP2/SPAST/ACIN1/SH3PXD2B/ITGB1/BAX/EPS8/CFL1/KLK5/BOK/ZNF598/VTA1/ELAC1/PEX12/ATAD2B/KLK7/MAP4K4/GFM2/MTIF2/SMARCD2/ZFAND1/NSF/CALCOCO2/ARID2/STMN1/CHMP1A/GAS2L1/PIK3CA/F2RL1/FURIN/PEX14/TWF2/PLIN3/RNF14/CKAP2/DEDD2/FAP/DNAJC17/IL1B	54		BP	GO:0032465	regulation of cytokinesis	0.0224563	BRCA2/AURKA/KIF14/KIF20A/RAB11A/ECT2/INCENP/KIF20B/RACGAP1/KIF23/CDC6/PRC1/CDCA8	13		BP	GO:0031295	T cell costimulation	7.63048e-06	CD5/KLRK1/LCK/SPN/CARD11/CD3E/CAV1/VAV1/CCL21/TNFRSF14/CCL19/MAP3K8	12		BP	GO:0031295	T cell costimulation	7.63048e-06	CD5/KLRK1/LCK/SPN/CARD11/CD3E/CAV1/VAV1/CCL21/TNFRSF14/CCL19/MAP3K8	12
	BP	GO:0050665	hydrogen peroxide biosynthetic process	0.029341	DUOXA2/DUOX2/ZNF205/SOD1/MAOB/DUOXA1	6		BP	GO:0032467	positive regulation of cytokinesis	0.0234401	KIF14/RAB11A/ECT2/INCENP/KIF20B/RACGAP1/KIF23/CDC6/CDCA8	9		BP	GO:2000516	positive regulation of CD4-positive, alpha-beta T cell activation	7.63048e-06	TGFBR2/CARD11/IL2RG/SASH3/CD3E/NLRP3/HLA-DRA/NCKAP1L/IL18/CCL19/HLA-DRB1/IL4R	12		BP	GO:2000516	positive regulation of CD4-positive, alpha-beta T cell activation	7.63048e-06	TGFBR2/CARD11/IL2RG/SASH3/CD3E/NLRP3/HLA-DRA/NCKAP1L/IL18/CCL19/HLA-DRB1/IL4R	12
	BP	GO:0070200	establishment of protein localization to telomere	0.029341	CCT3/CCT5/CCT6A/POT1/TCP1/CCT7	6		BP	GO:0051170	import into nucleus	0.0234748	ADAR/NUP155/POM121C/IPO9/BAG3/KPNA2/KPNB1/MED1/ELAVL1/NUP98/POM121/NUP93/NUP214/ECT2/RAN/IPO13/NUP153/PIK3R2/MAPK14	19		BP	GO:0006909	phagocytosis	8.52374e-06	PEAR1/PECAM1/PTPRC/CD93/IL2RG/MYO1G/ARHGAP25/ELMO1/ADIPOQ/DOCK2/ICAM3/CORO1A/VAV1/ITGAL/IRF8/C3/BIN2/CDC42SE2/ABCA1/BTK/NCKAP1L/SRPX/PTK2/NCF4/TLR4/FGR/CD36/LEPR	28		BP	GO:0006909	phagocytosis	8.52374e-06	PEAR1/PECAM1/PTPRC/CD93/IL2RG/MYO1G/ARHGAP25/ELMO1/ADIPOQ/DOCK2/ICAM3/CORO1A/VAV1/ITGAL/IRF8/C3/BIN2/CDC42SE2/ABCA1/BTK/NCKAP1L/SRPX/PTK2/NCF4/TLR4/FGR/CD36/LEPR	28
	BP	GO:0070202	regulation of establishment of protein localization to chromosome	0.029341	CCT3/CCT5/CCT6A/TCP1/CCT7	5		BP	GO:0048863	stem cell differentiation	0.0238416	PUS7/PWP1/PRKDC/PSMD11/EIF2AK2/GSK3B/NRP1/MED1/CDK12/JAG1/FOXO4/LTBP3/FGFR2/CDH2/NRP2/LBH/HSPA9/EFNB1/CDK13/ACE/EZH2/OTUD5/MAPK14/MAPK3/REST	25		BP	GO:0031294	lymphocyte costimulation	9.59814e-06	CD5/KLRK1/LCK/SPN/CARD11/CD3E/CAV1/VAV1/CCL21/TNFRSF14/CCL19/MAP3K8	12		BP	GO:0031294	lymphocyte costimulation	9.59814e-06	CD5/KLRK1/LCK/SPN/CARD11/CD3E/CAV1/VAV1/CCL21/TNFRSF14/CCL19/MAP3K8	12
	BP	GO:0072210	metanephric nephron development	0.029341	PDGFRA/EGR1/PDGFB/LIF/IRX2/LAMB2/PDGFRB/PKD1/GREM1/SMO	10		BP	GO:0051785	positive regulation of nuclear division	0.0244383	AURKA/NUSAP1/ANAPC7/CDC23/ESPL1/DLGAP5/LRP5/PRDM9/RAD51AP1/PLCB1	10		BP	GO:0033077	T cell differentiation in thymus	1.09217e-05	IL7R/PTPRC/SPN/CARD11/ZAP70/IL2RG/CD3E/DOCK2/CD3D/EGR3/DNAJA3/CD74/MAFB/BCL11B/ZFP36L2/ZEB1	16		BP	GO:0033077	T cell differentiation in thymus	1.09217e-05	IL7R/PTPRC/SPN/CARD11/ZAP70/IL2RG/CD3E/DOCK2/CD3D/EGR3/DNAJA3/CD74/MAFB/BCL11B/ZFP36L2/ZEB1	16
	BP	GO:0009411	response to UV	0.029341	COL6A1/COL6A2/MAP4K3/FECH/MAPK11/RPAIN/PARP1/IVL/UBE2A/MMP2/INO80/MSH6/BAX/DTL/USP28/SDF4/DHX36/MSH2/SIRT1/COL6A3/NPM1/TRIAP1/HUS1/CUL4B	24		BP	GO:1902412	regulation of mitotic cytokinesis	0.0244383	RAB11A/ECT2/INCENP/KIF20B/CDCA8	5		BP	GO:2000404	regulation of T cell migration	1.19981e-05	SPN/CD69/CD200/CCL5/CORO1A/CCL21/DOCK8/CXCL12/S100A7/ITGA4/TNFRSF14/LRCH1	12		BP	GO:2000404	regulation of T cell migration	1.19981e-05	SPN/CD69/CD200/CCL5/CORO1A/CCL21/DOCK8/CXCL12/S100A7/ITGA4/TNFRSF14/LRCH1	12
	BP	GO:0010971	positive regulation of G2/M transition of mitotic cell cycle	0.0315075	APP/CDK1/PBX1/FBXO5/DTL/CDC7/MTA3/CDK4	8		BP	GO:0032506	cytokinetic process	0.0261401	PLEC/KIF20A/RAB11A/ECT2/KIF20B/RACGAP1/ANLN/CEP55/IQGAP3	9		BP	GO:0043491	phosphatidylinositol 3-kinase/protein kinase B signal transduction	1.23184e-05	PPP1R16B/NLRC3/PEAR1/SELP/IGF1/PIK3CD/TEK/KDR/SH2B3/ENG/HCLS1/HBEGF/CCL5/PTK2B/PIK3R5/VAV1/CCL21/RAPGEF3/CD40/MAZ/PDGFD/HCST/IL18/CCL19/PIK3IP1/PTK2/PLK3/FGR/DLG1/NKX3-1/SEMA4D/F2R/STAT3	33		BP	GO:0043491	phosphatidylinositol 3-kinase/protein kinase B signal transduction	1.23184e-05	PPP1R16B/NLRC3/PEAR1/SELP/IGF1/PIK3CD/TEK/KDR/SH2B3/ENG/HCLS1/HBEGF/CCL5/PTK2B/PIK3R5/VAV1/CCL21/RAPGEF3/CD40/MAZ/PDGFD/HCST/IL18/CCL19/PIK3IP1/PTK2/PLK3/FGR/DLG1/NKX3-1/SEMA4D/F2R/STAT3	33
	BP	GO:0034502	protein localization to chromosome	0.0321442	PPHLN1/CDK1/EZH2/PARP1/RPA1/BOD1/SETD2/CCT3/RPA2/CENPA/CENPQ/CCT5/MSH2/CCT6A/POT1/TCP1/CCT7/ZW10/TTK/IFFO1/MCM9	21		BP	GO:0036297	interstrand cross-link repair	0.0261401	FANCF/RFWD3/MCM8/FANCB/DCLRE1B/NEIL3/DCLRE1A/RAD51AP1	8		BP	GO:0006261	DNA-templated DNA replication	1.32506e-05	MCM2/MCM3/CDK2/DNAJA3/TIMELESS/RFC4/RFC5/PRIM1/WRNIP1/POLA1/RPA1/MCM4/PCNA/TOPBP1/LIG3/CHRAC1/BRCA1/FEN1/RRM1/POLA2/GMNN/CDC7	22		BP	GO:0006261	DNA-templated DNA replication	1.32506e-05	MCM2/MCM3/CDK2/DNAJA3/TIMELESS/RFC4/RFC5/PRIM1/WRNIP1/POLA1/RPA1/MCM4/PCNA/TOPBP1/LIG3/CHRAC1/BRCA1/FEN1/RRM1/POLA2/GMNN/CDC7	22
	BP	GO:0002763	positive regulation of myeloid leukocyte differentiation	0.032983	TRIB1/ZFP36L1/KLF10/RUNX1/TGFB1/ACIN1/LIF/HAX1/FOS/FADD/GPR68/IL34/ID2	13		BP	GO:0044774	mitotic DNA integrity checkpoint signaling	0.0266809	PRKDC/MSH2/RFWD3/CLSPN/FOXO4/DTL/CHEK1/CDK2/CDC6/BRCC3/MBTPS2	11		BP	GO:0045621	positive regulation of lymphocyte differentiation	1.33592e-05	IL7R/TGFBR2/PTPRC/ZAP70/IL2RG/INPP5D/SASH3/NLRP3/EGR3/HLA-DRA/CD74/CD27/CYLD/BTK/NCKAP1L/IL18/CCL19/HLA-DRB1/ACTL6A/IL4R	20		BP	GO:0045621	positive regulation of lymphocyte differentiation	1.33592e-05	IL7R/TGFBR2/PTPRC/ZAP70/IL2RG/INPP5D/SASH3/NLRP3/EGR3/HLA-DRA/CD74/CD27/CYLD/BTK/NCKAP1L/IL18/CCL19/HLA-DRB1/ACTL6A/IL4R	20
	BP	GO:0007094	mitotic spindle assembly checkpoint signaling	0.0330177	GEN1/ZWINT/BIRC5/PCID2/MAD1L1/SKA1/SKA3/NUF2/ZNF207/ZW10/TTK	11		BP	GO:0071260	cellular response to mechanical stimulus	0.0266809	GCLC/MAP3K1/PLEC/BAG3/CASP2/CHEK1/DAG1/MAG/CASP8AP2/MAPK3/BNIP3	11		BP	GO:0002577	regulation of antigen processing and presentation	1.33592e-05	WAS/FGL2/HLA-DOA/CD74/CCL21/HLA-DOB/CCL19/NOD1	8		BP	GO:0002577	regulation of antigen processing and presentation	1.33592e-05	WAS/FGL2/HLA-DOA/CD74/CCL21/HLA-DOB/CCL19/NOD1	8
[truncated: 679 more rows]
